# Supplementary material for: Systems-level analysis of age-related macular degeneration reveals global biomarkers and phenotype-specific functional networks
Source: Genome Med. 2012 Feb 24;4(2):16. doi: 10.1186/gm315 (PMC3372225; doi:10.1186/gm315)
Supplement: Additional file 2 — Table S1. Differentially expressed genes between AMD and age-matched normal donor samples in the RPE-choroid (sheet 1, Table S1, RPE-choroid) and retina (sheet 2, Table S1, Retina). [file gm315-S2.XLS]

## Sheet: Table S1-RPE-Choroid
Table S1. Differentially expressed genes between AMD and age-matched normal RPE-choroid samples.
	Abbreviations: Macula (Mac), Extramacula (XMac)
	Class Comparison	Direction	Agilent ID	Gene Symbol	Gene Description	P-Value	Permuted P-Value	Q-value	Log2 Fold Change
	Global	Up	A_23_P24244	C10orf18	chromosome 10 open reading frame 18	2.52977e-06	<0.001	0.0188825	0.748553
	Global	Up	A_23_P58137	ARL9	ADP-ribosylation factor-like 9	2.93419e-06	<0.001	0.0188825	0.762611
	Global	Up	A_24_P303091	CXCL10	chemokine (C-X-C motif) ligand 10	3.08135e-06	<0.001	0.0188825	1.01245
	Global	Up	A_23_P203972	FZD10	frizzled homolog 10 (Drosophila)	1.46419e-05	<0.001	0.0717803	0.632424
	Global	Up	A_23_P146456	CTSL2	cathepsin L2	2.83571e-05	<0.001	0.0983712	0.938687
	Global	Up	A_23_P18452	CXCL9	chemokine (C-X-C motif) ligand 9	3.61187e-05	0.001	0.0983712	1.5205
	Global	Up	A_23_P207456	CCL8	chemokine (C-C motif) ligand 8	0.000165437	<0.001	0.18856	1.02327
	Global	Up	A_32_P65022			0.00020864	<0.001	0.189414	0.712616
	Global	Up	A_24_P157926	TNFAIP3	tumor necrosis factor, alpha-induced protein 3	0.000316812	<0.001	0.203343	0.649895
	Global	Up	A_24_P852756	HLA-DQA2	major histocompatibility complex, class II, DQ alpha 2	0.000719896	<0.001	0.258949	0.929616
	Global	Up	A_32_P107372	GBP1	guanylate binding protein 1, interferon-inducible, 67kDa	0.000716295	<0.001	0.258949	0.650504
	Global	Up	A_23_P81898	UBD	ubiquitin D	0.00103282	0.001	0.271229	0.909092
	Global	Up	A_23_P96191			0.0012047	0.001	0.271229	0.675955
	Global	Up	A_23_P155463	LRRC2	leucine rich repeat containing 2	0.00182242	0.002	0.30485	0.701844
	Global	Up	A_23_P40415	ADAMTS5	ADAM metallopeptidase with thrombospondin type 1 motif, 5	0.00182925	0.004	0.30485	1.04663
	Global	Up	A_23_P125278	CXCL11	chemokine (C-X-C motif) ligand 11	0.00227561	0.002	0.316894	0.789511
	Global	Up	A_23_P87879	CD69	CD69 molecule	0.00268145	0.001	0.318791	0.606346
	Global	Up	A_23_P209954	GNLY	granulysin	0.00289194	0.001	0.318791	0.602605
	Global	Up	A_24_P33341			0.00269684	0.002	0.318791	0.74362
	Global	Up	A_24_P20607	CXCL11	chemokine (C-X-C motif) ligand 11	0.00283536	0.004	0.318791	0.610538
	Global	Up	A_32_P107994			0.00317891	0.005	0.325024	0.699541
	Global	Up	A_23_P119448	SAPS1	SAPS domain family, member 1	0.00327529	0.003	0.327689	0.614256
	Global	Up	A_24_P15550			0.00357848	0.008	0.337368	0.829052
	Global	Up	A_23_P502520	IL4I1	interleukin 4 induced 1	0.00398024	0.004	0.350945	0.624403
	Global	Up	A_23_P21249			0.00482133	0.004	0.357614	0.701361
	Global	Up	A_32_P199824			0.00571855	0.003	0.374779	0.666062
	Global	Up	A_24_P15388			0.00569649	0.006	0.374779	0.710519
	Global	Up	A_32_P722809			0.00599562	0.005	0.378105	0.813749
	Global	Up	A_23_P74290	GBP5	guanylate binding protein 5	0.00743154	0.008	0.403148	0.586953
	Global	Up	A_32_P51988	LOC100290115	similar to hCG2042717	0.00790681	0.007	0.408351	0.744172
	Global	Up	A_23_P79518	IL1B	interleukin 1, beta	0.00824087	0.009	0.409713	0.943145
	Global	Up	A_24_P702749			0.0106362	0.015	0.422517	0.863904
	Global	Up	A_32_P80016			0.0107324	0.015	0.423344	0.599356
	Global	Up	A_24_P341126			0.0109241	0.007	0.423876	0.705265
	Global	Up	A_23_P101992	MARCO	macrophage receptor with collagenous structure	0.0123565	0.007	0.426382	0.590909
	Global	Up	A_24_P590547			0.0124962	0.008	0.426382	0.804357
	Global	Up	A_24_P519504			0.0129715	0.014	0.426382	0.758745
	Global	Up	A_24_P626951			0.0131442	0.012	0.427543	0.674628
	Global	Up	A_23_P315364	CXCL2	chemokine (C-X-C motif) ligand 2	0.0133803	0.01	0.430793	0.724249
	Global	Up	A_23_P112026	IDO1	indoleamine 2,3-dioxygenase 1	0.0137394	0.014	0.436242	0.716204
	Global	Up	A_24_P144346	LOC100289290	similar to hCG2042717	0.0156393	0.012	0.444086	0.841138
	Global	Up	A_23_P21260			0.0153358	0.016	0.444086	0.634376
	Global	Up	A_23_P148308	RBM3	RNA binding motif (RNP1, RRM) protein 3	0.01578	0.021	0.444086	0.614209
	Global	Up	A_23_P89003	PRSS33	protease, serine, 33	0.0158792	0.017	0.444769	0.635313
	Global	Up	A_32_P157927			0.0228005	0.02	0.475068	0.656924
	Global	Up	A_24_P488083			0.0228191	0.025	0.475068	0.654856
	Global	Up	A_23_P89431	CCL2	chemokine (C-C motif) ligand 2	0.029828	0.024	0.496694	0.718491
	Global	Up	A_24_P110242			0.0302324	0.03	0.500413	0.68256
	Global	Up	A_24_P889462	LOC652494	similar to Ig heavy chain V-III region VH26 precursor	0.0361553	0.028	0.515659	0.613907
	Global	Up	A_24_P229447			0.0373554	0.036	0.519445	0.704596
	Global	Up	A_32_P148118	LOC642838	similar to hCG1742442	0.0382645	0.033	0.522154	0.591079
	Global	Up	A_24_P272146			0.0401462	0.028	0.52376	0.645787
	Global	Up	A_23_P73328			0.0402686	0.033	0.52376	0.629318
	Global	Up	A_23_P72330			0.0426936	0.048	0.526364	0.63187
	Global	Up	A_23_P30243	ERAP2	endoplasmic reticulum aminopeptidase 2	0.0451883	0.044	0.533067	0.614709
	Global	Up	A_23_P167168	IGJ	immunoglobulin J polypeptide, linker protein for immunoglobulin alpha and mu polypeptides	0.0491878	0.043	0.539294	0.849558
	Global	Up	A_24_P326084			0.0566682	0.056	0.552805	0.656062
	Global	Up	A_24_P100684			0.0592229	0.061	0.558116	0.598799
	Global	Up	A_24_P384119			0.0592518	0.07	0.558116	0.610341
	Global	Up	A_23_P7144	CXCL1	chemokine (C-X-C motif) ligand 1 (melanoma growth stimulating activity, alpha)	0.0674359	0.059	0.578479	0.745001
	Global	Up	A_24_P788878	C2CD4B	C2 calcium-dependent domain containing 4B	0.0685789	0.064	0.579375	0.58852
	Global	Up	A_32_P39440			0.072577	0.083	0.587351	0.625951
	Global	Up	A_32_P43664			0.0844266	0.073	0.601661	0.706156
	Global	Up	A_23_P165624	TNFAIP6	tumor necrosis factor, alpha-induced protein 6	0.0935621	0.078	0.612908	0.622458
	Global	Down	A_24_P925565			1.24711e-06	<0.001	0.0188825	-0.681779
	Global	Down	A_24_P694738	LOC388796	hypothetical LOC388796	0.000171137	<0.001	0.18856	-0.790216
	Global	Down	A_32_P146898			0.000169856	<0.001	0.18856	-0.600592
	Global	Down	A_23_P256008	ZDHHC11	zinc finger, DHHC-type containing 11	0.000365381	<0.001	0.204046	-0.647438
	Global	Down	A_24_P921103			0.000359621	<0.001	0.204046	-0.593149
	Global	Down	A_32_P108396			0.000721138	<0.001	0.258949	-0.586783
	Global	Down	A_24_P762613	LOC100128178	similar to hCG2041313	0.000735814	0.002	0.258949	-0.617377
	Global	Down	A_32_P4262	C20orf26	chromosome 20 open reading frame 26	0.000911287	<0.001	0.271229	-0.617371
	Global	Down	A_23_P32177	LHX6	LIM homeobox 6	0.00117358	0.003	0.271229	-0.623132
	Global	Down	A_24_P653354			0.00141959	<0.001	0.285221	-0.601507
	Global	Down	A_24_P319001	GSTT1	glutathione S-transferase theta 1	0.00140108	0.003	0.285221	-0.780458
	Global	Down	A_32_P84707			0.00144077	0.002	0.287123	-0.641907
	Global	Down	A_23_P105475	SLCO1B3	solute carrier organic anion transporter family, member 1B3	0.00357311	0.005	0.337368	-0.776117
	Global	Down	A_23_P59410	KIF25	kinesin family member 25	0.00566596	0.005	0.374779	-0.605717
	Global	Down	A_23_P417918	PENK	proenkephalin	0.0104111	0.005	0.420632	-0.691099
	Global	Down	A_23_P30567	CRHBP	corticotropin releasing hormone binding protein	0.0181899	0.013	0.457775	-0.603364
	Global Mac	Up	A_23_P58137	ARL9		8.47911e-05	<0.001	1	0.91041
	Global Mac	Up	A_23_P203972	FZD10	frizzled homolog 10 (Drosophila)	0.000364475	<0.001	1	0.7092
	Global Mac	Up	A_23_P501080	ZNF92	zinc finger protein 92	0.000206882	<0.001	1	0.651383
	Global Mac	Up	A_32_P201620			0.00137844	<0.001	1	0.587117
	Global Mac	Up	A_24_P303091	CXCL10	chemokine (C-X-C motif) ligand 10	0.00184084	0.001	1	1.04676
	Global Mac	Up	A_23_P146456	CTSL2	cathepsin L2	0.00112246	0.001	1	1.02316
	Global Mac	Up	A_23_P24244	C10orf18	chromosome 10 open reading frame 18	0.00105339	0.001	1	0.743172
	Global Mac	Up	A_24_P719081			0.00384971	0.001	1	0.736854
	Global Mac	Up	A_23_P89003	PRSS33	protease, serine, 33	0.000781271	0.002	1	0.756962
	Global Mac	Up	A_23_P96191			0.00343942	0.002	1	0.727461
	Global Mac	Up	A_24_P131589	CD86	CD86 molecule	0.00622843	0.003	1	0.816242
	Global Mac	Up	A_23_P155463	LRRC2	leucine rich repeat containing 2	0.00077241	0.004	1	1.05607
	Global Mac	Up	A_24_P740662	B2M	beta-2-microglobulin	0.00280591	0.004	1	0.704202
	Global Mac	Up	A_23_P18452	CXCL9	chemokine (C-X-C motif) ligand 9	0.00782026	0.005	1	1.47853
	Global Mac	Up	A_32_P51988	LOC100290115	similar to hCG2042717	0.0108987	0.006	1	0.884584
	Global Mac	Up	A_32_P107994			0.00450875	0.006	1	0.876475
	Global Mac	Up	A_23_P24535	TTC12	tetratricopeptide repeat domain 12	0.00475343	0.006	1	0.606372
	Global Mac	Up	A_23_P144244			0.00964642	0.007	1	0.67663
	Global Mac	Up	A_23_P125278	CXCL11	chemokine (C-X-C motif) ligand 11	0.00812994	0.01	1	1.01266
	Global Mac	Up	A_23_P124456	PDE4D	phosphodiesterase 4D, cAMP-specific (phosphodiesterase E3 dunce homolog, Drosophila)	0.00688977	0.01	1	0.613115
	Global Mac	Up	A_24_P15388			0.0109537	0.011	1	0.841757
	Global Mac	Up	A_23_P254212	RPA4	replication protein A4, 34kDa	0.00983076	0.011	1	0.684185
	Global Mac	Up	A_23_P311901	ATP10B	ATPase, class V, type 10B	0.0138516	0.012	1	0.66182
	Global Mac	Up	A_24_P488083			0.0182788	0.013	1	0.899618
	Global Mac	Up	A_24_P161853	LOC100132941	similar to Ig heavy chain	0.00926082	0.013	1	0.804259
	Global Mac	Up	A_24_P204727			0.0169287	0.013	1	0.696363
	Global Mac	Up	A_23_P97141	RGS1	regulator of G-protein signaling 1	0.0122763	0.013	1	0.689951
	Global Mac	Up	A_23_P87879	CD69	CD69 molecule	0.0137231	0.014	1	0.703254
	Global Mac	Up	A_23_P373119	HMGB3L1	high-mobility group box 3-like 1	0.0164384	0.014	1	0.623894
	Global Mac	Up	A_32_P199824			0.0207013	0.015	1	0.704984
	Global Mac	Up	A_32_P43664			0.0255388	0.016	1	1.17154
	Global Mac	Up	A_24_P15550			0.0151759	0.016	1	0.932171
	Global Mac	Up	A_23_P119448	SAPS1	SAPS domain family, member 1	0.00739656	0.016	1	0.814879
	Global Mac	Up	A_32_P80016			0.0200901	0.016	1	0.740495
	Global Mac	Up	A_23_P209954	GNLY	granulysin	0.0214115	0.016	1	0.671671
	Global Mac	Up	A_23_P211345	TBX1	T-box 1	0.0149802	0.016	1	0.608668
	Global Mac	Up	A_23_P40415	ADAMTS5	ADAM metallopeptidase with thrombospondin type 1 motif, 5	0.013985	0.017	1	1.15881
	Global Mac	Up	A_24_P110242			0.021494	0.017	1	0.978567
	Global Mac	Up	A_32_P722809			0.0179175	0.017	1	0.960129
	Global Mac	Up	A_23_P202275	PRAP1	proline-rich acidic protein 1	0.013305	0.017	1	0.605592
	Global Mac	Up	A_23_P408249	PCK1	phosphoenolpyruvate carboxykinase 1 (soluble)	0.0226397	0.018	1	0.712486
	Global Mac	Up	A_24_P923271			0.0183615	0.018	1	0.621373
	Global Mac	Up	A_23_P21249			0.0276439	0.019	1	0.768577
	Global Mac	Up	A_23_P60079	ANGPT2	angiopoietin 2	0.030092	0.02	1	0.634375
	Global Mac	Up	A_24_P932736	HMBOX1	homeobox containing 1	0.0273511	0.021	1	0.788053
	Global Mac	Up	A_24_P228130	CCL3L3	chemokine (C-C motif) ligand 3-like 3	0.0188962	0.021	1	0.598904
	Global Mac	Up	A_24_P144346	LOC100289290	similar to hCG2042717	0.0297728	0.023	1	1.00693
	Global Mac	Up	A_23_P48217	APOLD1	apolipoprotein L domain containing 1	0.0167885	0.023	1	0.692792
	Global Mac	Up	A_24_P889462	LOC652494	similar to Ig heavy chain V-III region VH26 precursor	0.0203222	0.024	1	0.910047
	Global Mac	Up	A_24_P33341			0.022	0.025	1	0.71819
	Global Mac	Up	A_23_P151046	KLRC1	killer cell lectin-like receptor subfamily C, member 1	0.0213827	0.026	1	0.698656
	Global Mac	Up	A_24_P702749			0.0262373	0.027	1	1.02952
	Global Mac	Up	A_23_P207456	CCL8	chemokine (C-C motif) ligand 8	0.0295737	0.028	1	0.897187
	Global Mac	Up	A_24_P341126			0.0237978	0.028	1	0.869114
	Global Mac	Up	A_24_P20607	CXCL11	chemokine (C-X-C motif) ligand 11	0.036452	0.028	1	0.68018
	Global Mac	Up	A_23_P140190	KIAA0125	KIAA0125	0.0215052	0.029	1	0.791879
	Global Mac	Up	A_32_P65022			0.0178468	0.029	1	0.649796
	Global Mac	Up	A_24_P157926	TNFAIP3	tumor necrosis factor, alpha-induced protein 3	0.0228678	0.03	1	0.63165
	Global Mac	Up	A_23_P362694	C4orf7	chromosome 4 open reading frame 7	0.030727	0.032	1	0.628074
	Global Mac	Up	A_23_P81898	UBD	ubiquitin D	0.0333593	0.033	1	0.865005
	Global Mac	Up	A_23_P167168	IGJ	immunoglobulin J polypeptide, linker protein for immunoglobulin alpha and mu polypeptides	0.036719	0.035	1	1.24049
	Global Mac	Up	A_23_P350782			0.0398692	0.035	1	0.626466
	Global Mac	Up	A_23_P342275	ADAMTS1	ADAM metallopeptidase with thrombospondin type 1 motif, 1	0.0398528	0.036	1	0.619737
	Global Mac	Up	A_23_P72330			0.0527593	0.039	1	0.810124
	Global Mac	Up	A_23_P73328			0.0410493	0.041	1	0.77518
	Global Mac	Up	A_24_P100684			0.0596643	0.048	1	0.834856
	Global Mac	Up	A_23_P101992	MARCO	macrophage receptor with collagenous structure	0.0445037	0.048	1	0.689651
	Global Mac	Up	A_24_P590547			0.0394144	0.049	1	0.821596
	Global Mac	Up	A_24_P92683			0.0544317	0.052	1	0.692345
	Global Mac	Up	A_24_P272146			0.0517693	0.054	1	0.7907
	Global Mac	Up	A_32_P157927			0.0646609	0.054	1	0.73472
	Global Mac	Up	A_32_P148118	LOC642838	similar to hCG1742442	0.050276	0.057	1	0.748313
	Global Mac	Up	A_23_P211039	ADAMTS1	ADAM metallopeptidase with thrombospondin type 1 motif, 1	0.0467119	0.057	1	0.59388
	Global Mac	Up	A_24_P229447			0.0612472	0.062	1	0.877004
	Global Mac	Up	A_32_P39440			0.0516691	0.066	1	0.947342
	Global Mac	Up	A_24_P626951			0.0722913	0.069	1	0.676114
	Global Mac	Up	A_24_P852001			0.0703187	0.072	1	0.635612
	Global Mac	Up	A_24_P852756	HLA-DQA2	major histocompatibility complex, class II, DQ alpha 2	0.0705494	0.074	1	0.701315
	Global Mac	Up	A_23_P21260			0.0806166	0.078	1	0.615
	Global Mac	Up	A_24_P490109			0.0623127	0.079	1	0.687472
	Global Mac	Up	A_23_P315364	CXCL2	chemokine (C-X-C motif) ligand 2	0.0703074	0.085	1	0.857787
	Global Mac	Up	A_24_P66578	LOC100287723	similar to Ig kappa chain	0.0737385	0.085	1	0.782325
	Global Mac	Up	A_32_P148122			0.0817423	0.09	1	0.638042
	Global Mac	Up	A_32_P183718	SP5	Sp5 transcription factor	0.0954345	0.091	1	0.591468
	Global Mac	Up	A_23_P101505	KLK11	kallikrein-related peptidase 11	0.0857822	0.093	1	0.689462
	Global Mac	Up	A_24_P519504			0.094718	0.096	1	0.719267
	Global Mac	Down	A_32_P109078			0.000211296	0.001	1	-0.62804
	Global Mac	Down	A_32_P4262	C20orf26	chromosome 20 open reading frame 26	0.00107673	0.002	1	-0.821436
	Global Mac	Down	A_24_P934435			0.00820289	0.005	1	-0.590582
	Global Mac	Down	A_23_P30567	CRHBP	corticotropin releasing hormone binding protein	0.00989051	0.007	1	-0.976757
	Global Mac	Down	A_23_P417918	PENK	proenkephalin	0.0110839	0.012	1	-0.996011
	Global Mac	Down	A_24_P319001	GSTT1	glutathione S-transferase theta 1	0.020077	0.021	1	-0.829303
	Global Mac	Down	A_23_P327451	NPR3	natriuretic peptide receptor C/guanylate cyclase C (atrionatriuretic peptide receptor C)	0.0350505	0.039	1	-0.67843
	Global Mac	Down	A_23_P253536	NPR3	natriuretic peptide receptor C/guanylate cyclase C (atrionatriuretic peptide receptor C)	0.0413815	0.046	1	-0.715881
	Global Mac	Down	A_24_P258473	SMOC1	SPARC related modular calcium binding 1	0.0530276	0.053	1	-0.60622
	Global Mac	Down	A_32_P77571			0.0621849	0.067	1	-0.598696
	Global XMac	Up	A_24_P303091	CXCL10	chemokine (C-X-C motif) ligand 10	0.000182556	<0.001	0.193085	0.977562
	Global XMac	Up	A_23_P18452	CXCL9	chemokine (C-X-C motif) ligand 9	0.000369762	<0.001	0.217446	1.57324
	Global XMac	Up	A_32_P232327	LOC100288598	hypothetical protein LOC100288598	0.000616524	<0.001	0.22075	0.636061
	Global XMac	Up	A_23_P24244	C10orf18	chromosome 10 open reading frame 18	0.000918105	0.001	0.222978	0.755442
	Global XMac	Up	A_32_P107372	GBP1	guanylate binding protein 1, interferon-inducible, 67kDa	0.00109562	<0.001	0.242686	0.877514
	Global XMac	Up	A_23_P207456	CCL8	chemokine (C-C motif) ligand 8	0.0011457	<0.001	0.249206	1.16242
	Global XMac	Up	A_23_P95790	ITLN1	intelectin 1 (galactofuranose binding)	0.00175655	<0.001	0.280861	0.603234
	Global XMac	Up	A_23_P113393	APLN	apelin	0.0019564	<0.001	0.289709	0.647739
	Global XMac	Up	A_24_P852756	HLA-DQA2	major histocompatibility complex, class II, DQ alpha 2	0.0023009	0.001	0.292234	1.1838
	Global XMac	Up	A_23_P79272	PDE1A	phosphodiesterase 1A, calmodulin-dependent	0.00233604	0.004	0.292234	0.598218
	Global XMac	Up	A_32_P175739	HK2	hexokinase 2	0.0023629	0.001	0.294071	0.905852
	Global XMac	Up	A_24_P157926	TNFAIP3	tumor necrosis factor, alpha-induced protein 3	0.00384112	0.005	0.347939	0.670489
	Global XMac	Up	A_32_P65022			0.0042218	0.003	0.352513	0.780649
	Global XMac	Up	A_24_P323901	PEAR1	platelet endothelial aggregation receptor 1	0.00471471	0.004	0.352513	0.618559
	Global XMac	Up	A_23_P81898	UBD	ubiquitin D	0.00634055	0.007	0.376133	0.962372
	Global XMac	Up	A_24_P112395	PBLD	phenazine biosynthesis-like protein domain containing	0.00712567	0.006	0.389235	0.637698
	Global XMac	Up	A_23_P58137	ARL9		0.00718775	0.011	0.390858	0.597482
	Global XMac	Up	A_23_P74145	CD48	CD48 molecule	0.00779414	0.01	0.400387	0.668773
	Global XMac	Up	A_23_P118815	BIRC5	baculoviral IAP repeat-containing 5	0.00848634	0.012	0.407639	0.817581
	Global XMac	Up	A_23_P79518	IL1B	interleukin 1, beta	0.00932124	0.01	0.423204	1.14696
	Global XMac	Up	A_23_P146456	CTSL2	cathepsin L2	0.00949654	0.014	0.423566	0.846979
	Global XMac	Up	A_23_P63390	FCGR1B	Fc fragment of IgG, high affinity Ib, receptor (CD64)	0.0105156	0.009	0.431808	0.69063
	Global XMac	Up	A_24_P307375			0.0104847	0.011	0.431808	0.593134
	Global XMac	Up	A_23_P74575	CD1D	CD1d molecule	0.0113243	0.01	0.439723	0.592978
	Global XMac	Up	A_23_P99275	KLRB1	killer cell lectin-like receptor subfamily B, member 1	0.015575	0.019	0.45803	0.728136
	Global XMac	Up	A_23_P502520	IL4I1	interleukin 4 induced 1	0.0172786	0.013	0.461065	0.724147
	Global XMac	Up	A_23_P25155	GPR84	G protein-coupled receptor 84	0.0187231	0.024	0.467425	0.657808
	Global XMac	Up	A_23_P162861	SERPINE3	serpin peptidase inhibitor, clade E (nexin, plasminogen activator inhibitor type 1), member 3	0.0212051	0.016	0.476532	0.738197
	Global XMac	Up	A_24_P854913	FAM119A	family with sequence similarity 119, member A	0.0223471	0.019	0.478879	0.601148
	Global XMac	Up	A_23_P26325	CCL17	chemokine (C-C motif) ligand 17	0.022761	0.011	0.479948	0.600536
	Global XMac	Up	A_23_P216225	EGR3	early growth response 3	0.02519	0.016	0.492274	0.591202
	Global XMac	Up	A_23_P56197	CRLF1	cytokine receptor-like factor 1	0.0254153	0.02	0.492274	0.900837
	Global XMac	Up	A_32_P128399			0.0273019	0.026	0.499473	0.68338
	Global XMac	Up	A_23_P156957	NCOA7	nuclear receptor coactivator 7	0.0292619	0.027	0.503864	0.585473
	Global XMac	Up	A_23_P153958	INHBB	inhibin, beta B	0.0312246	0.033	0.509378	0.665128
	Global XMac	Up	A_24_P372189			0.0313364	0.038	0.509485	0.592114
	Global XMac	Up	A_23_P127781	SCGB1D1	secretoglobin, family 1D, member 1	0.0375196	0.042	0.530463	0.70702
	Global XMac	Up	A_23_P148308	RBM3	RNA binding motif (RNP1, RRM) protein 3	0.0382932	0.044	0.532815	0.778557
	Global XMac	Up	A_23_P40415	ADAMTS5	ADAM metallopeptidase with thrombospondin type 1 motif, 5	0.0388425	0.041	0.534243	0.916399
	Global XMac	Up	A_24_P33341			0.0420737	0.054	0.540642	0.767602
	Global XMac	Up	A_23_P51487	GBP3	guanylate binding protein 3	0.0439832	0.045	0.546732	0.631097
	Global XMac	Up	A_23_P74290	GBP5	guanylate binding protein 5	0.0465737	0.044	0.54813	0.663129
	Global XMac	Up	A_23_P112026	IDO1	indoleamine 2,3-dioxygenase 1	0.0452429	0.047	0.54813	0.839823
	Global XMac	Up	A_23_P306215	FAM84A	family with sequence similarity 84, member A	0.0555211	0.046	0.558267	0.6558
	Global XMac	Up	A_23_P131208	NR4A2	nuclear receptor subfamily 4, group A, member 2	0.0595181	0.044	0.562561	0.626013
	Global XMac	Up	A_23_P150555	SCGB1D2	secretoglobin, family 1D, member 2	0.0631337	0.067	0.564407	0.59089
	Global XMac	Up	A_24_P519504			0.0639921	0.066	0.564978	0.798808
	Global XMac	Up	A_23_P501754	CSF3	colony stimulating factor 3 (granulocyte)	0.0660707	0.071	0.568097	0.878969
	Global XMac	Up	A_32_P199824			0.069024	0.072	0.570472	0.628744
	Global XMac	Up	A_23_P7144	CXCL1	chemokine (C-X-C motif) ligand 1 (melanoma growth stimulating activity, alpha)	0.0714999	0.071	0.573182	0.95205
	Global XMac	Up	A_24_P326084			0.0760797	0.08	0.581399	0.869526
	Global XMac	Up	A_23_P89431	CCL2	chemokine (C-C motif) ligand 2	0.077634	0.074	0.581586	0.771354
	Global XMac	Up	A_23_P96191			0.0769232	0.09	0.581586	0.618125
	Global XMac	Up	A_23_P21249			0.0797067	0.062	0.585101	0.625028
	Global XMac	Up	A_32_P57486			0.0832255	0.076	0.587502	0.615566
	Global XMac	Up	A_24_P15550			0.0955768	0.095	0.603825	0.713126
	Global XMac	Up	A_23_P21260			0.1009	0.092	0.609426	0.654637
	Global XMac	Down	A_32_P415151	WDR27	WD repeat domain 27	3.89803e-07	<0.001	0.00941141	-0.710935
	Global XMac	Down	A_24_P153456	ZDHHC11	zinc finger, DHHC-type containing 11	1.78897e-06	<0.001	0.0215965	-0.813844
	Global XMac	Down	A_23_P256008	ZDHHC11	zinc finger, DHHC-type containing 11	4.01974e-05	<0.001	0.165782	-1.01819
	Global XMac	Down	A_24_P925565			0.000178759	<0.001	0.193085	-0.804283
	Global XMac	Down	A_32_P330000	LOC400931	hypothetical LOC400931	0.00022493	0.001	0.205623	-0.61934
	Global XMac	Down	A_32_P216872	LOC729602	NPIP-like protein ENSP00000283050	0.000291711	0.001	0.206321	-0.641865
	Global XMac	Down	A_24_P681016			0.000338426	<0.001	0.215025	-0.591314
	Global XMac	Down	A_32_P163594			0.000390364	<0.001	0.217446	-0.687316
	Global XMac	Down	A_32_P105469			0.000378621	0.001	0.217446	-0.886134
	Global XMac	Down	A_32_P166372			0.000526	<0.001	0.218633	-0.727016
	Global XMac	Down	A_32_P19193			0.0005939	<0.001	0.22075	-0.761544
	Global XMac	Down	A_24_P352116	SNHG7	small nucleolar RNA host gene 7 (non-protein coding)	0.000767104	<0.001	0.22075	-0.668856
	Global XMac	Down	A_32_P105073			0.000711558	0.002	0.22075	-0.747891
	Global XMac	Down	A_24_P694738	LOC388796	hypothetical LOC388796	0.00081952	<0.001	0.222978	-1.03012
	Global XMac	Down	A_32_P13337			0.000887307	<0.001	0.222978	-0.635849
	Global XMac	Down	A_23_P168974	SDCBP	syndecan binding protein (syntenin)	0.000848702	0.001	0.222978	-0.703107
	Global XMac	Down	A_23_P37503	MYO1E	myosin IE	0.000799121	0.001	0.222978	-0.585254
	Global XMac	Down	A_24_P930391			0.000903361	0.002	0.222978	-0.654931
	Global XMac	Down	A_32_P146898			0.000934811	<0.001	0.223466	-0.929604
	Global XMac	Down	A_32_P62026			0.000993279	<0.001	0.232832	-0.802196
	Global XMac	Down	A_23_P16562	SFRS14	splicing factor, arginine/serine-rich 14	0.00103512	<0.001	0.23802	-0.589905
	Global XMac	Down	A_23_P322593			0.00123166	<0.001	0.250615	-0.600135
	Global XMac	Down	A_24_P921103			0.00125598	0.002	0.250615	-0.830968
	Global XMac	Down	A_23_P415532			0.00148612	<0.001	0.271825	-0.708913
	Global XMac	Down	A_32_P22679			0.00151771	0.002	0.273945	-0.721009
	Global XMac	Down	A_24_P655888			0.00161374	0.002	0.276583	-0.684793
	Global XMac	Down	A_24_P873659	MALAT1	metastasis associated lung adenocarcinoma transcript 1 (non-protein coding)	0.00163668	0.002	0.276583	-0.677612
	Global XMac	Down	A_32_P84707			0.00182485	0.003	0.284515	-0.914215
	Global XMac	Down	A_32_P41099			0.00181026	0.003	0.284515	-0.599327
	Global XMac	Down	A_24_P112032	KCNK17	potassium channel, subfamily K, member 17	0.00213282	0.001	0.289709	-0.723335
	Global XMac	Down	A_23_P136724	LOC344887	similar to hCG2041270	0.0021379	0.002	0.289709	-0.744336
	Global XMac	Down	A_24_P188056			0.00208056	0.002	0.289709	-0.599712
	Global XMac	Down	A_23_P423108	TDRD10	tudor domain containing 10	0.00211228	0.002	0.289709	-0.591901
	Global XMac	Down	A_32_P108396			0.00204989	0.003	0.289709	-0.822182
	Global XMac	Down	A_32_P215143	LOC100288583	hypothetical protein LOC100288583	0.0019867	0.003	0.289709	-0.6993
	Global XMac	Down	A_32_P51518			0.00222646	0.002	0.290572	-0.586621
	Global XMac	Down	A_23_P159907	MAGED4B	melanoma antigen family D, 4B	0.00227221	0.001	0.29181	-0.763792
	Global XMac	Down	A_32_P225021			0.00280882	0.003	0.311083	-0.666808
	Global XMac	Down	A_24_P762613	LOC100128178	similar to hCG2041313	0.00314995	0.004	0.332106	-0.740609
	Global XMac	Down	A_24_P870101			0.0036669	0.004	0.347939	-0.696338
	Global XMac	Down	A_32_P219460			0.00418181	0.001	0.352513	-0.666824
	Global XMac	Down	A_23_P42128	KCNK17	potassium channel, subfamily K, member 17	0.00488788	0.002	0.352513	-0.612111
	Global XMac	Down	A_32_P8351	LOC595101	PI-3-kinase-related kinase SMG-1 pseudogene	0.00468003	0.003	0.352513	-0.615137
	Global XMac	Down	A_32_P23209			0.00447761	0.004	0.352513	-0.802254
	Global XMac	Down	A_24_P925191			0.0046809	0.005	0.352513	-0.588937
	Global XMac	Down	A_24_P51375			0.00504109	0.003	0.354845	-0.671229
	Global XMac	Down	A_32_P183047			0.00503677	0.011	0.354845	-0.603686
	Global XMac	Down	A_23_P108932	RPL23AP32	ribosomal protein L23a pseudogene 32	0.00516624	0.012	0.360048	-0.711407
	Global XMac	Down	A_32_P188193			0.00568824	0.008	0.365258	-0.663245
	Global XMac	Down	A_24_P933580	NAV2	neuron navigator 2	0.00583613	0.001	0.366832	-0.628793
	Global XMac	Down	A_32_P113380			0.00613699	0.008	0.373228	-0.842608
	Global XMac	Down	A_23_P32175	LHX6	LIM homeobox 6	0.00627389	0.008	0.376133	-0.587108
	Global XMac	Down	A_23_P32177	LHX6	LIM homeobox 6	0.00680685	0.007	0.380033	-0.774511
	Global XMac	Down	A_32_P233379			0.00672053	0.008	0.380033	-0.689897
	Global XMac	Down	A_32_P209735	LOC100292101	hypothetical protein LOC100292101	0.00695934	0.004	0.386211	-0.703966
	Global XMac	Down	A_23_P419641	DLL4	delta-like 4 (Drosophila)	0.00738855	0.013	0.395436	-0.633464
	Global XMac	Down	A_32_P111072			0.00769476	0.006	0.399645	-0.606592
	Global XMac	Down	A_23_P105475	SLCO1B3	solute carrier organic anion transporter family, member 1B3	0.00774065	0.004	0.400193	-1.03846
	Global XMac	Down	A_32_P122268	SYT15	synaptotagmin XV	0.00807949	0.013	0.406534	-0.625182
	Global XMac	Down	A_32_P113190			0.00832156	0.006	0.406624	-0.785327
	Global XMac	Down	A_32_P139551			0.00835427	0.011	0.406624	-0.676063
	Global XMac	Down	A_32_P126259			0.00939565	0.011	0.423204	-0.717545
	Global XMac	Down	A_23_P25060			0.00967288	0.017	0.426951	-0.602993
	Global XMac	Down	A_24_P460763			0.0101128	0.006	0.430332	-0.595863
	Global XMac	Down	A_24_P247823			0.0100939	0.012	0.430332	-0.776382
	Global XMac	Down	A_32_P30600			0.0109318	0.017	0.43554	-0.636045
	Global XMac	Down	A_24_P653354			0.0114786	0.009	0.439723	-0.745037
	Global XMac	Down	A_32_P113007			0.0114364	0.015	0.439723	-0.715509
	Global XMac	Down	A_32_P83326	LOC100272216	hypothetical LOC100272216	0.0139746	0.011	0.452492	-0.677768
	Global XMac	Down	A_32_P139311			0.0135408	0.014	0.452492	-0.702129
	Global XMac	Down	A_24_P595223	MIAT	myocardial infarction associated transcript (non-protein coding)	0.0138745	0.019	0.452492	-0.610251
	Global XMac	Down	A_23_P397293	LY6K	lymphocyte antigen 6 complex, locus K	0.0145608	0.019	0.457161	-0.680649
	Global XMac	Down	A_24_P291826	SYTL3	synaptotagmin-like 3	0.0159162	0.016	0.459891	-0.609648
	Global XMac	Down	A_24_P186943	ELN	elastin	0.0169684	0.019	0.460896	-0.705187
	Global XMac	Down	A_23_P328621	UBQLNL	ubiquilin-like	0.0174503	0.02	0.461065	-0.588469
	Global XMac	Down	A_23_P399292			0.0179886	0.018	0.464044	-0.586022
	Global XMac	Down	A_23_P254944	GSTT1	glutathione S-transferase theta 1	0.0179792	0.02	0.464044	-0.612955
	Global XMac	Down	A_24_P930337			0.0186818	0.02	0.467425	-0.593947
	Global XMac	Down	A_23_P428973	TRPM3	transient receptor potential cation channel, subfamily M, member 3	0.0199047	0.018	0.469316	-0.702037
	Global XMac	Down	A_32_P216241	PLAC4	placenta-specific 4	0.0199734	0.017	0.47037	-0.689019
	Global XMac	Down	A_32_P219704			0.0217619	0.013	0.478546	-0.61676
	Global XMac	Down	A_24_P319001	GSTT1	glutathione S-transferase theta 1	0.0232575	0.022	0.484494	-0.730074
	Global XMac	Down	A_24_P854643			0.0236774	0.026	0.489278	-0.591972
	Global XMac	Down	A_32_P199952			0.0240172	0.027	0.489472	-0.833087
	Global XMac	Down	A_23_P59410	KIF25	kinesin family member 25	0.0261131	0.026	0.496773	-0.632848
	Global XMac	Down	A_24_P682285	HSPA1A	heat shock 70kDa protein 1A	0.0342676	0.033	0.516137	-0.734069
	Global XMac	Down	A_24_P916816	SP100	SP100 nuclear antigen	0.0334367	0.038	0.516137	-0.588521
	Global XMac	Down	A_32_P122089			0.0346769	0.04	0.517868	-0.637042
	Global XMac	Down	A_23_P170110			0.0351638	0.025	0.518312	-0.609442
	Global XMac	Down	A_32_P74763			0.0356045	0.031	0.520046	-0.660034
	Global XMac	Down	A_32_P167176			0.0441857	0.041	0.546841	-0.60198
	Global XMac	Down	A_23_P204941	GJB2	gap junction protein, beta 2, 26kDa	0.0478266	0.051	0.549231	-0.607114
	Global XMac	Down	A_23_P318904	SERTAD4	SERTA domain containing 4	0.0571776	0.052	0.560516	-0.588099
	Global XMac	Down	A_23_P76622	DCT	dopachrome tautomerase (dopachrome delta-isomerase, tyrosine-related protein 2)	0.0622702	0.069	0.564216	-0.710601
	MD	Up	A_23_P24244	C10orf18	chromosome 10 open reading frame 18	0.000122513	<0.001	0.732031	0.843095
	MD	Up	A_24_P340128	P2RY8	purinergic receptor P2Y, G-protein coupled, 8	7.24934e-05	<0.001	0.732031	0.649756
	MD	Up	A_24_P297551	FAM19A2	family with sequence similarity 19 (chemokine (C-C motif)-like), member A2	0.000215227	<0.001	0.732031	0.590764
	MD	Up	A_24_P243749	PDK4	pyruvate dehydrogenase kinase, isozyme 4	0.00208598	0.001	0.732031	1.18013
	MD	Up	A_23_P48217	APOLD1	apolipoprotein L domain containing 1	0.000764417	0.001	0.732031	0.916354
	MD	Up	A_24_P303091	CXCL10	chemokine (C-X-C motif) ligand 10	0.00238308	0.001	0.732031	0.751699
	MD	Up	A_24_P854913	FAM119A	family with sequence similarity 119, member A	0.000321139	0.001	0.732031	0.685144
	MD	Up	A_32_P875758			0.00105685	0.001	0.732031	0.635498
	MD	Up	A_23_P159325	ANGPTL4	angiopoietin-like 4	0.000647479	0.002	0.732031	1.12455
	MD	Up	A_23_P170719			0.0022417	0.002	0.732031	0.976316
	MD	Up	A_23_P306215	FAM84A	family with sequence similarity 84, member A	0.00147506	0.002	0.732031	0.958662
	MD	Up	A_24_P78531	CLEC4E	C-type lectin domain family 4, member E	0.00168458	0.003	0.732031	1.00507
	MD	Up	A_23_P330070	TFPI	tissue factor pathway inhibitor (lipoprotein-associated coagulation inhibitor)	0.00235774	0.003	0.732031	0.702445
	MD	Up	A_32_P192842	LOC100293208	hypothetical protein LOC100293208	0.004879	0.003	0.761674	0.627386
	MD	Up	A_23_P153958	INHBB	inhibin, beta B	0.00492076	0.006	0.761674	0.906285
	MD	Up	A_23_P203972	FZD10	frizzled homolog 10 (Drosophila)	0.0047274	0.01	0.761674	0.625223
	MD	Up	A_23_P211345	TBX1	T-box 1	0.00608061	0.008	0.778722	0.714671
	MD	Up	A_32_P80016			0.00662866	0.004	0.790845	0.814751
	MD	Up	A_24_P165864	P2RY14	purinergic receptor P2Y, G-protein coupled, 14	0.00655435	0.005	0.790845	0.89855
	MD	Up	A_23_P119448	SAPS1	SAPS domain family, member 1	0.00829184	0.005	0.790845	0.709399
	MD	Up	A_23_P153964	INHBB	inhibin, beta B	0.00860372	0.006	0.790845	0.789964
	MD	Up	A_24_P652609			0.00734079	0.008	0.790845	0.635148
	MD	Up	A_32_P107994			0.00909222	0.009	0.790845	0.784937
	MD	Up	A_23_P214821	EDN1	endothelin 1	0.00892331	0.009	0.790845	0.684279
	MD	Up	A_23_P60079	ANGPT2	angiopoietin 2	0.00914959	0.01	0.790845	0.82798
	MD	Up	A_23_P155463	LRRC2	leucine rich repeat containing 2	0.00808708	0.011	0.790845	0.790171
	MD	Up	A_23_P215634	IGFBP3	insulin-like growth factor binding protein 3	0.00902703	0.016	0.790845	0.594245
	MD	Up	A_24_P852756	HLA-DQA2	major histocompatibility complex, class II, DQ alpha 2	0.0111154	0.009	0.809202	1.03745
	MD	Up	A_23_P40415	ADAMTS5	ADAM metallopeptidase with thrombospondin type 1 motif, 5	0.0109057	0.01	0.809202	1.19361
	MD	Up	A_23_P218369	CCL14	chemokine (C-C motif) ligand 14	0.0109379	0.017	0.809202	0.654024
	MD	Up	A_23_P34637	REN	renin	0.0139206	0.011	0.845737	0.731503
	MD	Up	A_23_P58137	ARL9		0.0141111	0.013	0.845737	0.644872
	MD	Up	A_23_P120125	COLEC11	collectin sub-family member 11	0.0159912	0.014	0.845737	0.619342
	MD	Up	A_32_P65022			0.0185472	0.017	0.845737	0.656255
	MD	Up	A_23_P21249			0.0183422	0.02	0.845737	0.82759
	MD	Up	A_23_P137173	TMSB15A	thymosin beta 15a	0.0192216	0.02	0.845737	0.770094
	MD	Up	A_23_P502464	NOS2	nitric oxide synthase 2, inducible	0.0213752	0.021	0.845737	0.614053
	MD	Up	A_23_P356585	HLF	hepatic leukemia factor	0.0164098	0.021	0.845737	0.60906
	MD	Up	A_23_P326760	MYRIP	myosin VIIA and Rab interacting protein	0.0217561	0.024	0.845737	0.661444
	MD	Up	A_24_P923271			0.0218668	0.025	0.845737	0.663332
	MD	Up	A_24_P12521	C7orf31	chromosome 7 open reading frame 31	0.0243506	0.021	0.850776	0.683487
	MD	Up	A_23_P411542	LOC284033	hypothetical LOC284033	0.0292829	0.028	0.857053	0.833781
	MD	Up	A_24_P144346	LOC100289290	similar to hCG2042717	0.027466	0.029	0.857053	1.05308
	MD	Up	A_23_P79398	IL1R2	interleukin 1 receptor, type II	0.0281629	0.031	0.857053	0.856142
	MD	Up	A_32_P199824			0.0332277	0.033	0.857053	0.726766
	MD	Up	A_32_P99533			0.0367826	0.035	0.857053	0.629964
	MD	Up	A_32_P148118	LOC642838	similar to hCG1742442	0.0354613	0.036	0.857053	0.726777
	MD	Up	A_24_P255415			0.034859	0.043	0.857053	0.628693
	MD	Up	A_24_P702749			0.0332384	0.044	0.857053	0.985236
	MD	Up	A_24_P263786			0.0400515	0.024	0.858239	0.721434
	MD	Up	A_23_P97141	RGS1	regulator of G-protein signaling 1	0.0404101	0.033	0.858239	0.627757
	MD	Up	A_24_P913930			0.042911	0.038	0.858239	0.632952
	MD	Up	A_23_P407695	FAM151A	family with sequence similarity 151, member A	0.0391863	0.039	0.858239	0.616293
	MD	Up	A_24_P384119			0.0540297	0.043	0.858239	0.762928
	MD	Up	A_23_P21260			0.0489637	0.043	0.858239	0.710116
	MD	Up	A_23_P203558	HBB	hemoglobin, beta	0.0514663	0.044	0.858239	0.619991
	MD	Up	A_23_P89003	PRSS33	protease, serine, 33	0.0465548	0.046	0.858239	0.852924
	MD	Up	A_24_P131589	CD86	CD86 molecule	0.0536011	0.047	0.858239	0.623768
	MD	Up	A_23_P207456	CCL8	chemokine (C-C motif) ligand 8	0.043534	0.048	0.858239	0.586992
	MD	Up	A_24_P33341			0.051787	0.049	0.858239	0.747564
	MD	Up	A_23_P210100	CYP26B1	cytochrome P450, family 26, subfamily B, polypeptide 1	0.0641485	0.052	0.858239	0.709119
	MD	Up	A_24_P341126			0.0519567	0.054	0.858239	0.700964
	MD	Up	A_32_P47166			0.0563409	0.061	0.858239	0.838592
	MD	Up	A_24_P204727			0.05744	0.061	0.858239	0.668149
	MD	Up	A_24_P15550			0.056997	0.066	0.858239	0.919706
	MD	Up	A_24_P490109			0.0659731	0.068	0.858239	0.643294
	MD	Up	A_23_P18452	CXCL9	chemokine (C-X-C motif) ligand 9	0.0690203	0.069	0.858239	0.778551
	MD	Up	A_24_P110242			0.0577027	0.073	0.858239	0.798984
	MD	Up	A_23_P352990	C21orf94	chromosome 21 open reading frame 94	0.0648559	0.075	0.858239	0.609999
	MD	Up	A_32_P722809			0.0819601	0.078	0.858239	0.907466
	MD	Up	A_23_P259071	AREG	amphiregulin	0.0675835	0.078	0.858239	0.762381
	MD	Up	A_23_P33984	TMEM27	transmembrane protein 27	0.0838711	0.082	0.858239	0.585775
	MD	Up	A_32_P51988	LOC100290115	similar to hCG2042717	0.0718352	0.083	0.858239	0.674458
	MD	Up	A_24_P15388			0.0854644	0.092	0.858386	0.664068
	MD	Up	A_23_P8812			0.0868711	0.08	0.860864	0.779374
	MD	Down	A_24_P359067	LOC100130357		0.0032285	<0.001	0.732031	-0.621178
	MD	Down	A_32_P24950	RASEF	RAS and EF-hand domain containing	0.000482169	<0.001	0.732031	-0.585018
	MD	Down	A_23_P253783	MFSD2A	major facilitator superfamily domain containing 2A	0.000762776	0.001	0.732031	-0.668187
	MD	Down	A_32_P166372			0.00200599	0.001	0.732031	-0.60033
	MD	Down	A_23_P89550	NLRP1	NLR family, pyrin domain containing 1	0.000809276	0.001	0.732031	-0.59293
	MD	Down	A_24_P481375			0.00232374	0.002	0.732031	-0.608576
	MD	Down	A_32_P219704			0.000977646	0.002	0.732031	-0.599518
	MD	Down	A_24_P602168			0.0019726	0.003	0.732031	-0.622089
	MD	Down	A_24_P415090	EFCAB1	EF-hand calcium binding domain 1	0.00223609	0.003	0.732031	-0.597876
	MD	Down	A_23_P67529	KCNN4	potassium intermediate/small conductance calcium-activated channel, subfamily N, member 4	0.00520899	0.006	0.761674	-0.683573
	MD	Down	A_32_P122089			0.00499036	0.006	0.761674	-0.660211
	MD	Down	A_24_P921103			0.00519595	0.008	0.761674	-0.717627
	MD	Down	A_23_P43684	BNC2	basonuclin 2	0.00561449	0.004	0.777851	-0.594397
	MD	Down	A_23_P318904	SERTAD4	SERTA domain containing 4	0.00761201	0.005	0.790845	-0.627225
	MD	Down	A_23_P417918	PENK	proenkephalin	0.00744347	0.008	0.790845	-0.839213
	MD	Down	A_24_P653354			0.00859132	0.008	0.790845	-0.61335
	MD	Down	A_23_P206760	HP	haptoglobin	0.0112802	0.011	0.809202	-0.766728
	MD	Down	A_23_P397293	LY6K	lymphocyte antigen 6 complex, locus K	0.0120131	0.014	0.819958	-0.631978
	MD	Down	A_32_P113380			0.0174323	0.016	0.845737	-0.609587
	MD	Down	A_23_P421493	HPR	haptoglobin-related protein	0.0200181	0.022	0.845737	-0.59047
	MD	Down	A_24_P112032	KCNK17	potassium channel, subfamily K, member 17	0.0194822	0.027	0.845737	-0.630753
	MD	Down	A_32_P77571			0.0267052	0.022	0.857053	-0.627979
	MD	Down	A_23_P393777	PTGDR	prostaglandin D2 receptor (DP)	0.02605	0.028	0.857053	-0.593524
	MD	Down	A_23_P167983	HIST1H2AC	histone cluster 1, H2ac	0.0313332	0.03	0.857053	-0.651736
	MD	Down	A_23_P374844	GAL	galanin prepropeptide	0.0292215	0.04	0.857053	-0.591647
	MD	Down	A_24_P319001	GSTT1	glutathione S-transferase theta 1	0.0370256	0.052	0.857053	-0.784906
	MD	Down	A_23_P83134	GAS1	growth arrest-specific 1	0.0527728	0.047	0.858239	-0.617794
	MD	Down	A_24_P845223			0.0569484	0.057	0.858239	-0.783191
	MD	Down	A_23_P12082	CHI3L2	chitinase 3-like 2	0.0504179	0.06	0.858239	-0.847561
	MD Mac	Up	A_32_P105549	ANXA8L2	annexin A8-like 2	4.8688e-05	<0.001	1	0.751577
	MD Mac	Up	A_24_P297551	FAM19A2	family with sequence similarity 19 (chemokine (C-C motif)-like), member A2	0.000888714	<0.001	1	0.691315
	MD Mac	Up	A_24_P238250	LGALS7	lectin, galactoside-binding, soluble, 7	0.00105184	0.001	1	0.642835
	MD Mac	Up	A_24_P391230	CYYR1	cysteine/tyrosine-rich 1	0.00585331	0.001	1	0.613923
	MD Mac	Up	A_32_P201620			0.00342374	0.002	1	0.732893
	MD Mac	Up	A_23_P309837	STON2	stonin 2	0.00190425	0.002	1	0.719483
	MD Mac	Up	A_32_P198731	NEURL1B	neuralized homolog 1B (Drosophila)	0.0027246	0.002	1	0.638527
	MD Mac	Up	A_23_P60079	ANGPT2	angiopoietin 2	0.00267901	0.003	1	1.06122
	MD Mac	Up	A_23_P155601	FMO3	flavin containing monooxygenase 3	0.00385222	0.004	1	0.741055
	MD Mac	Up	A_24_P928658	SFTPA1	surfactant protein A1	0.0126194	0.004	1	0.629517
	MD Mac	Up	A_23_P58390	C4orf32	chromosome 4 open reading frame 32	0.00745544	0.004	1	0.624709
	MD Mac	Up	A_32_P80016			0.00547155	0.005	1	1.02189
	MD Mac	Up	A_23_P24244	C10orf18	chromosome 10 open reading frame 18	0.00615638	0.006	1	0.84312
	MD Mac	Up	A_24_P340128	P2RY8	purinergic receptor P2Y, G-protein coupled, 8	0.00139024	0.006	1	0.719166
	MD Mac	Up	A_24_P303091	CXCL10	chemokine (C-X-C motif) ligand 10	0.00611927	0.007	1	1.02357
	MD Mac	Up	A_32_P221774			0.0077196	0.008	1	0.68718
	MD Mac	Up	A_23_P155463	LRRC2	leucine rich repeat containing 2	0.00803531	0.009	1	0.936183
	MD Mac	Up	A_23_P53324	OGFOD2	2-oxoglutarate and iron-dependent oxygenase domain containing 2	0.00629898	0.009	1	0.625469
	MD Mac	Up	A_23_P211345	TBX1	T-box 1	0.0150596	0.01	1	0.755471
	MD Mac	Up	A_23_P153964	INHBB	inhibin, beta B	0.0163295	0.01	1	0.723774
	MD Mac	Up	A_23_P170719			0.0114818	0.011	1	1.12319
	MD Mac	Up	A_32_P150300	LOC100131646	hypothetical LOC100131646	0.0134971	0.011	1	0.587025
	MD Mac	Up	A_23_P81441	C5orf20	chromosome 5 open reading frame 20	0.0255568	0.012	1	0.700585
	MD Mac	Up	A_24_P719081			0.016254	0.012	1	0.595242
	MD Mac	Up	A_23_P138541	AKR1C3	aldo-keto reductase family 1, member C3 (3-alpha hydroxysteroid dehydrogenase, type II)	0.0117017	0.013	1	0.720315
	MD Mac	Up	A_23_P159325	ANGPTL4	angiopoietin-like 4	0.00624897	0.014	1	1.22435
	MD Mac	Up	A_32_P107994			0.0157787	0.015	1	0.922394
	MD Mac	Up	A_23_P330070	TFPI	tissue factor pathway inhibitor (lipoprotein-associated coagulation inhibitor)	0.0146946	0.015	1	0.746011
	MD Mac	Up	A_23_P251412	SCGN	secretagogin, EF-hand calcium binding protein	0.0212237	0.015	1	0.668863
	MD Mac	Up	A_24_P131589	CD86	CD86 molecule	0.0191731	0.017	1	0.886541
	MD Mac	Up	A_23_P321920	CCL3L3	chemokine (C-C motif) ligand 3-like 3	0.0130858	0.017	1	0.645402
	MD Mac	Up	A_23_P306215	FAM84A	family with sequence similarity 84, member A	0.016261	0.018	1	0.826452
	MD Mac	Up	A_23_P153958	INHBB	inhibin, beta B	0.0161431	0.02	1	0.801255
	MD Mac	Up	A_32_P167396	LOC728142	hypothetical LOC728142	0.0242315	0.021	1	0.726818
	MD Mac	Up	A_23_P214821	EDN1	endothelin 1	0.0231891	0.022	1	0.860995
	MD Mac	Up	A_23_P119448	SAPS1	SAPS domain family, member 1	0.0234181	0.023	1	0.886182
	MD Mac	Up	A_23_P168598	PON1	paraoxonase 1	0.0242029	0.023	1	0.736141
	MD Mac	Up	A_23_P253602	BMX	BMX non-receptor tyrosine kinase	0.0167762	0.024	1	0.663722
	MD Mac	Up	A_32_P441530	KBTBD12	kelch repeat and BTB (POZ) domain containing 12	0.0315117	0.024	1	0.608119
	MD Mac	Up	A_23_P144244			0.0196338	0.025	1	0.640743
	MD Mac	Up	A_23_P215634	IGFBP3	insulin-like growth factor binding protein 3	0.0289889	0.026	1	0.641905
	MD Mac	Up	A_23_P373119	HMGB3L1	high-mobility group box 3-like 1	0.028879	0.028	1	0.638443
	MD Mac	Up	A_23_P48217	APOLD1	apolipoprotein L domain containing 1	0.0282191	0.029	1	0.927704
	MD Mac	Up	A_23_P17095	TFPI	tissue factor pathway inhibitor (lipoprotein-associated coagulation inhibitor)	0.0328261	0.029	1	0.599615
	MD Mac	Up	A_23_P37856	HBA1	hemoglobin, alpha 1	0.0358385	0.031	1	0.592514
	MD Mac	Up	A_23_P89003	PRSS33	protease, serine, 33	0.0348507	0.031	1	0.584982
	MD Mac	Up	A_23_P212119	GALNTL2	UDP-N-acetyl-alpha-D-galactosamine:polypeptide N-acetylgalactosaminyltransferase-like 2	0.0366274	0.035	1	0.672241
	MD Mac	Up	A_32_P199824			0.0316898	0.037	1	0.873652
	MD Mac	Up	A_23_P151046	KLRC1	killer cell lectin-like receptor subfamily C, member 1	0.0284511	0.038	1	0.795295
	MD Mac	Up	A_32_P65022			0.0506835	0.039	1	0.927578
	MD Mac	Up	A_23_P40415	ADAMTS5	ADAM metallopeptidase with thrombospondin type 1 motif, 5	0.0478392	0.042	1	1.16738
	MD Mac	Up	A_23_P101992	MARCO	macrophage receptor with collagenous structure	0.0428349	0.044	1	0.667386
	MD Mac	Up	A_23_P22232	KLRC2	killer cell lectin-like receptor subfamily C, member 2	0.0391173	0.051	1	0.75884
	MD Mac	Up	A_23_P26457	HBA2	hemoglobin, alpha 2	0.0587471	0.051	1	0.605286
	MD Mac	Up	A_32_P192842	LOC100293208	hypothetical protein LOC100293208	0.0577676	0.053	1	0.587794
	MD Mac	Up	A_24_P923271			0.0602365	0.054	1	0.727076
	MD Mac	Up	A_23_P58137	ARL9		0.0550665	0.055	1	0.655856
	MD Mac	Up	A_24_P123119	EHHADH	enoyl-Coenzyme A, hydratase/3-hydroxyacyl Coenzyme A dehydrogenase	0.0520213	0.056	1	0.618647
	MD Mac	Up	A_24_P203886			0.0729577	0.057	1	0.808764
	MD Mac	Up	A_24_P243749	PDK4	pyruvate dehydrogenase kinase, isozyme 4	0.0454083	0.06	1	1.17649
	MD Mac	Up	A_23_P79360	NOSTRIN	nitric oxide synthase trafficker	0.0825561	0.06	1	0.619522
	MD Mac	Up	A_23_P326760	MYRIP	myosin VIIA and Rab interacting protein	0.0627437	0.061	1	0.656552
	MD Mac	Up	A_23_P128235	KRT1	keratin 1	0.0544396	0.065	1	0.744728
	MD Mac	Up	A_23_P155596	FMO3	flavin containing monooxygenase 3	0.0658407	0.065	1	0.674328
	MD Mac	Up	A_24_P298228			0.0641755	0.066	1	0.605217
	MD Mac	Up	A_32_P179910			0.0690627	0.069	1	0.653283
	MD Mac	Up	A_23_P203972	FZD10	frizzled homolog 10 (Drosophila)	0.0658464	0.069	1	0.617263
	MD Mac	Up	A_24_P144346	LOC100289290	similar to hCG2042717	0.0947199	0.075	1	1.06231
	MD Mac	Up	A_23_P502464	NOS2	nitric oxide synthase 2, inducible	0.0778931	0.078	1	0.595614
	MD Mac	Up	A_23_P355295	FMO2	flavin containing monooxygenase 2 (non-functional)	0.0665047	0.081	1	0.654787
	MD Mac	Up	A_23_P38537	KRT16	keratin 16	0.0848914	0.083	1	0.601713
	MD Mac	Up	A_24_P15550			0.0785015	0.084	1	1.13439
	MD Mac	Up	A_24_P110242			0.0851179	0.084	1	1.01459
	MD Mac	Up	A_24_P78531	CLEC4E	C-type lectin domain family 4, member E	0.073633	0.085	1	0.855282
	MD Mac	Up	A_23_P95640	C1orf186	chromosome 1 open reading frame 186	0.0736781	0.086	1	0.70592
	MD Mac	Up	A_23_P203558	HBB	hemoglobin, beta	0.0873219	0.088	1	0.827028
	MD Mac	Up	A_23_P87879	CD69	CD69 molecule	0.0982554	0.088	1	0.621007
	MD Mac	Up	A_23_P315364	CXCL2	chemokine (C-X-C motif) ligand 2	0.108067	0.089	1	0.909686
	MD Mac	Up	A_24_P702749			0.0912035	0.091	1	1.04686
	MD Mac	Up	A_24_P490109			0.119662	0.091	1	0.856236
	MD Mac	Up	A_32_P99533			0.0876895	0.091	1	0.598736
	MD Mac	Up	A_24_P384604			0.103639	0.092	1	0.651216
	MD Mac	Up	A_24_P604784			0.112146	0.093	1	0.909849
	MD Mac	Up	A_24_P165864	P2RY14	purinergic receptor P2Y, G-protein coupled, 14	0.0981096	0.093	1	0.882332
	MD Mac	Up	A_23_P125278	CXCL11	chemokine (C-X-C motif) ligand 11	0.0913282	0.093	1	0.8361
	MD Mac	Up	A_23_P21249			0.118097	0.096	1	0.868817
	MD Mac	Up	A_32_P148118	LOC642838	similar to hCG1742442	0.0927605	0.096	1	0.867414
	MD Mac	Up	A_23_P210100	CYP26B1	cytochrome P450, family 26, subfamily B, polypeptide 1	0.0977983	0.098	1	0.785705
	MD Mac	Up	A_23_P411542	LOC284033	hypothetical LOC284033	0.101853	0.098	1	0.723414
	MD Mac	Up	A_23_P19663	CTGF	connective tissue growth factor	0.113019	0.099	1	0.596699
	MD Mac	Down	A_24_P339560	SIGLEC11	sialic acid binding Ig-like lectin 11	0.00351953	<0.001	1	-0.721011
	MD Mac	Down	A_24_P928689			0.00217509	<0.001	1	-0.624144
	MD Mac	Down	A_32_P142334			0.00431712	0.001	1	-0.687497
	MD Mac	Down	A_24_P413286			0.00791829	0.002	1	-0.635883
	MD Mac	Down	A_23_P215625	ADAM22	ADAM metallopeptidase domain 22	0.00389618	0.002	1	-0.595952
	MD Mac	Down	A_23_P109072	SALL4	sal-like 4 (Drosophila)	0.00401399	0.003	1	-0.672104
	MD Mac	Down	A_24_P359067	LOC100130357		0.00342113	0.003	1	-0.649622
	MD Mac	Down	A_24_P484965			0.00269327	0.006	1	-0.820431
	MD Mac	Down	A_23_P419868			0.00685961	0.006	1	-0.651304
	MD Mac	Down	A_23_P83134	GAS1	growth arrest-specific 1	0.00381959	0.007	1	-0.979602
	MD Mac	Down	A_23_P7337	EDNRA	endothelin receptor type A	0.00340953	0.007	1	-0.723241
	MD Mac	Down	A_24_P99046	STK38L	serine/threonine kinase 38 like	0.0127618	0.008	1	-0.632304
	MD Mac	Down	A_32_P65843			0.010534	0.012	1	-0.643242
	MD Mac	Down	A_23_P307968	CDH23	cadherin-like 23	0.0104167	0.012	1	-0.591935
	MD Mac	Down	A_24_P934435			0.0193765	0.013	1	-0.822359
	MD Mac	Down	A_23_P10391	COL5A2	collagen, type V, alpha 2	0.0222767	0.013	1	-0.629598
	MD Mac	Down	A_24_P67618			0.0177414	0.015	1	-0.622153
	MD Mac	Down	A_23_P43684	BNC2	basonuclin 2	0.0163441	0.015	1	-0.612052
	MD Mac	Down	A_23_P89550	NLRP1	NLR family, pyrin domain containing 1	0.0207492	0.016	1	-0.61963
	MD Mac	Down	A_23_P387552	RARG	retinoic acid receptor, gamma	0.016002	0.018	1	-0.635668
	MD Mac	Down	A_23_P219045	HIST1H3D	histone cluster 1, H3d	0.00993597	0.02	1	-0.647008
	MD Mac	Down	A_24_P37903	LOX	lysyl oxidase	0.0242626	0.031	1	-0.734721
	MD Mac	Down	A_23_P35148	TAF13	TAF13 RNA polymerase II, TATA box binding protein (TBP)-associated factor, 18kDa	0.115925	0.034	1	-0.594119
	MD Mac	Down	A_32_P77571			0.0430746	0.039	1	-0.873603
	MD Mac	Down	A_32_P87013	IL8	interleukin 8	0.0297656	0.043	1	-0.645096
	MD Mac	Down	A_32_P97169	GPC6	glypican 6	0.0372521	0.045	1	-0.651515
	MD Mac	Down	A_24_P762613	LOC100128178	similar to hCG2041313	0.0556863	0.049	1	-0.630024
	MD Mac	Down	A_23_P167983	HIST1H2AC	histone cluster 1, H2ac	0.0536592	0.059	1	-0.764703
	MD Mac	Down	A_23_P417918	PENK	proenkephalin	0.0727017	0.076	1	-0.892839
	MD Mac	Down	A_23_P302595	C6orf218	chromosome 6 open reading frame 218	0.0570136	0.076	1	-0.644436
	MD Mac	Down	A_24_P326491	MKX	mohawk homeobox	0.0719858	0.078	1	-0.632297
	MD Mac	Down	A_23_P166848	LTF	lactotransferrin	0.0937344	0.084	1	-0.71866
	MD Mac	Down	A_23_P206760	HP	haptoglobin	0.088779	0.093	1	-0.738976
	MD Mac	Down	A_23_P253536	NPR3	natriuretic peptide receptor C/guanylate cyclase C (atrionatriuretic peptide receptor C)	0.0946252	0.099	1	-0.65606
	MD XMac	Up	A_23_P203445	UEVLD	UEV and lactate/malate dehyrogenase domains	0.000435939	0.001	0.670625	0.610231
	MD XMac	Up	A_24_P854913	FAM119A	family with sequence similarity 119, member A	0.00136592	0.002	0.670625	0.973235
	MD XMac	Up	A_24_P165864	P2RY14	purinergic receptor P2Y, G-protein coupled, 14	0.00242517	0.003	0.670625	0.91657
	MD XMac	Up	A_23_P133036	SLC34A2	solute carrier family 34 (sodium phosphate), member 2	0.00464774	0.007	0.685328	0.708452
	MD XMac	Up	A_24_P322088	FAM195A	family with sequence similarity 195, member A	0.00843358	0.002	0.695117	0.70586
	MD XMac	Up	A_24_P78531	CLEC4E	C-type lectin domain family 4, member E	0.00579096	0.003	0.695117	1.17151
	MD XMac	Up	A_24_P848714			0.00734743	0.003	0.695117	0.685097
	MD XMac	Up	A_23_P37514	C15orf39	chromosome 15 open reading frame 39	0.00523323	0.004	0.695117	0.726514
	MD XMac	Up	A_32_P44775	C9orf85	chromosome 9 open reading frame 85	0.00811672	0.004	0.695117	0.663447
	MD XMac	Up	A_32_P4199	RNF152	ring finger protein 152	0.00937558	0.005	0.695117	0.670204
	MD XMac	Up	A_32_P486620	IGSF22	immunoglobulin superfamily, member 22	0.00572133	0.005	0.695117	0.590289
	MD XMac	Up	A_32_P875758			0.00757525	0.006	0.695117	0.729492
	MD XMac	Up	A_23_P37983	MT1B	metallothionein 1B	0.00766891	0.007	0.695117	0.695199
	MD XMac	Up	A_24_P346388	MIOS	missing oocyte, meiosis regulator, homolog (Drosophila)	0.00815544	0.009	0.695117	0.60173
	MD XMac	Up	A_24_P153926	C6orf64	chromosome 6 open reading frame 64	0.00700185	0.012	0.695117	0.701539
	MD XMac	Up	A_23_P111240	PHACTR2	phosphatase and actin regulator 2	0.0109111	0.005	0.700619	0.592525
	MD XMac	Up	A_23_P61524	CCDC71	coiled-coil domain containing 71	0.0115688	0.015	0.700619	0.679738
	MD XMac	Up	A_24_P243749	PDK4	pyruvate dehydrogenase kinase, isozyme 4	0.0116016	0.016	0.700619	1.18418
	MD XMac	Up	A_23_P24244	C10orf18	chromosome 10 open reading frame 18	0.0111089	0.02	0.700619	0.843067
	MD XMac	Up	A_23_P48217	APOLD1	apolipoprotein L domain containing 1	0.0119558	0.013	0.701625	0.903743
	MD XMac	Up	A_23_P34637	REN	renin	0.0141861	0.008	0.728173	1.36656
	MD XMac	Up	A_23_P18713	ABCG2	ATP-binding cassette, sub-family G (WHITE), member 2	0.0151453	0.015	0.73979	0.622696
	MD XMac	Up	A_23_P70127	TMED9	transmembrane emp24 protein transport domain containing 9	0.0158929	0.024	0.752376	0.677932
	MD XMac	Up	A_23_P77321	RTF1	Rtf1, Paf1/RNA polymerase II complex component, homolog (S. cerevisiae)	0.0181276	0.022	0.755961	0.626762
	MD XMac	Up	A_23_P356585	HLF	hepatic leukemia factor	0.0185109	0.013	0.758712	0.711283
	MD XMac	Up	A_24_P20630	LEF1	lymphoid enhancer-binding factor 1	0.0188822	0.016	0.760184	0.601853
	MD XMac	Up	A_23_P52298	NPM3	nucleophosmin/nucleoplasmin 3	0.0215842	0.03	0.782608	0.820799
	MD XMac	Up	A_24_P652609			0.0232062	0.014	0.785908	0.824774
	MD XMac	Up	A_24_P38081	FKBP5	FK506 binding protein 5	0.0221224	0.026	0.785908	0.745152
	MD XMac	Up	A_23_P18372	B3GNT5	UDP-GlcNAc:betaGal beta-1,3-N-acetylglucosaminyltransferase 5	0.0252878	0.016	0.789834	0.73272
	MD XMac	Up	A_23_P121622	SULT1B1	sulfotransferase family, cytosolic, 1B, member 1	0.0262217	0.027	0.789834	0.803302
	MD XMac	Up	A_32_P49854			0.028066	0.038	0.808949	0.690915
	MD XMac	Up	A_23_P85004	DIAPH2	diaphanous homolog 2 (Drosophila)	0.0285863	0.029	0.810559	0.672849
	MD XMac	Up	A_24_P288722	CASK	calcium/calmodulin-dependent serine protein kinase (MAGUK family)	0.0287497	0.019	0.810814	0.597671
	MD XMac	Up	A_23_P203972	FZD10	frizzled homolog 10 (Drosophila)	0.0306781	0.03	0.811508	0.634067
	MD XMac	Up	A_23_P306215	FAM84A	family with sequence similarity 84, member A	0.0347758	0.031	0.811508	1.10556
	MD XMac	Up	A_23_P63789	ZWINT	ZW10 interactor	0.0309337	0.033	0.811508	0.612025
	MD XMac	Up	A_23_P79398	IL1R2	interleukin 1 receptor, type II	0.0317818	0.034	0.811508	1.16105
	MD XMac	Up	A_32_P166733			0.033384	0.035	0.811508	0.816346
	MD XMac	Up	A_24_P602507	AGPHD1	aminoglycoside phosphotransferase domain containing 1	0.035213	0.037	0.811508	0.59149
	MD XMac	Up	A_24_P852756	HLA-DQA2	major histocompatibility complex, class II, DQ alpha 2	0.0337727	0.042	0.811508	1.34579
	MD XMac	Up	A_24_P213370			0.0446042	0.029	0.813038	0.747144
	MD XMac	Up	A_24_P340286	CHADL	chondroadherin-like	0.0402296	0.033	0.813038	0.63322
	MD XMac	Up	A_23_P218369	CCL14	chemokine (C-C motif) ligand 14	0.0367311	0.037	0.813038	0.812117
	MD XMac	Up	A_24_P647163			0.0453619	0.043	0.813038	0.723071
	MD XMac	Up	A_24_P372580	CCDC82	coiled-coil domain containing 82	0.0396298	0.043	0.813038	0.699896
	MD XMac	Up	A_32_P192842	LOC100293208	hypothetical protein LOC100293208	0.0430737	0.046	0.813038	0.671378
	MD XMac	Up	A_23_P330070	TFPI	tissue factor pathway inhibitor (lipoprotein-associated coagulation inhibitor)	0.046059	0.048	0.813038	0.654039
	MD XMac	Up	A_24_P268917	RAB33B	RAB33B, member RAS oncogene family	0.0476445	0.05	0.813038	0.712914
	MD XMac	Up	A_23_P46936	EGR2	early growth response 2	0.050852	0.051	0.813038	0.65991
	MD XMac	Up	A_23_P159325	ANGPTL4	angiopoietin-like 4	0.0476046	0.058	0.813038	1.01365
	MD XMac	Up	A_23_P411542	LOC284033	hypothetical LOC284033	0.0505858	0.058	0.813038	0.956411
	MD XMac	Up	A_23_P156977	HUS1	HUS1 checkpoint homolog (S. pombe)	0.0534787	0.035	0.813505	0.592319
	MD XMac	Up	A_23_P30217	SCGB3A1	secretoglobin, family 3A, member 1	0.0543046	0.039	0.819405	0.758356
	MD XMac	Up	A_23_P315991	OR10A5	olfactory receptor, family 10, subfamily A, member 5	0.0603034	0.049	0.819405	0.611496
	MD XMac	Up	A_32_P115087			0.0571029	0.05	0.819405	0.587811
	MD XMac	Up	A_23_P118815	BIRC5	baculoviral IAP repeat-containing 5	0.0542812	0.057	0.819405	0.772087
	MD XMac	Up	A_23_P3651	HBZ	hemoglobin, zeta	0.0584291	0.06	0.819405	0.716468
	MD XMac	Up	A_23_P200138	SLAMF8	SLAM family member 8	0.0567297	0.068	0.819405	0.661354
	MD XMac	Up	A_23_P407695	FAM151A	family with sequence similarity 151, member A	0.0562123	0.07	0.819405	0.813488
	MD XMac	Up	A_23_P256425	ADAMDEC1	ADAM-like, decysin 1	0.0623114	0.05	0.821907	0.661854
	MD XMac	Up	A_23_P51126	IL1RL1	interleukin 1 receptor-like 1	0.0623567	0.066	0.822067	1.19474
	MD XMac	Up	A_23_P10647	CYTL1	cytokine-like 1	0.062759	0.062	0.823289	0.646061
	MD XMac	Up	A_23_P89003	PRSS33	protease, serine, 33	0.0636766	0.063	0.823933	1.15064
	MD XMac	Up	A_24_P12521	C7orf31	chromosome 7 open reading frame 31	0.0638181	0.073	0.823933	0.808522
	MD XMac	Up	A_23_P207456	CCL8	chemokine (C-C motif) ligand 8	0.0661628	0.052	0.828483	0.780722
	MD XMac	Up	A_24_P208567	IL18R1	interleukin 18 receptor 1	0.0667412	0.064	0.828483	0.728739
	MD XMac	Up	A_23_P213584	HK3	hexokinase 3 (white cell)	0.0676025	0.082	0.829129	0.773518
	MD XMac	Up	A_32_P98059			0.0736577	0.064	0.834143	0.598873
	MD XMac	Up	A_23_P378926	ADRA2B	adrenergic, alpha-2B-, receptor	0.0858361	0.069	0.834143	0.683167
	MD XMac	Up	A_23_P21249			0.0773651	0.074	0.834143	0.781782
	MD XMac	Up	A_23_P153958	INHBB	inhibin, beta B	0.0786115	0.076	0.834143	1.02298
	MD XMac	Up	A_23_P19733	SLC22A3	solute carrier family 22 (extraneuronal monoamine transporter), member 3	0.07814	0.076	0.834143	0.617847
	MD XMac	Up	A_23_P20303	DPYS	dihydropyrimidinase	0.0800864	0.077	0.834143	0.799717
	MD XMac	Up	A_23_P72668	SDPR	serum deprivation response	0.0720717	0.077	0.834143	0.631704
	MD XMac	Up	A_24_P240187	LRRN1	leucine rich repeat neuronal 1	0.0878601	0.081	0.834143	0.723711
	MD XMac	Up	A_23_P63390	FCGR1B	Fc fragment of IgG, high affinity Ib, receptor (CD64)	0.078332	0.081	0.834143	0.65726
	MD XMac	Up	A_23_P40415	ADAMTS5	ADAM metallopeptidase with thrombospondin type 1 motif, 5	0.08305	0.085	0.834143	1.22275
	MD XMac	Up	A_32_P107097			0.0823865	0.085	0.834143	0.707325
	MD XMac	Up	A_23_P120125	COLEC11	collectin sub-family member 11	0.0821398	0.086	0.834143	0.75118
	MD XMac	Up	A_24_P804992	NFIB	nuclear factor I/B	0.0781889	0.088	0.834143	0.671426
	MD XMac	Up	A_23_P390206			0.0828538	0.091	0.834143	0.596183
	MD XMac	Up	A_23_P137173	TMSB15A	thymosin beta 15a	0.0936607	0.092	0.834143	0.995789
	MD XMac	Up	A_24_P255415			0.0867919	0.097	0.834143	0.879635
	MD XMac	Up	A_23_P216468	SLC1A1	solute carrier family 1 (neuronal/epithelial high affinity glutamate transporter, system Xag), member 1	0.0894457	0.098	0.834143	0.599236
	MD XMac	Up	A_32_P8653			0.0981576	0.093	0.838069	0.637011
	MD XMac	Up	A_23_P215505	RAPGEF5	Rap guanine nucleotide exchange factor (GEF) 5	0.100084	0.094	0.839637	0.605193
	MD XMac	Up	A_23_P209006	INSL3	insulin-like 3 (Leydig cell)	0.101151	0.086	0.84104	0.61759
	MD XMac	Up	A_23_P21260			0.101387	0.096	0.841485	0.850768
	MD XMac	Up	A_23_P24784	TNNI2	troponin I type 2 (skeletal, fast)	0.101767	0.081	0.841662	0.663202
	MD XMac	Up	A_24_P263786			0.112647	0.066	0.845373	0.985759
	MD XMac	Down	A_32_P415151	WDR27	WD repeat domain 27	1.01903e-05	<0.001	0.0873929	-0.988631
	MD XMac	Down	A_24_P153456	ZDHHC11	zinc finger, DHHC-type containing 11	2.18998e-05	<0.001	0.140027	-0.74148
	MD XMac	Down	A_32_P163594			3.38592e-05	<0.001	0.173197	-0.89065
	MD XMac	Down	A_32_P126259			0.000458706	<0.001	0.670625	-1.1587
	MD XMac	Down	A_32_P219704			0.000193912	<0.001	0.670625	-1.07138
	MD XMac	Down	A_23_P256008	ZDHHC11	zinc finger, DHHC-type containing 11	0.000533231	<0.001	0.670625	-1.0055
	MD XMac	Down	A_24_P415090	EFCAB1	EF-hand calcium binding domain 1	0.00137604	<0.001	0.670625	-0.8877
	MD XMac	Down	A_32_P11673			0.00163778	<0.001	0.670625	-0.872822
	MD XMac	Down	A_23_P253783	MFSD2A	major facilitator superfamily domain containing 2A	0.00284849	<0.001	0.670625	-0.78637
	MD XMac	Down	A_24_P630916			0.00124133	<0.001	0.670625	-0.734863
	MD XMac	Down	A_24_P681016			0.00060157	<0.001	0.670625	-0.664793
	MD XMac	Down	A_32_P41526	AGAP7	ArfGAP with GTPase domain, ankyrin repeat and PH domain 7	0.000234919	<0.001	0.670625	-0.662264
	MD XMac	Down	A_23_P137248	PRKY	protein kinase, Y-linked	0.00241539	<0.001	0.670625	-0.645879
	MD XMac	Down	A_32_P166372			0.00198804	0.001	0.670625	-0.94214
	MD XMac	Down	A_23_P393401	PDXDC2	pyridoxal-dependent decarboxylase domain containing 2	0.000454724	0.001	0.670625	-0.850805
	MD XMac	Down	A_24_P145035			0.0021026	0.001	0.670625	-0.8299
	MD XMac	Down	A_32_P22679			0.00317962	0.001	0.670625	-0.771329
	MD XMac	Down	A_23_P16562	SFRS14	splicing factor, arginine/serine-rich 14	0.000836769	0.001	0.670625	-0.714388
	MD XMac	Down	A_24_P389608	C10orf47	chromosome 10 open reading frame 47	0.00425374	0.001	0.670625	-0.648552
	MD XMac	Down	A_23_P78975			0.00211588	0.001	0.670625	-0.632501
	MD XMac	Down	A_24_P51375			0.0021729	0.002	0.670625	-0.852481
	MD XMac	Down	A_24_P944054	CXCL12	chemokine (C-X-C motif) ligand 12 (stromal cell-derived factor 1)	0.000277533	0.002	0.670625	-0.834784
	MD XMac	Down	A_24_P450372			0.00245556	0.002	0.670625	-0.797354
	MD XMac	Down	A_23_P47220			0.0016851	0.002	0.670625	-0.695715
	MD XMac	Down	A_32_P73580			0.00260211	0.002	0.670625	-0.670026
	MD XMac	Down	A_23_P26583	NLRC5	NLR family, CARD domain containing 5	0.000733911	0.002	0.670625	-0.619792
	MD XMac	Down	A_24_P362595	PAX3	paired box 3	0.0035617	0.003	0.670625	-0.743563
	MD XMac	Down	A_32_P138503			0.00346647	0.004	0.670625	-0.863238
	MD XMac	Down	A_32_P19193			0.00147728	0.004	0.670625	-0.75772
	MD XMac	Down	A_32_P738377	LOC284837	hypothetical LOC284837	0.00403327	0.004	0.670625	-0.640946
	MD XMac	Down	A_32_P215143	LOC100288583	hypothetical protein LOC100288583	0.00416356	0.005	0.670625	-1.05409
	MD XMac	Down	A_24_P921103			0.00260465	0.005	0.670625	-0.937254
	MD XMac	Down	A_23_P168974	SDCBP	syndecan binding protein (syntenin)	0.00352551	0.005	0.670625	-0.835017
	MD XMac	Down	A_24_P346269			0.00296951	0.005	0.670625	-0.762924
	MD XMac	Down	A_23_P206568			0.00389438	0.005	0.670625	-0.63203
	MD XMac	Down	A_24_P873659	MALAT1	metastasis associated lung adenocarcinoma transcript 1 (non-protein coding)	0.00392699	0.007	0.670625	-0.872225
	MD XMac	Down	A_32_P216872	LOC729602	NPIP-like protein ENSP00000283050	0.00354457	0.008	0.670625	-0.837584
	MD XMac	Down	A_23_P130187			0.00231431	0.008	0.670625	-0.602099
	MD XMac	Down	A_24_P940831	ACSS1	acyl-CoA synthetase short-chain family member 1	0.0041199	0.009	0.670625	-0.692816
	MD XMac	Down	A_23_P216004	SLC25A37	solute carrier family 25, member 37	0.00437929	0.004	0.674727	-0.787621
	MD XMac	Down	A_24_P655888			0.00449633	0.002	0.680462	-0.866755
	MD XMac	Down	A_32_P20679			0.00464686	0.006	0.685328	-0.825814
	MD XMac	Down	A_23_P49674	ARHGEF15	Rho guanine nucleotide exchange factor (GEF) 15	0.00500585	0.006	0.688332	-0.665364
	MD XMac	Down	A_32_P165753			0.00490974	0.008	0.688332	-0.747676
	MD XMac	Down	A_24_P274928	ZNF703	zinc finger protein 703	0.00629563	0.001	0.695117	-0.592
	MD XMac	Down	A_32_P37341	LOC158863	hypothetical protein LOC158863	0.00634588	0.003	0.695117	-0.679799
	MD XMac	Down	A_24_P915376	TNNT3	troponin T type 3 (skeletal, fast)	0.00732875	0.003	0.695117	-0.666485
	MD XMac	Down	A_23_P118370			0.00757964	0.003	0.695117	-0.639176
	MD XMac	Down	A_32_P209472	MLL3	myeloid/lymphoid or mixed-lineage leukemia 3	0.0100289	0.004	0.695117	-0.7849
	MD XMac	Down	A_24_P282083			0.00591592	0.004	0.695117	-0.721354
	MD XMac	Down	A_23_P159907	MAGED4B	melanoma antigen family D, 4B	0.00746144	0.005	0.695117	-0.930983
	MD XMac	Down	A_24_P481375			0.00512477	0.005	0.695117	-0.852291
	MD XMac	Down	A_32_P146898			0.00846926	0.005	0.695117	-0.820217
	MD XMac	Down	A_24_P926053	EEF1D	eukaryotic translation elongation factor 1 delta (guanine nucleotide exchange protein)	0.00684938	0.005	0.695117	-0.763252
	MD XMac	Down	A_32_P224888			0.00619446	0.006	0.695117	-0.867105
	MD XMac	Down	A_23_P119583	PDE4C	phosphodiesterase 4C, cAMP-specific (phosphodiesterase E1 dunce homolog, Drosophila)	0.00838756	0.006	0.695117	-0.590288
	MD XMac	Down	A_24_P924631			0.00995317	0.007	0.695117	-0.712146
	MD XMac	Down	A_24_P127564	NCRNA00085	non-protein coding RNA 85	0.0100072	0.007	0.695117	-0.692561
	MD XMac	Down	A_23_P31224	PILRA	paired immunoglobin-like type 2 receptor alpha	0.00521928	0.007	0.695117	-0.632314
	MD XMac	Down	A_23_P415532			0.0094928	0.008	0.695117	-0.793713
	MD XMac	Down	A_23_P25060			0.00727796	0.008	0.695117	-0.683419
	MD XMac	Down	A_23_P207493	LUC7L3	LUC7-like 3 (S. cerevisiae)	0.00956644	0.008	0.695117	-0.68268
	MD XMac	Down	A_32_P113380			0.00881754	0.01	0.695117	-1.01558
	MD XMac	Down	A_24_P608330	CTNNB1	catenin (cadherin-associated protein), beta 1, 88kDa	0.00712417	0.01	0.695117	-0.66025
	MD XMac	Down	A_24_P573514			0.00571368	0.01	0.695117	-0.624899
	MD XMac	Down	A_32_P37584			0.00834009	0.011	0.695117	-0.770941
	MD XMac	Down	A_23_P354547			0.00743933	0.011	0.695117	-0.708521
	MD XMac	Down	A_23_P218905	UBA6	ubiquitin-like modifier activating enzyme 6	0.0073148	0.011	0.695117	-0.675784
	MD XMac	Down	A_24_P595223	MIAT	myocardial infarction associated transcript (non-protein coding)	0.00936729	0.012	0.695117	-0.673644
	MD XMac	Down	A_23_P201047	THBS3	thrombospondin 3	0.00548798	0.013	0.695117	-0.666176
	MD XMac	Down	A_32_P108396			0.00939071	0.015	0.695117	-0.76583
	MD XMac	Down	A_23_P89841			0.00837827	0.018	0.695117	-0.619888
	MD XMac	Down	A_24_P920525	SORBS1	sorbin and SH3 domain containing 1	0.0108315	0.01	0.700619	-0.854731
	MD XMac	Down	A_23_P59630			0.0112087	0.01	0.700619	-0.663565
	MD XMac	Down	A_24_P71280	GPR157	G protein-coupled receptor 157	0.0104163	0.011	0.700619	-0.693911
	MD XMac	Down	A_24_P712562	C17orf67	chromosome 17 open reading frame 67	0.0102941	0.011	0.700619	-0.605678
	MD XMac	Down	A_23_P400036			0.011054	0.013	0.700619	-0.714682
	MD XMac	Down	A_23_P316612	GLIS1	GLIS family zinc finger 1	0.0105885	0.015	0.700619	-0.601176
	MD XMac	Down	A_23_P115902			0.0112951	0.016	0.700619	-0.798538
	MD XMac	Down	A_23_P213038	GSTCD	glutathione S-transferase, C-terminal domain containing	0.0123478	0.006	0.701625	-0.691248
	MD XMac	Down	A_32_P206561			0.0122191	0.009	0.701625	-0.714382
	MD XMac	Down	A_24_P146188	ANKRD6	ankyrin repeat domain 6	0.0124167	0.01	0.701625	-0.645913
	MD XMac	Down	A_24_P56833	HSD17B1	hydroxysteroid (17-beta) dehydrogenase 1	0.0119555	0.011	0.701625	-0.666583
	MD XMac	Down	A_23_P251002			0.0124159	0.014	0.701625	-0.617931
	MD XMac	Down	A_32_P55414			0.0127322	0.014	0.709454	-0.814493
	MD XMac	Down	A_32_P115840	GABRQ	gamma-aminobutyric acid (GABA) receptor, theta	0.0128407	0.016	0.710853	-0.681631
	MD XMac	Down	A_32_P113971	KIAA1755	KIAA1755	0.0129554	0.01	0.712576	-0.638073
	MD XMac	Down	A_23_P50320			0.0130496	0.007	0.712933	-0.631848
	MD XMac	Down	A_23_P55616	SLC14A1	solute carrier family 14 (urea transporter), member 1 (Kidd blood group)	0.0130734	0.011	0.712933	-0.893184
	MD XMac	Down	A_32_P223292			0.013399	0.011	0.71693	-0.670026
	MD XMac	Down	A_32_P158181			0.0133757	0.017	0.71693	-0.689362
	MD XMac	Down	A_23_P211673			0.013641	0.016	0.720831	-0.631238
	MD XMac	Down	A_24_P819890	LRRC55	leucine rich repeat containing 55	0.0142321	0.012	0.728173	-0.596447
	MD XMac	Down	A_24_P291826	SYTL3	synaptotagmin-like 3	0.0141341	0.019	0.728173	-0.655829
	MD XMac	Down	A_32_P142818	DLX1	distal-less homeobox 1	0.0143188	0.013	0.729516	-0.655586
	MD XMac	Down	A_32_P129752	TMEM30B	transmembrane protein 30B	0.0149494	0.011	0.738121	-0.761837
	MD XMac	Down	A_32_P24950	RASEF	RAS and EF-hand domain containing	0.0152549	0.004	0.743163	-0.651351
	MD XMac	Down	A_23_P502706	PAX3	paired box 3	0.0153913	0.02	0.748382	-0.756726
	MD XMac	Down	A_23_P322593			0.0156459	0.011	0.752376	-0.641561
	MD XMac	Down	A_23_P98671			0.0162815	0.014	0.752376	-0.708239
	MD XMac	Down	A_23_P156687	CFB	complement factor B	0.0164759	0.014	0.752376	-0.600136
	MD XMac	Down	A_32_P183047			0.0156864	0.016	0.752376	-0.676194
	MD XMac	Down	A_32_P100206			0.0160315	0.023	0.752376	-0.650166
	MD XMac	Down	A_24_P636390			0.0168808	0.024	0.752376	-0.682809
	MD XMac	Down	A_23_P257407	NDOR1	NADPH dependent diflavin oxidoreductase 1	0.0173454	0.009	0.75343	-0.618725
	MD XMac	Down	A_23_P55256	ZNF652	zinc finger protein 652	0.0181204	0.015	0.755961	-0.636396
	MD XMac	Down	A_24_P136711			0.0180447	0.016	0.755961	-0.61919
	MD XMac	Down	A_23_P36018	VSIG2	V-set and immunoglobulin domain containing 2	0.0180457	0.017	0.755961	-0.646231
	MD XMac	Down	A_23_P67529	KCNN4	potassium intermediate/small conductance calcium-activated channel, subfamily N, member 4	0.0179637	0.024	0.755961	-0.850386
	MD XMac	Down	A_23_P354308	ABI3BP	ABI family, member 3 (NESH) binding protein	0.0192602	0.011	0.760184	-0.617603
	MD XMac	Down	A_24_P95059	ZP3	zona pellucida glycoprotein 3 (sperm receptor)	0.019238	0.017	0.760184	-0.730059
	MD XMac	Down	A_24_P352116	SNHG7	small nucleolar RNA host gene 7 (non-protein coding)	0.0191614	0.02	0.760184	-0.718776
	MD XMac	Down	A_24_P925565			0.0193807	0.02	0.760184	-0.632107
	MD XMac	Down	A_23_P51002	SULT1C2	sulfotransferase family, cytosolic, 1C, member 2	0.019941	0.02	0.76809	-0.600078
	MD XMac	Down	A_23_P109934	HEMK1	HemK methyltransferase family member 1	0.0204269	0.019	0.775132	-0.728557
	MD XMac	Down	A_23_P46309	RCC1	regulator of chromosome condensation 1	0.0204642	0.028	0.775246	-0.639687
	MD XMac	Down	A_24_P513262			0.0206097	0.019	0.777455	-0.626719
	MD XMac	Down	A_23_P170608	TSPYL2	TSPY-like 2	0.021577	0.012	0.782608	-0.59194
	MD XMac	Down	A_24_P602168			0.021466	0.018	0.782608	-0.669028
	MD XMac	Down	A_23_P77468			0.0212886	0.02	0.782608	-0.599839
	MD XMac	Down	A_24_P75948			0.0221472	0.022	0.785908	-0.634876
	MD XMac	Down	A_23_P43273	EXT1	exostoses (multiple) 1	0.0220905	0.023	0.785908	-0.595696
	MD XMac	Down	A_24_P277615	TRIM7	tripartite motif-containing 7	0.0222158	0.027	0.785908	-0.631066
	MD XMac	Down	A_32_P105469			0.0222137	0.03	0.785908	-0.899159
	MD XMac	Down	A_32_P8351	LOC595101	PI-3-kinase-related kinase SMG-1 pseudogene	0.0232505	0.038	0.785908	-0.622761
	MD XMac	Down	A_24_P221092			0.0241684	0.022	0.788632	-0.666976
	MD XMac	Down	A_32_P122089			0.024404	0.03	0.788632	-0.80164
	MD XMac	Down	A_24_P280684	FBXO40	F-box protein 40	0.0244219	0.033	0.788632	-0.736124
	MD XMac	Down	A_23_P399292			0.024637	0.034	0.788632	-0.792097
	MD XMac	Down	A_32_P113404			0.0250486	0.018	0.789834	-0.706483
	MD XMac	Down	A_24_P928522	DST	dystonin	0.0260088	0.02	0.789834	-0.658299
	MD XMac	Down	A_23_P407112	SPATA18	spermatogenesis associated 18 homolog (rat)	0.0249936	0.021	0.789834	-0.72007
	MD XMac	Down	A_32_P51524	LOC595101	PI-3-kinase-related kinase SMG-1 pseudogene	0.0258086	0.026	0.789834	-0.689452
	MD XMac	Down	A_23_P351148	SH2D1B	SH2 domain containing 1B	0.0249762	0.026	0.789834	-0.62197
	MD XMac	Down	A_32_P152986			0.0254398	0.027	0.789834	-0.701108
	MD XMac	Down	A_24_P870101			0.0262805	0.037	0.789834	-0.683244
	MD XMac	Down	A_24_P260300			0.0267273	0.019	0.793013	-0.603505
	MD XMac	Down	A_24_P942648			0.0267212	0.04	0.793013	-0.589178
	MD XMac	Down	A_24_P921446	EMP1	epithelial membrane protein 1	0.0277958	0.018	0.805807	-0.649738
	MD XMac	Down	A_24_P129277	NOD1	nucleotide-binding oligomerization domain containing 1	0.0280813	0.019	0.808949	-0.65286
	MD XMac	Down	A_23_P393015	MYL10	myosin, light chain 10, regulatory	0.0286293	0.039	0.810814	-0.58532
	MD XMac	Down	A_23_P338919			0.029341	0.041	0.810814	-0.600055
	MD XMac	Down	A_23_P169494	ORM1	orosomucoid 1	0.0333116	0.024	0.811508	-0.667735
	MD XMac	Down	A_23_P160523	TRIM45	tripartite motif-containing 45	0.0314404	0.025	0.811508	-0.673569
	MD XMac	Down	A_32_P131342			0.0334156	0.027	0.811508	-0.629667
	MD XMac	Down	A_23_P26511	GDPD3	glycerophosphodiester phosphodiesterase domain containing 3	0.0353098	0.029	0.811508	-0.661425
	MD XMac	Down	A_24_P112032	KCNK17	potassium channel, subfamily K, member 17	0.0301605	0.032	0.811508	-0.903441
	MD XMac	Down	A_23_P377616	CIRBP	cold inducible RNA binding protein	0.0338073	0.032	0.811508	-0.614845
	MD XMac	Down	A_32_P139311			0.0322116	0.034	0.811508	-0.759591
	MD XMac	Down	A_23_P357936	ASTN2	astrotactin 2	0.0323417	0.034	0.811508	-0.589431
	MD XMac	Down	A_32_P201279	LOC642236	similar to FRG1 protein (FSHD region gene 1 protein)	0.0297369	0.035	0.811508	-0.692936
	MD XMac	Down	A_32_P61708			0.0340171	0.035	0.811508	-0.675098
	MD XMac	Down	A_32_P41099			0.0319457	0.035	0.811508	-0.65839
	MD XMac	Down	A_24_P576219			0.0350186	0.036	0.811508	-0.689784
	MD XMac	Down	A_23_P397293	LY6K	lymphocyte antigen 6 complex, locus K	0.0313884	0.036	0.811508	-0.613787
	MD XMac	Down	A_24_P273214			0.0345046	0.037	0.811508	-0.586874
	MD XMac	Down	A_23_P252817	SST	somatostatin	0.0347384	0.043	0.811508	-0.839188
	MD XMac	Down	A_23_P204941	GJB2	gap junction protein, beta 2, 26kDa	0.0331075	0.044	0.811508	-0.656742
	MD XMac	Down	A_23_P318904	SERTAD4	SERTA domain containing 4	0.0347887	0.046	0.811508	-0.847654
	MD XMac	Down	A_23_P125233	CNN1	calponin 1, basic, smooth muscle	0.0346035	0.049	0.811508	-0.590314
	MD XMac	Down	A_23_P113056			0.045081	0.017	0.813038	-0.812872
	MD XMac	Down	A_23_P120812	IGLL1	immunoglobulin lambda-like polypeptide 1	0.0396784	0.035	0.813038	-0.682045
	MD XMac	Down	A_23_P337753	SP140L	SP140 nuclear body protein-like	0.0393085	0.035	0.813038	-0.647105
	MD XMac	Down	A_23_P305292	LOC728264	hypothetical LOC728264	0.0391273	0.036	0.813038	-0.793741
	MD XMac	Down	A_23_P206760	HP	haptoglobin	0.0358566	0.038	0.813038	-0.797563
	MD XMac	Down	A_32_P11947			0.0417613	0.038	0.813038	-0.640063
	MD XMac	Down	A_24_P32178			0.0386351	0.04	0.813038	-0.596528
	MD XMac	Down	A_23_P170110			0.0425959	0.041	0.813038	-0.629871
	MD XMac	Down	A_23_P55897	KANK2	KN motif and ankyrin repeat domains 2	0.0473989	0.042	0.813038	-0.624515
	MD XMac	Down	A_32_P225021			0.0488949	0.051	0.813038	-0.752826
	MD XMac	Down	A_23_P364437	CDH23	cadherin-like 23	0.0479084	0.053	0.813038	-0.59751
	MD XMac	Down	A_24_P845223			0.0501012	0.054	0.813038	-1.09347
	MD XMac	Down	A_32_P102383			0.0527522	0.054	0.813038	-0.71446
	MD XMac	Down	A_23_P88731	RAD51	RAD51 homolog (RecA homolog, E. coli) (S. cerevisiae)	0.0505393	0.054	0.813038	-0.606324
	MD XMac	Down	A_24_P481997			0.0363578	0.055	0.813038	-0.624799
	MD XMac	Down	A_24_P34155	RUNX1	runt-related transcription factor 1	0.0479381	0.057	0.813038	-0.637406
	MD XMac	Down	A_23_P417918	PENK	proenkephalin	0.047817	0.063	0.813038	-0.779629
	MD XMac	Down	A_32_P164916			0.0530376	0.064	0.813505	-0.637929
	MD XMac	Down	A_32_P35486			0.0533455	0.067	0.813505	-0.694288
	MD XMac	Down	A_24_P412486	NHLRC3	NHL repeat containing 3	0.0562012	0.039	0.819405	-0.612481
	MD XMac	Down	A_24_P566916	NEAT1	nuclear paraspeckle assembly transcript 1 (non-protein coding)	0.0610134	0.05	0.819405	-0.656388
	MD XMac	Down	A_32_P30600			0.0549218	0.051	0.819405	-0.593478
	MD XMac	Down	A_24_P359067	LOC100130357		0.0594017	0.051	0.819405	-0.589575
	MD XMac	Down	A_24_P649357	GUSBP3	glucuronidase, beta pseudogene 3	0.0597017	0.062	0.819405	-0.855236
	MD XMac	Down	A_23_P98571	C11orf66	chromosome 11 open reading frame 66	0.0542568	0.062	0.819405	-0.602824
	MD XMac	Down	A_32_P184220			0.0594055	0.064	0.819405	-0.596551
	MD XMac	Down	A_32_P129810			0.0556486	0.068	0.819405	-0.677184
	MD XMac	Down	A_23_P42128	KCNK17	potassium channel, subfamily K, member 17	0.0625564	0.056	0.822593	-0.651238
	MD XMac	Down	A_32_P46544			0.0658642	0.054	0.828483	-0.592877
	MD XMac	Down	A_23_P149707	DLGAP3	discs, large (Drosophila) homolog-associated protein 3	0.0671596	0.063	0.828483	-0.585242
	MD XMac	Down	A_32_P42976			0.0668828	0.07	0.828483	-0.590928
	MD XMac	Down	A_24_P917951	NOC2L	nucleolar complex associated 2 homolog (S. cerevisiae)	0.0654722	0.081	0.828483	-0.622283
	MD XMac	Down	A_23_P259868	CD177	CD177 molecule	0.0677196	0.063	0.829129	-0.601404
	MD XMac	Down	A_24_P18137	NEFL	neurofilament, light polypeptide	0.0723321	0.067	0.834143	-0.720146
	MD XMac	Down	A_23_P374844	GAL	galanin prepropeptide	0.0777746	0.071	0.834143	-0.781148
	MD XMac	Down	A_32_P181339			0.0726525	0.071	0.834143	-0.614676
	MD XMac	Down	A_32_P84707			0.0782179	0.073	0.834143	-0.775233
	MD XMac	Down	A_24_P494943	LOC100128682	hypothetical protein LOC100128682	0.077401	0.075	0.834143	-0.602982
	MD XMac	Down	A_23_P428973	TRPM3	transient receptor potential cation channel, subfamily M, member 3	0.0764736	0.08	0.834143	-0.630353
	MD XMac	Down	A_24_P466102			0.0910604	0.08	0.834143	-0.606113
	MD XMac	Down	A_32_P57877			0.0730482	0.08	0.834143	-0.603325
	MD XMac	Down	A_32_P216241	PLAC4	placenta-specific 4	0.0793781	0.081	0.834143	-0.730783
	MD XMac	Down	A_32_P23209			0.0850579	0.081	0.834143	-0.697547
	MD XMac	Down	A_24_P829261	MALAT1	metastasis associated lung adenocarcinoma transcript 1 (non-protein coding)	0.0712447	0.081	0.834143	-0.642056
	MD XMac	Down	A_24_P653354			0.07337	0.082	0.834143	-0.732011
	MD XMac	Down	A_24_P904845			0.0804448	0.087	0.834143	-0.613706
	MD XMac	Down	A_23_P334870	TMEM217	transmembrane protein 217	0.0723094	0.088	0.834143	-0.63753
	MD XMac	Down	A_23_P373100	MGC24103	hypothetical MGC24103	0.0779954	0.091	0.834143	-0.657004
	MD XMac	Down	A_23_P116173	C11orf93	chromosome 11 open reading frame 93	0.0829966	0.093	0.834143	-0.64357
	MD XMac	Down	A_24_P694738	LOC388796	hypothetical LOC388796	0.0872459	0.095	0.834143	-0.909995
	MD XMac	Down	A_23_P19894	AQP1	aquaporin 1 (Colton blood group)	0.091879	0.097	0.834143	-0.647433
	MD XMac	Down	A_24_P93931			0.101444	0.087	0.841485	-0.600694
	MD XMac	Down	A_23_P13713	PRPH	peripherin	0.10211	0.095	0.841662	-0.753036
	MD1	Up	A_24_P652609			0.000442554	<0.001	0.289635	0.759052
	MD1	Up	A_24_P159335	C16orf55	chromosome 16 open reading frame 55	0.000472252	0.001	0.29437	0.613365
	MD1	Up	A_23_P63390	FCGR1B	Fc fragment of IgG, high affinity Ib, receptor (CD64)	0.000739564	0.001	0.332766	0.709435
	MD1	Up	A_23_P148308	RBM3	RNA binding motif (RNP1, RRM) protein 3	0.00105401	0.007	0.332766	1.23485
	MD1	Up	A_24_P148717	CCR1	chemokine (C-C motif) receptor 1	0.00111065	0.002	0.338581	0.726884
	MD1	Up	A_23_P38795	FPR1	formyl peptide receptor 1	0.00116013	0.004	0.339735	0.706036
	MD1	Up	A_23_P144244			0.00153747	<0.001	0.370058	0.700398
	MD1	Up	A_32_P128399			0.00161317	0.004	0.374211	1.00746
	MD1	Up	A_23_P97265	GPATCH4	G patch domain containing 4	0.00176486	0.002	0.378239	0.618012
	MD1	Up	A_23_P500271	IRF5	interferon regulatory factor 5	0.00195908	0.003	0.387962	0.717012
	MD1	Up	A_23_P10873	TLR1	toll-like receptor 1	0.00215772	0.001	0.392969	0.689412
	MD1	Up	A_32_P201620			0.00260943	0.001	0.403696	0.586665
	MD1	Up	A_24_P297551	FAM19A2	family with sequence similarity 19 (chemokine (C-C motif)-like), member A2	0.0024751	0.002	0.403696	0.673066
	MD1	Up	A_23_P364504			0.00377956	0.004	0.403696	0.602138
	MD1	Up	A_23_P398491	MRPL42P5	mitochondrial ribosomal protein L42 pseudogene 5	0.00325319	0.005	0.403696	0.728428
	MD1	Up	A_24_P295010	SERPINB9	serpin peptidase inhibitor, clade B (ovalbumin), member 9	0.00391905	0.005	0.403696	0.668584
	MD1	Up	A_24_P514678			0.00390981	0.005	0.403696	0.642129
	MD1	Up	A_23_P200728	FCGR3A	Fc fragment of IgG, low affinity IIIa, receptor (CD16a)	0.0029546	0.006	0.403696	0.661091
	MD1	Up	A_23_P24244	C10orf18	chromosome 10 open reading frame 18	0.00384421	0.007	0.403696	0.710267
	MD1	Up	A_24_P340128	P2RY8	purinergic receptor P2Y, G-protein coupled, 8	0.00395708	0.005	0.405893	0.657591
	MD1	Up	A_24_P854913	FAM119A	family with sequence similarity 119, member A	0.00478542	0.003	0.431566	0.642525
	MD1	Up	A_23_P350782			0.00465047	0.009	0.431566	0.779133
	MD1	Up	A_23_P140454			0.00591915	0.008	0.441394	0.740923
	MD1	Up	A_24_P237686			0.0061075	0.004	0.444531	0.95762
	MD1	Up	A_23_P22232	KLRC2	killer cell lectin-like receptor subfamily C, member 2	0.00740056	0.009	0.467293	0.834487
	MD1	Up	A_23_P165136	LRRC25	leucine rich repeat containing 25	0.00756195	0.007	0.467621	0.585833
	MD1	Up	A_24_P303091	CXCL10	chemokine (C-X-C motif) ligand 10	0.00839411	0.013	0.467621	0.936522
	MD1	Up	A_24_P634530	CPPED1	calcineurin-like phosphoesterase domain containing 1	0.00907565	0.008	0.469529	0.638501
	MD1	Up	A_23_P120316	MTHFD2	methylenetetrahydrofolate dehydrogenase (NADP+ dependent) 2, methenyltetrahydrofolate cyclohydrolase	0.00989185	0.011	0.476004	0.711924
	MD1	Up	A_23_P46936	EGR2	early growth response 2	0.0108991	0.004	0.479103	0.801108
	MD1	Up	A_23_P208182	SIGLEC10	sialic acid binding Ig-like lectin 10	0.0108867	0.011	0.479103	0.655286
	MD1	Up	A_23_P11201	GPR34	G protein-coupled receptor 34	0.0103573	0.015	0.479103	0.637168
	MD1	Up	A_32_P112910	UBL4B	ubiquitin-like 4B	0.0116047	0.007	0.482047	0.774969
	MD1	Up	A_23_P80551			0.0114805	0.02	0.482047	0.636687
	MD1	Up	A_23_P101992	MARCO	macrophage receptor with collagenous structure	0.0128858	0.008	0.485616	0.716
	MD1	Up	A_32_P162537			0.0128916	0.013	0.485616	0.733241
	MD1	Up	A_24_P133905	CCL23	chemokine (C-C motif) ligand 23	0.0129022	0.014	0.485616	0.89899
	MD1	Up	A_24_P278552	MPZL2	myelin protein zero-like 2	0.0135754	0.011	0.49183	0.631683
	MD1	Up	A_23_P86956	ADAMTS8	ADAM metallopeptidase with thrombospondin type 1 motif, 8	0.0147889	0.014	0.499814	0.723841
	MD1	Up	A_23_P17095	TFPI	tissue factor pathway inhibitor (lipoprotein-associated coagulation inhibitor)	0.0147629	0.016	0.499814	0.594888
	MD1	Up	A_23_P330070	TFPI	tissue factor pathway inhibitor (lipoprotein-associated coagulation inhibitor)	0.0146782	0.018	0.499814	0.692363
	MD1	Up	A_23_P58359	ADH1A	alcohol dehydrogenase 1A (class I), alpha polypeptide	0.0150435	0.014	0.502197	0.722084
	MD1	Up	A_23_P19663	CTGF	connective tissue growth factor	0.0158538	0.017	0.504459	0.781173
	MD1	Up	A_32_P24762			0.0161897	0.015	0.509276	0.693092
	MD1	Up	A_23_P60627	ALOX15B	arachidonate 15-lipoxygenase, type B	0.0169431	0.02	0.512296	0.942224
	MD1	Up	A_24_P170136			0.0180822	0.017	0.512927	0.605116
	MD1	Up	A_24_P15550			0.0179347	0.025	0.512927	1.71748
	MD1	Up	A_24_P490109			0.018401	0.015	0.516267	1.11136
	MD1	Up	A_23_P119835	NLRC4	NLR family, CARD domain containing 4	0.0192238	0.013	0.516612	0.656845
	MD1	Up	A_23_P4082	CCT6B	chaperonin containing TCP1, subunit 6B (zeta 2)	0.0186841	0.016	0.516612	0.623453
	MD1	Up	A_23_P7342	UGT2B10	UDP glucuronosyltransferase 2 family, polypeptide B10	0.0188889	0.031	0.516612	0.679736
	MD1	Up	A_32_P148118	LOC642838	similar to hCG1742442	0.0199158	0.022	0.518922	1.02893
	MD1	Up	A_23_P159325	ANGPTL4	angiopoietin-like 4	0.0208372	0.036	0.525665	0.950987
	MD1	Up	A_24_P940469			0.0218751	0.022	0.530116	0.859679
	MD1	Up	A_32_P128701	USP53	ubiquitin specific peptidase 53	0.0219157	0.024	0.530116	0.644064
	MD1	Up	A_24_P298228			0.0226258	0.028	0.535132	0.749767
	MD1	Up	A_24_P319088	CCL23	chemokine (C-C motif) ligand 23	0.0226427	0.029	0.535132	1.0502
	MD1	Up	A_23_P51487	GBP3	guanylate binding protein 3	0.0227379	0.031	0.535619	0.635517
	MD1	Up	A_24_P852756	HLA-DQA2	major histocompatibility complex, class II, DQ alpha 2	0.0229042	0.021	0.53625	1.23408
	MD1	Up	A_24_P153568	MPEG1	macrophage expressed 1	0.0255866	0.015	0.542867	0.658194
	MD1	Up	A_24_P940999	FLJ39609	similar to hCG1995469	0.0254573	0.023	0.542867	0.893244
	MD1	Up	A_32_P722809			0.0256834	0.025	0.542867	1.70826
	MD1	Up	A_23_P28334	IL18RAP	interleukin 18 receptor accessory protein	0.0244502	0.028	0.542867	0.749713
	MD1	Up	A_24_P605233	KDM4C	lysine (K)-specific demethylase 4C	0.025185	0.029	0.542867	0.586874
	MD1	Up	A_23_P160159	SLC2A5	solute carrier family 2 (facilitated glucose/fructose transporter), member 5	0.0250324	0.03	0.542867	0.997388
	MD1	Up	A_24_P71468	QPCT	glutaminyl-peptide cyclotransferase	0.0266022	0.03	0.542867	0.629038
	MD1	Up	A_23_P118203	ZG16B	zymogen granule protein 16 homolog B (rat)	0.0245717	0.041	0.542867	0.716091
	MD1	Up	A_23_P118493	TOM1L1	target of myb1 (chicken)-like 1	0.027629	0.021	0.544779	0.61826
	MD1	Up	A_23_P140675	EPB42	erythrocyte membrane protein band 4.2	0.0272959	0.034	0.544779	0.639308
	MD1	Up	A_23_P214821	EDN1	endothelin 1	0.0285871	0.036	0.545339	0.800735
	MD1	Up	A_32_P80016			0.0299752	0.031	0.546434	0.78798
	MD1	Up	A_23_P48217	APOLD1	apolipoprotein L domain containing 1	0.0325194	0.047	0.556639	0.724873
	MD1	Up	A_24_P938284	FCGR2B	Fc fragment of IgG, low affinity IIb, receptor (CD32)	0.0331769	0.044	0.557766	0.619416
	MD1	Up	A_24_P306594			0.0339746	0.026	0.558962	0.605248
	MD1	Up	A_23_P302550	RGS18	regulator of G-protein signaling 18	0.0342369	0.041	0.558962	0.657931
	MD1	Up	A_23_P21260			0.0339427	0.043	0.558962	0.9351
	MD1	Up	A_24_P519504			0.0363657	0.037	0.563449	0.81595
	MD1	Up	A_24_P272146			0.0376508	0.024	0.567032	0.893655
	MD1	Up	A_24_P78531	CLEC4E	C-type lectin domain family 4, member E	0.0384576	0.028	0.567032	0.998245
	MD1	Up	A_23_P50638	LRG1	leucine-rich alpha-2-glycoprotein 1	0.039254	0.038	0.567032	0.779472
	MD1	Up	A_32_P65022			0.0371834	0.041	0.567032	0.90904
	MD1	Up	A_23_P81898	UBD	ubiquitin D	0.0396077	0.047	0.568684	0.81946
	MD1	Up	A_23_P343671	FOSL2	FOS-like antigen 2	0.0397445	0.041	0.569016	0.626201
	MD1	Up	A_24_P144346	LOC100289290	similar to hCG2042717	0.0399469	0.045	0.569342	1.3452
	MD1	Up	A_24_P177844			0.0421829	0.05	0.574614	0.615201
	MD1	Up	A_24_P212024			0.0423609	0.038	0.575464	0.888683
	MD1	Up	A_23_P81158	ADH1C	alcohol dehydrogenase 1C (class I), gamma polypeptide	0.0426433	0.044	0.575616	0.664011
	MD1	Up	A_23_P79398	IL1R2	interleukin 1 receptor, type II	0.0443357	0.054	0.580854	1.0719
	MD1	Up	A_23_P127288	IL2RA	interleukin 2 receptor, alpha	0.0448055	0.043	0.58092	0.672177
	MD1	Up	A_23_P21249			0.0472288	0.041	0.585013	1.09502
	MD1	Up	A_23_P170719			0.0474012	0.06	0.585172	0.789454
	MD1	Up	A_23_P203558	HBB	hemoglobin, beta	0.0478362	0.049	0.586138	0.726801
	MD1	Up	A_24_P38081	FKBP5	FK506 binding protein 5	0.0482138	0.055	0.586968	0.707336
	MD1	Up	A_24_P157926	TNFAIP3	tumor necrosis factor, alpha-induced protein 3	0.0490849	0.041	0.588706	0.653056
	MD1	Up	A_23_P168916	CA1	carbonic anhydrase I	0.0511157	0.043	0.591507	1.00842
	MD1	Up	A_32_P47166			0.0525837	0.053	0.591507	1.12898
	MD1	Up	A_23_P216468	SLC1A1	solute carrier family 1 (neuronal/epithelial high affinity glutamate transporter, system Xag), member 1	0.0514432	0.056	0.591507	0.650883
	MD1	Up	A_23_P149749	GPR88	G protein-coupled receptor 88	0.0531199	0.058	0.591507	0.859568
	MD1	Up	A_32_P51988	LOC100290115	similar to hCG2042717	0.0558004	0.074	0.593862	1.08368
	MD1	Up	A_32_P54128			0.0568154	0.048	0.595011	0.621653
	MD1	Up	A_24_P208567	IL18R1	interleukin 18 receptor 1	0.0595964	0.056	0.599104	0.660605
	MD1	Up	A_24_P203886			0.0596702	0.057	0.599104	0.770485
	MD1	Up	A_23_P120883	HMOX1	heme oxygenase (decycling) 1	0.0609009	0.058	0.601182	0.915368
	MD1	Up	A_24_P110242			0.0633939	0.081	0.602958	1.17086
	MD1	Up	A_23_P207456	CCL8	chemokine (C-C motif) ligand 8	0.0628462	0.085	0.602958	0.650703
	MD1	Up	A_24_P42264	LYZ	lysozyme (renal amyloidosis)	0.0637485	0.069	0.603065	0.760895
	MD1	Up	A_23_P16915	QPCT	glutaminyl-peptide cyclotransferase	0.0643443	0.057	0.604382	0.604525
	MD1	Up	A_24_P186539	CD209	CD209 molecule	0.067817	0.064	0.610521	0.585793
	MD1	Up	A_24_P702749			0.0681219	0.07	0.610782	1.21826
	MD1	Up	A_23_P119448	SAPS1	SAPS domain family, member 1	0.068219	0.071	0.610782	0.650688
	MD1	Up	A_23_P18452	CXCL9	chemokine (C-X-C motif) ligand 9	0.068123	0.081	0.610782	1.10179
	MD1	Up	A_24_P626951			0.0679889	0.083	0.610782	0.772758
	MD1	Up	A_24_P341126			0.0687698	0.074	0.610959	0.937488
	MD1	Up	A_24_P384119			0.0718053	0.078	0.61355	0.951127
	MD1	Up	A_24_P291658	ADH1A	alcohol dehydrogenase 1A (class I), alpha polypeptide	0.0756338	0.065	0.615856	0.624133
	MD1	Up	A_32_P148122			0.075397	0.075	0.615856	0.707595
	MD1	Up	A_32_P57486			0.076552	0.083	0.615856	0.825439
	MD1	Up	A_32_P30710	RPL23	ribosomal protein L23	0.0776716	0.096	0.616767	0.62909
	MD1	Up	A_24_P384604			0.0792275	0.073	0.618106	0.88309
	MD1	Up	A_23_P125278	CXCL11	chemokine (C-X-C motif) ligand 11	0.0812525	0.092	0.620225	0.720438
	MD1	Up	A_24_P147849			0.0814858	0.091	0.62113	0.662528
	MD1	Up	A_24_P940166	PAPSS2	3'-phosphoadenosine 5'-phosphosulfate synthase 2	0.0822871	0.087	0.621758	0.607769
	MD1	Up	A_23_P97141	RGS1	regulator of G-protein signaling 1	0.0852421	0.099	0.623988	0.689741
	MD1	Up	A_24_P494425			0.0856619	0.094	0.62471	0.670029
	MD1	Up	A_24_P165864	P2RY14	purinergic receptor P2Y, G-protein coupled, 14	0.0882836	0.093	0.628489	0.818057
	MD1	Up	A_23_P155463	LRRC2	leucine rich repeat containing 2	0.0903056	0.098	0.62853	0.724635
	MD1	Up	A_24_P358321			0.0924701	0.079	0.631188	0.654334
	MD1	Up	A_23_P129225	TRPM1	transient receptor potential cation channel, subfamily M, member 1	0.0957881	0.089	0.633118	0.592157
	MD1	Up	A_24_P307375			0.102113	0.084	0.638631	0.701118
	MD1	Up	A_24_P923271			0.102627	0.099	0.639349	0.619956
	MD1	Up	A_32_P107994			0.105671	0.095	0.640193	0.63576
	MD1	Up	A_24_P327084	PRSS33	protease, serine, 33	0.124322	0.091	0.65337	0.717198
	MD1	Up	A_23_P159305	TAF15	TAF15 RNA polymerase II, TATA box binding protein (TBP)-associated factor, 68kDa	0.134905	0.082	0.659202	0.590939
	MD1	Down	A_23_P89550	NLRP1	NLR family, pyrin domain containing 1	2.25729e-05	<0.001	0.274374	-0.625353
	MD1	Down	A_24_P222237	HERC2P2	hect domain and RLD 2 pseudogene 2	6.80041e-05	<0.001	0.289635	-0.742813
	MD1	Down	A_23_P209995	IL1RN	interleukin 1 receptor antagonist	0.000373013	<0.001	0.289635	-0.638621
	MD1	Down	A_32_P49764	LOC100292909	hypothetical protein LOC100292909	0.000227261	<0.001	0.289635	-0.618694
	MD1	Down	A_23_P167983	HIST1H2AC	histone cluster 1, H2ac	0.000291183	0.001	0.289635	-1.11935
	MD1	Down	A_23_P75002	MKX	mohawk homeobox	0.000428905	0.003	0.289635	-0.602372
	MD1	Down	A_32_P24950	RASEF	RAS and EF-hand domain containing	0.000540442	<0.001	0.320443	-0.601516
	MD1	Down	A_24_P712562	C17orf67	chromosome 17 open reading frame 67	0.000968379	0.002	0.332766	-0.668191
	MD1	Down	A_32_P181339			0.00101139	0.002	0.332766	-0.620452
	MD1	Down	A_32_P190682			0.00117391	0.003	0.339735	-0.780508
	MD1	Down	A_32_P35847			0.00196295	0.002	0.387962	-0.802414
	MD1	Down	A_32_P53107			0.0022232	0.007	0.397396	-0.649489
	MD1	Down	A_23_P253783	MFSD2A	major facilitator superfamily domain containing 2A	0.00250727	0.001	0.403696	-0.811858
	MD1	Down	A_23_P66017	PRRT2	proline-rich transmembrane protein 2	0.00284755	0.002	0.403696	-0.619588
	MD1	Down	A_24_P937965			0.00368435	0.005	0.403696	-0.650275
	MD1	Down	A_32_P163594			0.00244029	0.005	0.403696	-0.603847
	MD1	Down	A_24_P920447	C14orf132	chromosome 14 open reading frame 132	0.00246098	0.006	0.403696	-0.616109
	MD1	Down	A_32_P79351			0.00337729	0.007	0.403696	-0.655252
	MD1	Down	A_32_P44808			0.00281854	0.007	0.403696	-0.60008
	MD1	Down	A_32_P80089	LOC283788	FSHD region gene 1 pseudogene	0.00427865	0.006	0.417814	-0.611349
	MD1	Down	A_32_P226735			0.00475823	0.003	0.431566	-0.695775
	MD1	Down	A_32_P76602			0.00479176	0.01	0.431566	-0.6639
	MD1	Down	A_23_P89841			0.00516998	0.006	0.434498	-0.608425
	MD1	Down	A_24_P924651			0.00631118	0.01	0.447356	-0.680749
	MD1	Down	A_24_P481375			0.00676536	0.016	0.455963	-0.724959
	MD1	Down	A_32_P154473	KIF5C	kinesin family member 5C	0.00868423	0.004	0.467621	-0.747361
	MD1	Down	A_24_P272993	MEG3	maternally expressed 3 (non-protein coding)	0.00766788	0.005	0.467621	-0.668287
	MD1	Down	A_32_P19193			0.00810173	0.009	0.467621	-0.598349
	MD1	Down	A_24_P95059	ZP3	zona pellucida glycoprotein 3 (sperm receptor)	0.0085867	0.014	0.467621	-0.610164
	MD1	Down	A_32_P122089			0.0077536	0.015	0.467621	-0.749219
	MD1	Down	A_24_P456452	LOC100289949	hypothetical protein LOC100289949	0.0089867	0.009	0.469529	-0.727844
	MD1	Down	A_32_P41099			0.00920062	0.01	0.469529	-0.611069
	MD1	Down	A_23_P53257	AVIL	advillin	0.00893555	0.017	0.469529	-0.686122
	MD1	Down	A_24_P602168			0.00907675	0.022	0.469529	-0.670129
	MD1	Down	A_23_P417753	OPHN1	oligophrenin 1	0.0100147	0.014	0.478489	-0.669686
	MD1	Down	A_32_P166372			0.010389	0.008	0.479103	-0.610651
	MD1	Down	A_23_P334870	TMEM217	transmembrane protein 217	0.0137523	0.014	0.493361	-0.647409
	MD1	Down	A_32_P113380			0.0143134	0.021	0.498334	-0.727292
	MD1	Down	A_24_P494943	LOC100128682	hypothetical protein LOC100128682	0.0148288	0.024	0.499814	-0.594223
	MD1	Down	A_24_P123616	HSPA1A	heat shock 70kDa protein 1A	0.0149465	0.015	0.500482	-0.690259
	MD1	Down	A_24_P653354			0.0152992	0.015	0.502868	-0.794083
	MD1	Down	A_32_P151823	LOC346887	similar to solute carrier family 16 (monocarboxylic acid transporters), member 14	0.0153362	0.021	0.503134	-0.760781
	MD1	Down	A_23_P399292			0.0157142	0.008	0.504226	-0.708084
	MD1	Down	A_24_P232809	GSC	goosecoid homeobox	0.0170921	0.019	0.512492	-0.704734
	MD1	Down	A_24_P938135			0.0182637	0.02	0.513879	-0.777609
	MD1	Down	A_24_P934435			0.0196798	0.02	0.518253	-0.761337
	MD1	Down	A_32_P219704			0.0201138	0.018	0.51983	-0.590164
	MD1	Down	A_23_P142304	MKNK2	MAP kinase interacting serine/threonine kinase 2	0.0206681	0.02	0.52447	-0.587579
	MD1	Down	A_32_P231179	TEKT4	tektin 4	0.02171	0.024	0.530116	-0.586672
	MD1	Down	A_23_P201459	IFI6	interferon, alpha-inducible protein 6	0.023457	0.021	0.542052	-0.657937
	MD1	Down	A_23_P10391	COL5A2	collagen, type V, alpha 2	0.0248317	0.014	0.542867	-0.630982
	MD1	Down	A_23_P132956	UCHL1	ubiquitin carboxyl-terminal esterase L1 (ubiquitin thiolesterase)	0.0278289	0.029	0.544779	-0.587303
	MD1	Down	A_23_P421493	HPR	haptoglobin-related protein	0.027775	0.031	0.544779	-0.600136
	MD1	Down	A_23_P111132	HSPA1A	heat shock 70kDa protein 1A	0.0274615	0.041	0.544779	-0.639688
	MD1	Down	A_23_P300600	NEFH	neurofilament, heavy polypeptide	0.0276761	0.049	0.544779	-0.61893
	MD1	Down	A_32_P163443			0.0296157	0.026	0.546434	-0.662171
	MD1	Down	A_32_P122268	SYT15	synaptotagmin XV	0.0304225	0.031	0.546615	-0.589143
	MD1	Down	A_32_P84707			0.0346247	0.031	0.558962	-0.704913
	MD1	Down	A_23_P52266	IFIT1	interferon-induced protein with tetratricopeptide repeats 1	0.0361327	0.035	0.563164	-0.855796
	MD1	Down	A_24_P857624			0.0410278	0.041	0.572055	-0.685905
	MD1	Down	A_23_P90062	DNAJB1	DnaJ (Hsp40) homolog, subfamily B, member 1	0.0425862	0.05	0.575616	-0.591434
	MD1	Down	A_23_P63557	CNTN2	contactin 2 (axonal)	0.0438559	0.031	0.580685	-0.701784
	MD1	Down	A_23_P35444	INA	internexin neuronal intermediate filament protein, alpha	0.0462133	0.066	0.583377	-0.664006
	MD1	Down	A_23_P251841	NRXN3	neurexin 3	0.0504565	0.043	0.591507	-0.746561
	MD1	Down	A_24_P18137	NEFL	neurofilament, light polypeptide	0.0530641	0.071	0.591507	-0.781648
	MD1	Down	A_23_P110764	MYOT	myotilin	0.0558376	0.047	0.593862	-0.98362
	MD1	Down	A_23_P13713	PRPH	peripherin	0.0604481	0.064	0.601004	-0.653745
	MD1	Down	A_24_P921103			0.0612361	0.064	0.60161	-0.716883
	MD1	Down	A_24_P926580			0.0628351	0.071	0.602958	-0.65491
	MD1	Down	A_24_P682285	HSPA1A	heat shock 70kDa protein 1A	0.0632616	0.076	0.602958	-0.646414
	MD1	Down	A_24_P246518	PKD1L2	polycystic kidney disease 1-like 2	0.0667768	0.068	0.609101	-0.585303
	MD1	Down	A_23_P166848	LTF	lactotransferrin	0.0847012	0.081	0.623953	-0.653081
	MD1 Mac	Up	A_23_P252193	ITGA9	integrin, alpha 9	2.10737e-06	<0.001	0.0268627	0.949283
	MD1 Mac	Up	A_32_P116556	ZNF469	zinc finger protein 469	0.000244913	<0.001	0.564297	0.846166
	MD1 Mac	Up	A_24_P159335	C16orf55	chromosome 16 open reading frame 55	0.000931682	0.001	0.564297	0.778689
	MD1 Mac	Up	A_24_P297551	FAM19A2	family with sequence similarity 19 (chemokine (C-C motif)-like), member A2	0.000719772	0.001	0.564297	0.773033
	MD1 Mac	Up	A_23_P44919	ACSM5	acyl-CoA synthetase medium-chain family member 5	0.000611945	0.001	0.564297	0.633447
	MD1 Mac	Up	A_24_P340128	P2RY8	purinergic receptor P2Y, G-protein coupled, 8	0.000531177	0.003	0.564297	0.900641
	MD1 Mac	Up	A_23_P321920	CCL3L3	chemokine (C-C motif) ligand 3-like 3	0.00155707	0.003	0.567085	0.915066
	MD1 Mac	Up	A_23_P350782			0.00181651	0.009	0.580313	0.922014
	MD1 Mac	Up	A_24_P928658	SFTPA1	surfactant protein A1	0.0026226	0.002	0.588599	0.815279
	MD1 Mac	Up	A_23_P217899	CCNL2	cyclin L2	0.00248827	0.002	0.588599	0.814992
	MD1 Mac	Up	A_23_P309837	STON2	stonin 2	0.00271731	0.008	0.588599	0.839877
	MD1 Mac	Up	A_23_P130735	SLC6A16	solute carrier family 6, member 16	0.00274744	0.012	0.588599	0.637379
	MD1 Mac	Up	A_24_P826046			0.00212584	0.013	0.588599	0.65241
	MD1 Mac	Up	A_24_P94222	FBLIM1	filamin binding LIM protein 1	0.0027714	0.002	0.588743	0.587976
	MD1 Mac	Up	A_23_P106425	C15orf38	chromosome 15 open reading frame 38	0.00287907	0.003	0.588743	0.618207
	MD1 Mac	Up	A_32_P105549	ANXA8L2	annexin A8-like 2	0.00285216	0.006	0.588743	0.698656
	MD1 Mac	Up	A_24_P270033	MPZL3	myelin protein zero-like 3	0.00355195	0.001	0.616781	0.752009
	MD1 Mac	Up	A_23_P206568			0.00501071	0.003	0.616781	0.746292
	MD1 Mac	Up	A_23_P24586	ACCS	1-aminocyclopropane-1-carboxylate synthase homolog (Arabidopsis)(non-functional)	0.00346703	0.003	0.616781	0.647517
	MD1 Mac	Up	A_23_P74449	HPDL	4-hydroxyphenylpyruvate dioxygenase-like	0.00402207	0.004	0.616781	0.629915
	MD1 Mac	Up	A_24_P303091	CXCL10	chemokine (C-X-C motif) ligand 10	0.00503483	0.005	0.616781	1.33024
	MD1 Mac	Up	A_24_P652609			0.00470953	0.011	0.616781	0.902198
	MD1 Mac	Up	A_32_P201620			0.00720202	0.003	0.623275	0.857199
	MD1 Mac	Up	A_23_P9744			0.00722088	0.004	0.623275	0.642805
	MD1 Mac	Up	A_23_P37623	GOLGA8A	golgi autoantigen, golgin subfamily a, 8A	0.00651	0.008	0.623275	0.708425
	MD1 Mac	Up	A_24_P404458	ITGB1BP3	integrin beta 1 binding protein 3	0.00678398	0.009	0.623275	0.714096
	MD1 Mac	Up	A_23_P208493	LILRB2	leukocyte immunoglobulin-like receptor, subfamily B (with TM and ITIM domains), member 2	0.00715875	0.009	0.623275	0.589615
	MD1 Mac	Up	A_23_P97871	ARID5B	AT rich interactive domain 5B (MRF1-like)	0.00681353	0.01	0.623275	0.586189
	MD1 Mac	Up	A_23_P135595	ING5	inhibitor of growth family, member 5	0.00645856	0.011	0.623275	0.59001
	MD1 Mac	Up	A_23_P24535	TTC12	tetratricopeptide repeat domain 12	0.00699314	0.029	0.623275	0.72903
	MD1 Mac	Up	A_23_P64058	RASGRP2	RAS guanyl releasing protein 2 (calcium and DAG-regulated)	0.00756163	0.007	0.628046	0.689267
	MD1 Mac	Up	A_24_P288890	FAM101A	family with sequence similarity 101, member A	0.00814752	0.002	0.630822	0.648299
	MD1 Mac	Up	A_23_P214658	PBX2	pre-B-cell leukemia homeobox 2	0.00856796	0.006	0.630822	0.63439
	MD1 Mac	Up	A_23_P15727	FKBP10	FK506 binding protein 10, 65 kDa	0.00818246	0.01	0.630822	0.627008
	MD1 Mac	Up	A_32_P198731	NEURL1B	neuralized homolog 1B (Drosophila)	0.00787991	0.01	0.630822	0.611707
	MD1 Mac	Up	A_24_P319088	CCL23	chemokine (C-C motif) ligand 23	0.0088352	0.015	0.630822	1.10785
	MD1 Mac	Up	A_23_P98159	TPCN2	two pore segment channel 2	0.00929131	0.017	0.64458	0.868053
	MD1 Mac	Up	A_23_P364504			0.00965039	0.008	0.653654	0.637124
	MD1 Mac	Up	A_23_P101013	TMC6	transmembrane channel-like 6	0.0107888	0.005	0.665978	0.653641
	MD1 Mac	Up	A_23_P364024	GLIPR1	GLI pathogenesis-related 1	0.0114622	0.01	0.669225	0.602901
	MD1 Mac	Up	A_23_P63390	FCGR1B	Fc fragment of IgG, high affinity Ib, receptor (CD64)	0.0111909	0.016	0.669225	0.634414
	MD1 Mac	Up	A_23_P144244			0.012542	0.017	0.675737	0.679405
	MD1 Mac	Up	A_24_P238250	LGALS7	lectin, galactoside-binding, soluble, 7	0.0131064	0.004	0.68035	0.71644
	MD1 Mac	Up	A_24_P212860	C9orf156	chromosome 9 open reading frame 156	0.0156101	0.014	0.68035	0.70273
	MD1 Mac	Up	A_23_P7896	DUSP22	dual specificity phosphatase 22	0.0128917	0.015	0.68035	0.617576
	MD1 Mac	Up	A_24_P484322			0.0143873	0.017	0.68035	0.729567
	MD1 Mac	Up	A_24_P940999	FLJ39609	similar to hCG1995469	0.0157901	0.019	0.68035	0.857414
	MD1 Mac	Up	A_23_P200728	FCGR3A	Fc fragment of IgG, low affinity IIIa, receptor (CD16a)	0.0160921	0.022	0.68035	0.657743
	MD1 Mac	Up	A_23_P22557	MAP7D3	MAP7 domain containing 3	0.0132867	0.022	0.68035	0.640869
	MD1 Mac	Up	A_32_P98975	C15orf57	chromosome 15 open reading frame 57	0.0144312	0.028	0.68035	0.700666
	MD1 Mac	Up	A_23_P148308	RBM3	RNA binding motif (RNP1, RRM) protein 3	0.0145678	0.035	0.68035	1.14225
	MD1 Mac	Up	A_23_P259611	TXNDC3	thioredoxin domain containing 3 (spermatozoa)	0.0166996	0.019	0.681097	0.606244
	MD1 Mac	Up	A_24_P202567	ITPKC	inositol 1,4,5-trisphosphate 3-kinase C	0.0161649	0.039	0.681097	0.631137
	MD1 Mac	Up	A_23_P16409	CAPN12	calpain 12	0.0185379	0.02	0.703282	0.623606
	MD1 Mac	Up	A_23_P256724	TNFRSF10C	tumor necrosis factor receptor superfamily, member 10c, decoy without an intracellular domain	0.0187	0.013	0.706279	0.620599
	MD1 Mac	Up	A_23_P253602	BMX	BMX non-receptor tyrosine kinase	0.0188409	0.031	0.707547	0.868383
	MD1 Mac	Up	A_23_P208369	ITPKC	inositol 1,4,5-trisphosphate 3-kinase C	0.0195092	0.031	0.711966	0.735061
	MD1 Mac	Up	A_23_P152838	CCL5	chemokine (C-C motif) ligand 5	0.0198222	0.036	0.71322	0.601266
	MD1 Mac	Up	A_23_P81898	UBD	ubiquitin D	0.0248681	0.015	0.71341	1.06563
	MD1 Mac	Up	A_23_P215419	ICA1	islet cell autoantigen 1, 69kDa	0.0266243	0.016	0.71341	0.75704
	MD1 Mac	Up	A_23_P22232	KLRC2	killer cell lectin-like receptor subfamily C, member 2	0.0222068	0.021	0.71341	1.09163
	MD1 Mac	Up	A_23_P500271	IRF5	interferon regulatory factor 5	0.0251097	0.022	0.71341	0.737428
	MD1 Mac	Up	A_24_P68381	DCT	dopachrome tautomerase (dopachrome delta-isomerase, tyrosine-related protein 2)	0.0226651	0.026	0.71341	0.809981
	MD1 Mac	Up	A_23_P26457	HBA2	hemoglobin, alpha 2	0.0233204	0.026	0.71341	0.802133
	MD1 Mac	Up	A_32_P221774			0.0214608	0.028	0.71341	0.612592
	MD1 Mac	Up	A_32_P161140			0.0228539	0.028	0.71341	0.602401
	MD1 Mac	Up	A_24_P177844			0.0262643	0.029	0.71341	0.923213
	MD1 Mac	Up	A_24_P15550			0.0256091	0.03	0.71341	1.98332
	MD1 Mac	Up	A_24_P719081			0.0218323	0.032	0.71341	0.734418
	MD1 Mac	Up	A_24_P142305	HBA2	hemoglobin, alpha 2	0.0227291	0.033	0.71341	1.15989
	MD1 Mac	Up	A_23_P159325	ANGPTL4	angiopoietin-like 4	0.0214614	0.033	0.71341	1.15469
	MD1 Mac	Up	A_23_P81441	C5orf20	chromosome 5 open reading frame 20	0.024036	0.033	0.71341	1.02893
	MD1 Mac	Up	A_23_P19663	CTGF	connective tissue growth factor	0.0247629	0.033	0.71341	0.991515
	MD1 Mac	Up	A_23_P119390	EHD2	EH-domain containing 2	0.0251588	0.033	0.71341	0.621221
	MD1 Mac	Up	A_24_P595567			0.025794	0.035	0.71341	0.706505
	MD1 Mac	Up	A_23_P7342	UGT2B10	UDP glucuronosyltransferase 2 family, polypeptide B10	0.0210389	0.035	0.71341	0.699178
	MD1 Mac	Up	A_23_P39067	SPIB	Spi-B transcription factor (Spi-1/PU.1 related)	0.0266296	0.036	0.71341	0.735828
	MD1 Mac	Up	A_32_P930685	ZNF876P	zinc finger protein 876 (pseudogene)	0.024644	0.037	0.71341	0.632082
	MD1 Mac	Up	A_23_P146981			0.0228937	0.038	0.71341	0.641781
	MD1 Mac	Up	A_24_P933138			0.0237451	0.04	0.71341	0.726314
	MD1 Mac	Up	A_24_P148717	CCR1	chemokine (C-C motif) receptor 1	0.0256324	0.041	0.71341	0.658656
	MD1 Mac	Up	A_24_P118231	ATP5S	ATP synthase, H+ transporting, mitochondrial F0 complex, subunit s (factor B)	0.0287156	0.027	0.720318	0.598725
	MD1 Mac	Up	A_23_P37856	HBA1	hemoglobin, alpha 1	0.0294406	0.04	0.720847	0.733509
	MD1 Mac	Up	A_23_P10873	TLR1	toll-like receptor 1	0.0307071	0.037	0.722549	0.725341
	MD1 Mac	Up	A_23_P340848	PTGIR	prostaglandin I2 (prostacyclin) receptor (IP)	0.0307905	0.042	0.723477	0.652288
	MD1 Mac	Up	A_23_P352469	SNX20	sorting nexin 20	0.0311159	0.025	0.72463	0.633932
	MD1 Mac	Up	A_23_P330070	TFPI	tissue factor pathway inhibitor (lipoprotein-associated coagulation inhibitor)	0.0314034	0.032	0.725205	0.793145
	MD1 Mac	Up	A_23_P142506	GADD45B	growth arrest and DNA-damage-inducible, beta	0.0313871	0.038	0.725205	0.664031
	MD1 Mac	Up	A_24_P313822	PAK4	p21 protein (Cdc42/Rac)-activated kinase 4	0.0324884	0.02	0.727029	0.689676
	MD1 Mac	Up	A_23_P121374	SEMA5B	sema domain, seven thrombospondin repeats (type 1 and type 1-like), transmembrane domain (TM) and short cytoplasmic domain, (semaphorin) 5B	0.0340163	0.021	0.727029	0.594647
	MD1 Mac	Up	A_24_P133933	ARHGDIA	Rho GDP dissociation inhibitor (GDI) alpha	0.0342393	0.022	0.727029	0.587388
	MD1 Mac	Up	A_32_P112910	UBL4B	ubiquitin-like 4B	0.0346818	0.027	0.727029	0.893015
	MD1 Mac	Up	A_23_P96191			0.0320259	0.034	0.727029	0.735
	MD1 Mac	Up	A_24_P490109			0.0331766	0.036	0.727029	1.5411
	MD1 Mac	Up	A_23_P168598	PON1	paraoxonase 1	0.035116	0.036	0.727029	0.600096
	MD1 Mac	Up	A_32_P148118	LOC642838	similar to hCG1742442	0.0341193	0.039	0.727029	1.44103
	MD1 Mac	Up	A_23_P155463	LRRC2	leucine rich repeat containing 2	0.0344332	0.04	0.727029	0.870081
	MD1 Mac	Up	A_32_P799227	FAM22A	family with sequence similarity 22, member A	0.0349309	0.04	0.727029	0.589224
	MD1 Mac	Up	A_23_P38795	FPR1	formyl peptide receptor 1	0.0332257	0.044	0.727029	0.649216
	MD1 Mac	Up	A_23_P203558	HBB	hemoglobin, beta	0.0321468	0.049	0.727029	1.1489
	MD1 Mac	Up	A_23_P80551			0.0362174	0.03	0.728322	0.603854
	MD1 Mac	Up	A_23_P170719			0.036717	0.046	0.728322	1.04186
	MD1 Mac	Up	A_24_P370702	GBP3	guanylate binding protein 3	0.03706	0.057	0.728322	0.777525
	MD1 Mac	Up	A_23_P43369	SIT1	signaling threshold regulating transmembrane adaptor 1	0.0386078	0.039	0.73398	0.587135
	MD1 Mac	Up	A_23_P123454	NUDT18	nudix (nucleoside diphosphate linked moiety X)-type motif 18	0.0389782	0.016	0.735532	0.616596
	MD1 Mac	Up	A_23_P398491	MRPL42P5	mitochondrial ribosomal protein L42 pseudogene 5	0.0400551	0.045	0.739857	0.663691
	MD1 Mac	Up	A_24_P237686			0.0404646	0.064	0.742162	0.663942
	MD1 Mac	Up	A_32_P181443			0.0408547	0.029	0.743924	0.647723
	MD1 Mac	Up	A_23_P412562	C1orf162	chromosome 1 open reading frame 162	0.0426454	0.038	0.743924	0.628813
	MD1 Mac	Up	A_24_P932355			0.0415465	0.042	0.743924	0.590084
	MD1 Mac	Up	A_23_P129225	TRPM1	transient receptor potential cation channel, subfamily M, member 1	0.0417929	0.058	0.743924	0.6657
	MD1 Mac	Up	A_23_P135755	IL8RB	interleukin 8 receptor, beta	0.043715	0.042	0.744967	0.638804
	MD1 Mac	Up	A_32_P47166			0.0436461	0.079	0.744967	1.63223
	MD1 Mac	Up	A_32_P80016			0.0452487	0.04	0.745663	0.955189
	MD1 Mac	Up	A_24_P212024			0.045029	0.049	0.745663	1.05502
	MD1 Mac	Up	A_23_P60079	ANGPT2	angiopoietin 2	0.0467743	0.045	0.74643	0.721846
	MD1 Mac	Up	A_32_P722809			0.0467203	0.048	0.74643	2.0294
	MD1 Mac	Up	A_23_P140675	EPB42	erythrocyte membrane protein band 4.2	0.0474943	0.077	0.748344	0.956878
	MD1 Mac	Up	A_24_P133905	CCL23	chemokine (C-C motif) ligand 23	0.0482017	0.048	0.753314	0.807852
	MD1 Mac	Up	A_23_P125278	CXCL11	chemokine (C-X-C motif) ligand 11	0.0488767	0.071	0.753898	1.23935
	MD1 Mac	Up	A_23_P46070			0.0523115	0.045	0.755	0.886695
	MD1 Mac	Up	A_24_P258051	MASTL	microtubule associated serine/threonine kinase-like	0.0521119	0.05	0.755	0.678477
	MD1 Mac	Up	A_23_P21758	ADAM28	ADAM metallopeptidase domain 28	0.0506634	0.052	0.755	0.622372
	MD1 Mac	Up	A_23_P165136	LRRC25	leucine rich repeat containing 25	0.052158	0.054	0.755	0.585999
	MD1 Mac	Up	A_23_P39665	SLC11A1	solute carrier family 11 (proton-coupled divalent metal ion transporters), member 1	0.0523221	0.055	0.755	0.663177
	MD1 Mac	Up	A_24_P366989			0.051038	0.067	0.755	0.596928
	MD1 Mac	Up	A_23_P214821	EDN1	endothelin 1	0.0528651	0.066	0.755567	1.07874
	MD1 Mac	Up	A_23_P101992	MARCO	macrophage receptor with collagenous structure	0.0538121	0.059	0.758726	0.764534
	MD1 Mac	Up	A_24_P519504			0.0548697	0.061	0.759819	0.870075
	MD1 Mac	Up	A_24_P272146			0.0549589	0.063	0.759819	1.14915
	MD1 Mac	Up	A_24_P375205			0.0547352	0.065	0.759819	0.643752
	MD1 Mac	Up	A_24_P634530	CPPED1	calcineurin-like phosphoesterase domain containing 1	0.0566157	0.045	0.768563	0.596905
	MD1 Mac	Up	A_23_P86956	ADAMTS8	ADAM metallopeptidase with thrombospondin type 1 motif, 8	0.0578277	0.052	0.771258	0.709434
	MD1 Mac	Up	A_23_P149749	GPR88	G protein-coupled receptor 88	0.0582679	0.063	0.771258	1.07046
	MD1 Mac	Up	A_23_P208182	SIGLEC10	sialic acid binding Ig-like lectin 10	0.0593978	0.05	0.771802	0.633797
	MD1 Mac	Up	A_23_P321984	CLECL1	C-type lectin-like 1	0.0597324	0.055	0.771802	0.686749
	MD1 Mac	Up	A_32_P148122			0.0610701	0.059	0.771802	1.08973
	MD1 Mac	Up	A_24_P228130	CCL3L3	chemokine (C-C motif) ligand 3-like 3	0.0627347	0.059	0.771802	0.784329
	MD1 Mac	Up	A_24_P605233	KDM4C	lysine (K)-specific demethylase 4C	0.0587169	0.059	0.771802	0.63192
	MD1 Mac	Up	A_24_P384604			0.0611868	0.062	0.771802	1.07444
	MD1 Mac	Up	A_23_P58359	ADH1A	alcohol dehydrogenase 1A (class I), alpha polypeptide	0.0625667	0.062	0.771802	0.823817
	MD1 Mac	Up	A_24_P213912	CENPB	centromere protein B, 80kDa	0.0609376	0.062	0.771802	0.667565
	MD1 Mac	Up	A_32_P212958			0.0611219	0.062	0.771802	0.592935
	MD1 Mac	Up	A_24_P144346	LOC100289290	similar to hCG2042717	0.0605021	0.063	0.771802	1.6482
	MD1 Mac	Up	A_24_P278552	MPZL2	myelin protein zero-like 2	0.0599473	0.064	0.771802	0.803262
	MD1 Mac	Up	A_23_P140454			0.0598304	0.064	0.771802	0.777403
	MD1 Mac	Up	A_24_P578437			0.0626776	0.072	0.771802	0.720239
	MD1 Mac	Up	A_32_P159192			0.0603554	0.077	0.771802	0.852048
	MD1 Mac	Up	A_23_P134744	RNF122	ring finger protein 122	0.0643522	0.057	0.772408	0.73357
	MD1 Mac	Up	A_32_P206618			0.0663757	0.034	0.774702	0.67008
	MD1 Mac	Up	A_24_P75190	HBD	hemoglobin, delta	0.0667381	0.068	0.775966	1.16675
	MD1 Mac	Up	A_32_P356316	HLA-DOA	major histocompatibility complex, class II, DO alpha	0.0682712	0.08	0.778749	0.680898
	MD1 Mac	Up	A_23_P93141	GSTA5	glutathione S-transferase alpha 5	0.0702468	0.064	0.779254	0.681715
	MD1 Mac	Up	A_23_P4082	CCT6B	chaperonin containing TCP1, subunit 6B (zeta 2)	0.0712645	0.076	0.779254	0.692419
	MD1 Mac	Up	A_23_P373017	CCL3		0.0713122	0.087	0.779254	0.763578
	MD1 Mac	Up	A_23_P357546	PNKD	paroxysmal nonkinesigenic dyskinesia	0.0684296	0.097	0.779254	0.782745
	MD1 Mac	Up	A_23_P119835	NLRC4	NLR family, CARD domain containing 4	0.0718951	0.079	0.779623	0.663554
	MD1 Mac	Up	A_23_P382154	MRPL43	mitochondrial ribosomal protein L43	0.0722099	0.09	0.780643	0.631187
	MD1 Mac	Up	A_23_P120784	TRMT2A	TRM2 tRNA methyltransferase 2 homolog A (S. cerevisiae)	0.0729358	0.096	0.780643	0.624426
	MD1 Mac	Up	A_24_P944253	KLHL6	kelch-like 6 (Drosophila)	0.0747967	0.084	0.783104	0.636505
	MD1 Mac	Up	A_24_P170136			0.0750084	0.086	0.783104	0.749684
	MD1 Mac	Up	A_23_P151046	KLRC1	killer cell lectin-like receptor subfamily C, member 1	0.0760051	0.075	0.783439	0.795355
	MD1 Mac	Up	A_23_P211345	TBX1	T-box 1	0.0773235	0.069	0.783835	0.763249
	MD1 Mac	Up	A_24_P153568	MPEG1	macrophage expressed 1	0.0774507	0.071	0.783835	0.720465
	MD1 Mac	Up	A_32_P111394			0.0785634	0.079	0.78614	0.651668
	MD1 Mac	Up	A_23_P128235	KRT1	keratin 1	0.0791418	0.099	0.786903	0.760372
	MD1 Mac	Up	A_24_P252223	SLC22A23	solute carrier family 22, member 23	0.0795699	0.073	0.787427	0.66437
	MD1 Mac	Up	A_23_P105856	SLC46A3	solute carrier family 46, member 3	0.0795893	0.092	0.787427	0.611045
	MD1 Mac	Up	A_23_P116642	SLC26A10	solute carrier family 26, member 10	0.0797907	0.093	0.788683	0.592597
	MD1 Mac	Up	A_24_P368748			0.0801633	0.072	0.790587	0.608264
	MD1 Mac	Up	A_32_P166653			0.0824244	0.073	0.791498	0.855376
	MD1 Mac	Up	A_24_P131589	CD86	CD86 molecule	0.0829181	0.08	0.791498	0.828115
	MD1 Mac	Up	A_23_P59138	POU5F1	POU class 5 homeobox 1	0.0827785	0.082	0.791498	0.601706
	MD1 Mac	Up	A_23_P253495	GSTA3	glutathione S-transferase alpha 3	0.0834375	0.076	0.792084	0.623895
	MD1 Mac	Up	A_23_P28334	IL18RAP	interleukin 18 receptor accessory protein	0.0870726	0.074	0.793142	0.784849
	MD1 Mac	Up	A_32_P43664			0.0860163	0.093	0.793142	1.80855
	MD1 Mac	Up	A_24_P203886			0.097494	0.083	0.796702	1.23638
	MD1 Mac	Up	A_23_P50638	LRG1	leucine-rich alpha-2-glycoprotein 1	0.0920706	0.084	0.796702	0.878239
	MD1 Mac	Up	A_23_P30736	HLA-DOB	major histocompatibility complex, class II, DO beta	0.0932605	0.089	0.796702	0.599351
	MD1 Mac	Up	A_32_P128399			0.0925957	0.097	0.796702	0.827565
	MD1 Mac	Up	A_24_P76831	SLC11A1	solute carrier family 11 (proton-coupled divalent metal ion transporters), member 1	0.0969605	0.098	0.796702	0.667283
	MD1 Mac	Up	A_24_P66578	LOC100287723	similar to Ig kappa chain	0.09316	0.099	0.796702	1.28491
	MD1 Mac	Up	A_32_P65022			0.0997959	0.082	0.797711	1.26822
	MD1 Mac	Up	A_23_P60627	ALOX15B	arachidonate 15-lipoxygenase, type B	0.100875	0.099	0.797711	0.927749
	MD1 Mac	Up	A_32_P162537			0.100952	0.099	0.797711	0.636395
	MD1 Mac	Up	A_24_P341126			0.105162	0.085	0.799822	1.22332
	MD1 Mac	Up	A_24_P256929	GRRP1	glycine/arginine rich protein 1	0.107339	0.085	0.799822	0.719063
	MD1 Mac	Up	A_32_P19917			0.10785	0.09	0.799822	0.604045
	MD1 Mac	Up	A_24_P157926	TNFAIP3	tumor necrosis factor, alpha-induced protein 3	0.111702	0.09	0.802492	0.822073
	MD1 Mac	Down	A_23_P62684			6.49435e-06	<0.001	0.055189	-0.590615
	MD1 Mac	Down	A_32_P24950	RASEF	RAS and EF-hand domain containing	0.000805115	<0.001	0.564297	-0.703883
	MD1 Mac	Down	A_24_P145377	HSP90AA1	heat shock protein 90kDa alpha (cytosolic), class A member 1	0.00198909	0.003	0.580313	-0.68951
	MD1 Mac	Down	A_23_P167983	HIST1H2AC	histone cluster 1, H2ac	0.00188459	0.004	0.580313	-1.23086
	MD1 Mac	Down	A_32_P176790			0.00233214	0.002	0.588599	-0.640987
	MD1 Mac	Down	A_32_P35847			0.00260896	0.004	0.588599	-0.711121
	MD1 Mac	Down	A_23_P403898	PTPN3	protein tyrosine phosphatase, non-receptor type 3	0.00247717	0.012	0.588599	-0.721043
	MD1 Mac	Down	A_32_P79351			0.00315688	0.012	0.588743	-0.962767
	MD1 Mac	Down	A_23_P213385	BASP1	brain abundant, membrane attached signal protein 1	0.00385081	0.001	0.616781	-0.697107
	MD1 Mac	Down	A_24_P393470	LOC729991	hypothetical protein LOC729991	0.00504734	0.002	0.616781	-0.653986
	MD1 Mac	Down	A_23_P209995	IL1RN	interleukin 1 receptor antagonist	0.00434447	0.008	0.616781	-0.778165
	MD1 Mac	Down	A_23_P109304	SLC5A3	solute carrier family 5 (sodium/myo-inositol cotransporter), member 3	0.00482194	0.009	0.616781	-0.80311
	MD1 Mac	Down	A_23_P417753	OPHN1	oligophrenin 1	0.00483167	0.009	0.616781	-0.739597
	MD1 Mac	Down	A_23_P377350	LRRC1	leucine rich repeat containing 1	0.00520383	0.013	0.616781	-0.816334
	MD1 Mac	Down	A_23_P167599	FAM134B	family with sequence similarity 134, member B	0.00581385	0.016	0.619605	-0.659715
	MD1 Mac	Down	A_32_P142334			0.00639374	0.008	0.623275	-0.675497
	MD1 Mac	Down	A_23_P43763	PLLP	plasma membrane proteolipid (plasmolipin)	0.00847485	0.001	0.630822	-0.686785
	MD1 Mac	Down	A_24_P783679			0.00883566	0.01	0.630822	-0.743332
	MD1 Mac	Down	A_24_P237766	SEC14L1	SEC14-like 1 (S. cerevisiae)	0.0105615	0.02	0.661559	-0.628159
	MD1 Mac	Down	A_24_P494943	LOC100128682	hypothetical protein LOC100128682	0.0106128	0.008	0.662219	-0.731392
	MD1 Mac	Down	A_23_P162866	HSP90AA1	heat shock protein 90kDa alpha (cytosolic), class A member 1	0.0107641	0.023	0.665978	-0.696768
	MD1 Mac	Down	A_23_P162047	DKK3	dickkopf homolog 3 (Xenopus laevis)	0.011723	0.02	0.673033	-0.615462
	MD1 Mac	Down	A_23_P201386	DDAH1	dimethylarginine dimethylaminohydrolase 1	0.0159314	0.007	0.68035	-0.632361
	MD1 Mac	Down	A_24_P737416			0.0145524	0.01	0.68035	-0.602272
	MD1 Mac	Down	A_23_P162874	HSP90AA1	heat shock protein 90kDa alpha (cytosolic), class A member 1	0.0147477	0.016	0.68035	-0.625553
	MD1 Mac	Down	A_24_P222237	HERC2P2	hect domain and RLD 2 pseudogene 2	0.0136466	0.034	0.68035	-0.626451
	MD1 Mac	Down	A_23_P433820	THAP8	THAP domain containing 8	0.0160394	0.048	0.68035	-0.67435
	MD1 Mac	Down	A_23_P37391	CCDC85C	coiled-coil domain containing 85C	0.0165418	0.028	0.681097	-0.5898
	MD1 Mac	Down	A_24_P406693	P4HA1	prolyl 4-hydroxylase, alpha polypeptide I	0.0167341	0.034	0.681097	-0.679817
	MD1 Mac	Down	A_32_P66517			0.0179247	0.04	0.698244	-0.711551
	MD1 Mac	Down	A_32_P7721	RORA	RAR-related orphan receptor A	0.0182032	<0.001	0.699656	-0.627723
	MD1 Mac	Down	A_24_P484965			0.0184323	0.017	0.702412	-0.787451
	MD1 Mac	Down	A_23_P133807	TAF8	TAF8 RNA polymerase II, TATA box binding protein (TBP)-associated factor, 43kDa	0.0191916	0.023	0.709087	-0.639427
	MD1 Mac	Down	A_23_P23346	MLLT11	myeloid/lymphoid or mixed-lineage leukemia (trithorax homolog, Drosophila); translocated to, 11	0.0190302	0.032	0.709087	-0.693554
	MD1 Mac	Down	A_23_P134994	KIAA1432	KIAA1432	0.021363	0.014	0.71341	-0.599727
	MD1 Mac	Down	A_32_P190682			0.0240331	0.018	0.71341	-0.710641
	MD1 Mac	Down	A_23_P337141	GLI4	GLI family zinc finger 4	0.0214625	0.022	0.71341	-0.676659
	MD1 Mac	Down	A_23_P123672	TDRD7	tudor domain containing 7	0.0227353	0.024	0.71341	-0.689568
	MD1 Mac	Down	A_23_P161297	OGDHL	oxoglutarate dehydrogenase-like	0.0252827	0.026	0.71341	-0.617166
	MD1 Mac	Down	A_32_P118220			0.0220497	0.026	0.71341	-0.600082
	MD1 Mac	Down	A_23_P386478	TNIP3	TNFAIP3 interacting protein 3	0.0268708	0.027	0.71341	-0.657391
	MD1 Mac	Down	A_24_P296808	PNMAL1	PNMA-like 1	0.0233229	0.027	0.71341	-0.594607
	MD1 Mac	Down	A_23_P201287	KIF1B	kinesin family member 1B	0.0231547	0.027	0.71341	-0.592815
	MD1 Mac	Down	A_24_P868313			0.0205237	0.029	0.71341	-0.773429
	MD1 Mac	Down	A_24_P715719			0.0236808	0.032	0.71341	-0.689001
	MD1 Mac	Down	A_24_P62469	PLCH2	phospholipase C, eta 2	0.0220987	0.037	0.71341	-0.63131
	MD1 Mac	Down	A_32_P424761	C12orf28	chromosome 12 open reading frame 28	0.0237928	0.044	0.71341	-0.603083
	MD1 Mac	Down	A_24_P924651			0.0291009	0.034	0.720847	-0.659464
	MD1 Mac	Down	A_32_P87013	IL8	interleukin 8	0.0289409	0.046	0.720847	-0.60427
	MD1 Mac	Down	A_32_P7176			0.0303046	0.011	0.721844	-0.683579
	MD1 Mac	Down	A_32_P154473	KIF5C	kinesin family member 5C	0.0299856	0.038	0.721844	-0.932076
	MD1 Mac	Down	A_23_P133956	KIFC1	kinesin family member C1	0.0315338	0.035	0.725205	-0.662262
	MD1 Mac	Down	A_24_P60217	SLC23A3	solute carrier family 23 (nucleobase transporters), member 3	0.0333501	0.03	0.727029	-0.621944
	MD1 Mac	Down	A_24_P934435			0.0320422	0.035	0.727029	-1.13804
	MD1 Mac	Down	A_23_P138805	CHORDC1	cysteine and histidine-rich domain (CHORD)-containing 1	0.0347619	0.048	0.727029	-0.587402
	MD1 Mac	Down	A_23_P53257	AVIL	advillin	0.0343998	0.051	0.727029	-0.697405
	MD1 Mac	Down	A_23_P79978	SLC24A3	solute carrier family 24 (sodium/potassium/calcium exchanger), member 3	0.0394273	0.051	0.735532	-0.593018
	MD1 Mac	Down	A_24_P367543			0.0421094	0.031	0.743924	-0.654963
	MD1 Mac	Down	A_24_P67618			0.042271	0.035	0.743924	-0.805875
	MD1 Mac	Down	A_23_P203115	TMEM25	transmembrane protein 25	0.0422023	0.046	0.743924	-0.595237
	MD1 Mac	Down	A_24_P599496			0.0436917	0.048	0.744967	-0.71695
	MD1 Mac	Down	A_23_P422350	MYO7A	myosin VIIA	0.0441754	0.041	0.745663	-0.659573
	MD1 Mac	Down	A_32_P151823	LOC346887	similar to solute carrier family 16 (monocarboxylic acid transporters), member 14	0.0453121	0.065	0.745663	-0.889139
	MD1 Mac	Down	A_23_P132956	UCHL1	ubiquitin carboxyl-terminal esterase L1 (ubiquitin thiolesterase)	0.0442711	0.067	0.745663	-0.814313
	MD1 Mac	Down	A_32_P80245	ZFP57	zinc finger protein 57 homolog (mouse)	0.0486677	0.059	0.753898	-0.685784
	MD1 Mac	Down	A_32_P109755	LOC100288144	hypothetical protein LOC100288144	0.0486487	0.06	0.753898	-0.814666
	MD1 Mac	Down	A_32_P199252	HSP90AA1	heat shock protein 90kDa alpha (cytosolic), class A member 1	0.0491227	0.038	0.754873	-0.604613
	MD1 Mac	Down	A_23_P419868			0.0504017	0.057	0.755	-0.723626
	MD1 Mac	Down	A_23_P253783	MFSD2A	major facilitator superfamily domain containing 2A	0.0602767	0.043	0.771802	-0.849117
	MD1 Mac	Down	A_23_P215625	ADAM22	ADAM metallopeptidase domain 22	0.0606246	0.062	0.771802	-0.609268
	MD1 Mac	Down	A_24_P232809	GSC	goosecoid homeobox	0.0618883	0.08	0.771802	-0.905167
	MD1 Mac	Down	A_23_P111132	HSPA1A	heat shock 70kDa protein 1A	0.0621063	0.081	0.771802	-0.715517
	MD1 Mac	Down	A_23_P35444	INA	internexin neuronal intermediate filament protein, alpha	0.0620232	0.082	0.771802	-0.999231
	MD1 Mac	Down	A_23_P52266	IFIT1	interferon-induced protein with tetratricopeptide repeats 1	0.064164	0.059	0.771966	-0.929353
	MD1 Mac	Down	A_24_P198178	CALCA	calcitonin-related polypeptide alpha	0.0716676	0.068	0.779254	-0.96614
	MD1 Mac	Down	A_32_P137604	ANKRD33B	ankyrin repeat domain 33B	0.070881	0.068	0.779254	-0.635677
	MD1 Mac	Down	A_23_P88119	HSPH1	heat shock 105kDa/110kDa protein 1	0.0724714	0.098	0.780643	-0.746791
	MD1 Mac	Down	A_23_P421493	HPR	haptoglobin-related protein	0.078155	0.086	0.785714	-0.81913
	MD1 Mac	Down	A_23_P387552	RARG	retinoic acid receptor, gamma	0.0825953	0.057	0.791498	-0.716342
	MD1 Mac	Down	A_23_P21495	FCGBP	Fc fragment of IgG binding protein	0.0834666	0.089	0.792084	-1.27524
	MD1 Mac	Down	A_23_P83134	GAS1	growth arrest-specific 1	0.096754	0.09	0.796702	-0.784249
	MD1 Mac	Down	A_24_P602168			0.0908322	0.093	0.796702	-0.667422
	MD1 Mac	Down	A_23_P47867	PPFIBP1	PTPRF interacting protein, binding protein 1 (liprin beta 1)	0.0929451	0.095	0.796702	-0.615315
	MD1 Mac	Down	A_23_P77493	TUBB3	tubulin, beta 3	0.0919252	0.096	0.796702	-0.60664
	MD1 Mac	Down	A_32_P97169	GPC6	glypican 6	0.0988472	0.093	0.797625	-0.808331
	MD1 Mac	Down	A_32_P227605	RGS9BP	regulator of G protein signaling 9 binding protein	0.0991351	0.098	0.797625	-0.596044
	MD1 Mac	Down	A_24_P937965			0.101001	0.084	0.797711	-0.647601
	MD1 Mac	Down	A_24_P65941	C21orf96	chromosome 21 open reading frame 96	0.104424	0.088	0.799822	-0.629431
	MD1 Mac	Down	A_23_P39898	CALCRL	calcitonin receptor-like	0.121123	0.099	0.80969	-0.622289
	MD1 Mac	Down	A_23_P35148	TAF13	TAF13 RNA polymerase II, TATA box binding protein (TBP)-associated factor, 18kDa	0.133905	0.071	0.81377	-0.598284
	MD1 XMac	Up	A_24_P236008	SCYL2	SCY1-like 2 (S. cerevisiae)	2.17684e-05	<0.001	0.0390885	0.822239
	MD1 XMac	Up	A_24_P278126	NBN	nibrin	3.8751e-05	<0.001	0.0486917	0.712048
	MD1 XMac	Up	A_24_P514678			0.000131893	0.001	0.0818561	1.12821
	MD1 XMac	Up	A_23_P155765	HMGB2	high-mobility group box 2	0.0001242	0.001	0.0818561	0.703888
	MD1 XMac	Up	A_23_P94623	PPP6C	protein phosphatase 6, catalytic subunit	0.000135788	0.002	0.0818561	0.699279
	MD1 XMac	Up	A_32_P517749	RPS6KA3	ribosomal protein S6 kinase, 90kDa, polypeptide 3	0.000174652	0.001	0.0952727	0.588147
	MD1 XMac	Up	A_23_P154130	MAP4K3	mitogen-activated protein kinase kinase kinase kinase 3	0.000187531	<0.001	0.0957683	0.676519
	MD1 XMac	Up	A_24_P322369	VPS4B	vacuolar protein sorting 4 homolog B (S. cerevisiae)	0.000181302	0.004	0.0957683	0.594867
	MD1 XMac	Up	A_32_P170003	TRAF3IP1	TNF receptor-associated factor 3 interacting protein 1	0.000294946	<0.001	0.10887	0.652716
	MD1 XMac	Up	A_23_P23356	RRP15	ribosomal RNA processing 15 homolog (S. cerevisiae)	0.00033519	0.003	0.116597	0.779721
	MD1 XMac	Up	A_32_P486620	IGSF22	immunoglobulin superfamily, member 22	0.000357005	0.001	0.119154	0.745703
	MD1 XMac	Up	A_32_P1712	RNASE2	ribonuclease, RNase A family, 2 (liver, eosinophil-derived neurotoxin)	0.000431674	0.001	0.129513	0.750881
	MD1 XMac	Up	A_24_P165864	P2RY14	purinergic receptor P2Y, G-protein coupled, 14	0.000660315	0.001	0.147709	1.06723
	MD1 XMac	Up	A_23_P501080	ZNF92	zinc finger protein 92	0.000664495	0.002	0.147709	0.697004
	MD1 XMac	Up	A_24_P383509	CCDC25	coiled-coil domain containing 25	0.000728909	0.006	0.152891	0.675516
	MD1 XMac	Up	A_24_P346388	MIOS	missing oocyte, meiosis regulator, homolog (Drosophila)	0.000859312	0.001	0.16888	0.881381
	MD1 XMac	Up	A_23_P430728	ATP4A	ATPase, H+/K+ exchanging, alpha polypeptide	0.000894384	0.003	0.170189	0.689048
	MD1 XMac	Up	A_23_P97265	GPATCH4	G patch domain containing 4	0.0011921	0.013	0.190752	0.771696
	MD1 XMac	Up	A_23_P159382	SEC24D	SEC24 family, member D (S. cerevisiae)	0.00121344	0.013	0.191601	0.71889
	MD1 XMac	Up	A_23_P334282	BMP2K	BMP2 inducible kinase	0.001258	<0.001	0.19261	0.787616
	MD1 XMac	Up	A_23_P22433	RP2	retinitis pigmentosa 2 (X-linked recessive)	0.00125809	0.008	0.19261	0.625887
	MD1 XMac	Up	A_23_P111381	ATG5	ATG5 autophagy related 5 homolog (S. cerevisiae)	0.00135537	<0.001	0.195452	0.627974
	MD1 XMac	Up	A_24_P467449			0.00132378	0.001	0.195452	0.868476
	MD1 XMac	Up	A_23_P63789	ZWINT	ZW10 interactor	0.00147809	0.015	0.198861	0.878521
	MD1 XMac	Up	A_24_P679409	SRRM1	serine/arginine repetitive matrix 1	0.00149514	0.002	0.199014	0.63449
	MD1 XMac	Up	A_23_P91346			0.00155349	0.001	0.203753	0.806444
	MD1 XMac	Up	A_24_P266035	DIMT1L	DIM1 dimethyladenosine transferase 1-like (S. cerevisiae)	0.00195522	0.005	0.213135	0.694982
	MD1 XMac	Up	A_32_P190864			0.00172499	0.006	0.213135	0.8226
	MD1 XMac	Up	A_23_P86660	HNRNPA3	heterogeneous nuclear ribonucleoprotein A3	0.00195083	0.01	0.213135	0.807874
	MD1 XMac	Up	A_32_P42725	RP11-403I13.9	phosphodiesterase 4D interacting protein-like	0.00299551	0.007	0.260318	0.63327
	MD1 XMac	Up	A_24_P924862	RAPH1	Ras association (RalGDS/AF-6) and pleckstrin homology domains 1	0.00308327	0.012	0.262918	0.736986
	MD1 XMac	Up	A_23_P116016	SFRS2B	splicing factor, arginine/serine-rich 2B	0.0031987	<0.001	0.265655	0.623705
	MD1 XMac	Up	A_23_P82478	PUS7	pseudouridylate synthase 7 homolog (S. cerevisiae)	0.00315504	0.011	0.265655	0.736083
	MD1 XMac	Up	A_23_P427703	MT1L	metallothionein 1L (gene/pseudogene)	0.00328351	0.013	0.268979	0.713455
	MD1 XMac	Up	A_24_P854913	FAM119A	family with sequence similarity 119, member A	0.00366735	0.006	0.283035	1.08619
	MD1 XMac	Up	A_23_P25155	GPR84	G protein-coupled receptor 84	0.00369699	0.004	0.283148	0.676605
	MD1 XMac	Up	A_32_P34696			0.00413566	0.007	0.300211	0.754685
	MD1 XMac	Up	A_24_P675947			0.00414007	0.007	0.300211	0.604995
	MD1 XMac	Up	A_24_P943781	C7orf58	chromosome 7 open reading frame 58	0.00465069	0.017	0.316339	0.67116
	MD1 XMac	Up	A_24_P132039	RNF14	ring finger protein 14	0.00487826	0.008	0.320789	0.629279
	MD1 XMac	Up	A_23_P14612	FGF7	fibroblast growth factor 7 (keratinocyte growth factor)	0.00503721	0.016	0.325008	0.793972
	MD1 XMac	Up	A_24_P153926	C6orf64	chromosome 6 open reading frame 64	0.00519394	0.024	0.328066	0.834034
	MD1 XMac	Up	A_24_P295010	SERPINB9	serpin peptidase inhibitor, clade B (ovalbumin), member 9	0.00552774	0.011	0.331692	0.843271
	MD1 XMac	Up	A_32_P128399			0.0054139	0.012	0.331692	1.20365
	MD1 XMac	Up	A_23_P202594	C10orf119	chromosome 10 open reading frame 119	0.00551707	0.024	0.331692	0.630809
	MD1 XMac	Up	A_32_P192842	LOC100293208	hypothetical protein LOC100293208	0.00698159	0.016	0.363497	0.607858
	MD1 XMac	Up	A_24_P72064	GHR	growth hormone receptor	0.00748572	0.035	0.368709	0.656201
	MD1 XMac	Up	A_23_P217637	TIMM8A	translocase of inner mitochondrial membrane 8 homolog A (yeast)	0.0077	0.012	0.371862	0.62788
	MD1 XMac	Up	A_23_P85188	ARMCX5	armadillo repeat containing, X-linked 5	0.00797859	0.009	0.376044	0.590449
	MD1 XMac	Up	A_23_P210608	ZNF217	zinc finger protein 217	0.00863532	0.022	0.385251	0.741974
	MD1 XMac	Up	A_24_P291658	ADH1A	alcohol dehydrogenase 1A (class I), alpha polypeptide	0.00901418	0.006	0.386587	0.952392
	MD1 XMac	Up	A_23_P77321	RTF1	Rtf1, Paf1/RNA polymerase II complex component, homolog (S. cerevisiae)	0.00890633	0.007	0.386587	0.899538
	MD1 XMac	Up	A_24_P73290	ATP2A2	ATPase, Ca++ transporting, cardiac muscle, slow twitch 2	0.00875934	0.011	0.386587	0.593924
	MD1 XMac	Up	A_24_P124349	PDGFD	platelet derived growth factor D	0.0088151	0.015	0.386587	0.779255
	MD1 XMac	Up	A_23_P160159	SLC2A5	solute carrier family 2 (facilitated glucose/fructose transporter), member 5	0.00908092	0.026	0.386587	1.70622
	MD1 XMac	Up	A_24_P115700	COX15	COX15 homolog, cytochrome c oxidase assembly protein (yeast)	0.00974255	0.007	0.388285	0.605502
	MD1 XMac	Up	A_32_P190613			0.0101843	0.012	0.388285	0.756463
	MD1 XMac	Up	A_23_P56759	KRCC1	lysine-rich coiled-coil 1	0.0101916	0.013	0.388285	0.608862
	MD1 XMac	Up	A_24_P546043			0.0098366	0.016	0.388285	0.737168
	MD1 XMac	Up	A_23_P37244	SNAPC1	small nuclear RNA activating complex, polypeptide 1, 43kDa	0.0102712	0.016	0.388846	0.766884
	MD1 XMac	Up	A_23_P157215	BZW2	basic leucine zipper and W2 domains 2	0.010628	0.012	0.391848	0.619731
	MD1 XMac	Up	A_32_P76060	CTDSPL2	CTD (carboxy-terminal domain, RNA polymerase II, polypeptide A) small phosphatase like 2	0.0109439	0.023	0.395964	0.630364
	MD1 XMac	Up	A_23_P252413	MT2A	metallothionein 2A	0.0115201	0.031	0.399287	0.70321
	MD1 XMac	Up	A_24_P157087	CASP8	caspase 8, apoptosis-related cysteine peptidase	0.0118945	0.013	0.399288	0.624217
	MD1 XMac	Up	A_24_P90878	THUMPD1	THUMP domain containing 1	0.0120664	0.014	0.401319	0.725329
	MD1 XMac	Up	A_23_P252711	LACTB2	lactamase, beta 2	0.0122283	0.022	0.401639	0.616247
	MD1 XMac	Up	A_24_P659099	ATP5F1	ATP synthase, H+ transporting, mitochondrial F0 complex, subunit B1	0.0126541	0.016	0.406463	0.690328
	MD1 XMac	Up	A_23_P29924	TMEM128	transmembrane protein 128	0.0127384	0.02	0.406463	0.612582
	MD1 XMac	Up	A_23_P46936	EGR2	early growth response 2	0.0133355	0.015	0.40831	0.869496
	MD1 XMac	Up	A_24_P365975	COL8A2	collagen, type VIII, alpha 2	0.01408	0.016	0.415509	0.614073
	MD1 XMac	Up	A_24_P392060	C5orf25	chromosome 5 open reading frame 25	0.014066	0.017	0.415509	0.741478
	MD1 XMac	Up	A_24_P330263	EDNRB	endothelin receptor type B	0.014266	0.005	0.417067	0.811567
	MD1 XMac	Up	A_23_P94030	LAMB1	laminin, beta 1	0.0146158	0.005	0.420131	0.589124
	MD1 XMac	Up	A_24_P354849			0.0152036	0.005	0.425897	0.718566
	MD1 XMac	Up	A_23_P150457	LYVE1	lymphatic vessel endothelial hyaluronan receptor 1	0.0158257	0.016	0.431355	0.819378
	MD1 XMac	Up	A_24_P91272	SOCS6	suppressor of cytokine signaling 6	0.0160039	0.033	0.431677	0.638314
	MD1 XMac	Up	A_24_P148151	TSNAX	translin-associated factor X	0.0160849	0.012	0.431954	0.645294
	MD1 XMac	Up	A_23_P48217	APOLD1	apolipoprotein L domain containing 1	0.0160447	0.015	0.431954	0.821334
	MD1 XMac	Up	A_23_P92499	TLR2	toll-like receptor 2	0.0161281	0.028	0.432164	0.695649
	MD1 XMac	Up	A_23_P111240	PHACTR2	phosphatase and actin regulator 2	0.0163567	0.038	0.43421	0.867802
	MD1 XMac	Up	A_24_P34505	NOL10	nucleolar protein 10	0.0168997	0.016	0.439465	0.634878
	MD1 XMac	Up	A_32_P11381			0.0168876	0.024	0.439465	0.666364
	MD1 XMac	Up	A_24_P114617	CHMP2B	chromatin modifying protein 2B	0.0170974	0.007	0.442297	0.678983
	MD1 XMac	Up	A_23_P60933	MT1G	metallothionein 1G	0.017235	0.026	0.44529	0.665809
	MD1 XMac	Up	A_23_P85716	FCGR2A	Fc fragment of IgG, low affinity IIa, receptor (CD32)	0.0173987	0.009	0.447548	0.658757
	MD1 XMac	Up	A_23_P12746	MRC1L1	mannose receptor, C type 1-like 1	0.0179486	0.01	0.451167	0.843647
	MD1 XMac	Up	A_24_P707530			0.0180628	0.022	0.451167	0.720151
	MD1 XMac	Up	A_24_P196351	PLXNC1	plexin C1	0.0192365	0.015	0.461714	0.731574
	MD1 XMac	Up	A_32_P41534			0.0194337	0.015	0.461824	0.657381
	MD1 XMac	Up	A_23_P206359	CDH1	cadherin 1, type 1, E-cadherin (epithelial)	0.0193819	0.021	0.461824	0.613115
	MD1 XMac	Up	A_23_P11201	GPR34	G protein-coupled receptor 34	0.0194526	0.027	0.461824	0.818124
	MD1 XMac	Up	A_23_P37983	MT1B	metallothionein 1B	0.0195231	0.045	0.461903	0.86068
	MD1 XMac	Up	A_23_P214798	SYNCRIP	synaptotagmin binding, cytoplasmic RNA interacting protein	0.0197546	0.026	0.464398	0.677297
	MD1 XMac	Up	A_32_P139505	RP1-21O18.1	kazrin	0.0208977	0.02	0.467461	0.784549
	MD1 XMac	Up	A_23_P33723	CD163	CD163 molecule	0.0206871	0.029	0.467461	0.925295
	MD1 XMac	Up	A_24_P161914			0.0210064	0.013	0.468895	0.608633
	MD1 XMac	Up	A_23_P211302	WDR4	WD repeat domain 4	0.0214493	0.032	0.471021	0.595691
	MD1 XMac	Up	A_32_P194062	TYR	tyrosinase (oculocutaneous albinism IA)	0.0216854	0.031	0.473176	0.610519
	MD1 XMac	Up	A_23_P414273	C5orf62	chromosome 5 open reading frame 62	0.0218247	0.04	0.474102	0.650343
	MD1 XMac	Up	A_32_P155984			0.0222678	0.035	0.475931	0.746938
	MD1 XMac	Up	A_32_P84933			0.0225131	0.038	0.479043	0.659503
	MD1 XMac	Up	A_24_P7642	FABP5	fatty acid binding protein 5 (psoriasis-associated)	0.0225666	0.045	0.47933	0.726936
	MD1 XMac	Up	A_23_P92467	QRFPR	pyroglutamylated RFamide peptide receptor	0.022891	0.028	0.481491	0.869834
	MD1 XMac	Up	A_23_P394605	SEC24A	SEC24 family, member A (S. cerevisiae)	0.0241805	0.026	0.486616	0.614711
	MD1 XMac	Up	A_23_P38795	FPR1	formyl peptide receptor 1	0.0242492	0.048	0.487054	0.770655
	MD1 XMac	Up	A_23_P79518	IL1B	interleukin 1, beta	0.0248667	0.029	0.492252	0.710473
	MD1 XMac	Up	A_23_P58266	S100P	S100 calcium binding protein P	0.0253594	0.017	0.495664	0.774103
	MD1 XMac	Up	A_23_P120316	MTHFD2	methylenetetrahydrofolate dehydrogenase (NADP+ dependent) 2, methenyltetrahydrofolate cyclohydrolase	0.0260732	0.026	0.49882	0.843501
	MD1 XMac	Up	A_24_P74828	MT1JP		0.0272694	0.023	0.501854	0.849685
	MD1 XMac	Up	A_23_P37514	C15orf39	chromosome 15 open reading frame 39	0.027583	0.04	0.501854	0.599189
	MD1 XMac	Up	A_24_P133905	CCL23	chemokine (C-C motif) ligand 23	0.0281195	0.035	0.502156	0.953142
	MD1 XMac	Up	A_24_P122524	WDR3	WD repeat domain 3	0.0286952	0.054	0.504574	0.77058
	MD1 XMac	Up	A_23_P118493	TOM1L1	target of myb1 (chicken)-like 1	0.0294863	0.016	0.508614	0.918881
	MD1 XMac	Up	A_24_P71468	QPCT	glutaminyl-peptide cyclotransferase	0.0295395	0.032	0.508614	1.00514
	MD1 XMac	Up	A_24_P148717	CCR1	chemokine (C-C motif) receptor 1	0.0295356	0.035	0.508614	0.805814
	MD1 XMac	Up	A_23_P252371	RBBP8	retinoblastoma binding protein 8	0.0304288	0.013	0.511986	0.74812
	MD1 XMac	Up	A_32_P49854			0.0307077	0.045	0.513584	0.766656
	MD1 XMac	Up	A_23_P430068	PDPN	podoplanin	0.0318618	0.05	0.515106	0.66821
	MD1 XMac	Up	A_32_P206344			0.0321821	0.051	0.515106	0.615122
	MD1 XMac	Up	A_24_P255252			0.0326937	0.012	0.516188	0.613939
	MD1 XMac	Up	A_24_P923934	RAPGEF6	Rap guanine nucleotide exchange factor (GEF) 6	0.0328397	0.032	0.516188	0.649977
	MD1 XMac	Up	A_23_P10873	TLR1	toll-like receptor 1	0.0330563	0.055	0.517322	0.634421
	MD1 XMac	Up	A_24_P381604	ITM2B	integral membrane protein 2B	0.0332358	0.038	0.517667	0.670154
	MD1 XMac	Up	A_32_P54160			0.0340515	0.028	0.521082	0.777895
	MD1 XMac	Up	A_23_P357780	FDX1	ferredoxin 1	0.0344876	0.034	0.521266	0.591768
	MD1 XMac	Up	A_23_P213441	UTP15	UTP15, U3 small nucleolar ribonucleoprotein, homolog (S. cerevisiae)	0.0349802	0.014	0.523073	0.712892
	MD1 XMac	Up	A_32_P115087			0.0351587	0.027	0.523073	0.904481
	MD1 XMac	Up	A_32_P92505	LCLAT1	lysocardiolipin acyltransferase 1	0.0361475	0.026	0.524919	0.619459
	MD1 XMac	Up	A_32_P120330			0.0364373	0.027	0.524919	0.765883
	MD1 XMac	Up	A_24_P940469			0.0374184	0.045	0.52582	1.04438
	MD1 XMac	Up	A_24_P216964	NUCKS1	nuclear casein kinase and cyclin-dependent kinase substrate 1	0.0373655	0.058	0.52582	0.928767
	MD1 XMac	Up	A_32_P107372	GBP1	guanylate binding protein 1, interferon-inducible, 67kDa	0.0382128	0.022	0.526906	0.640318
	MD1 XMac	Up	A_23_P144244			0.0377259	0.026	0.526906	0.705304
	MD1 XMac	Up	A_24_P481824	DPY19L4	dpy-19-like 4 (C. elegans)	0.037972	0.027	0.526906	0.697038
	MD1 XMac	Up	A_24_P501520	MCART1	mitochondrial carrier triple repeat 1	0.0383512	0.047	0.526906	0.625212
	MD1 XMac	Up	A_23_P106844	MT2A	metallothionein 2A	0.0378616	0.057	0.526906	0.615339
	MD1 XMac	Up	A_23_P4561	SERPINB8	serpin peptidase inhibitor, clade B (ovalbumin), member 8	0.0377211	0.059	0.526906	0.810866
	MD1 XMac	Up	A_23_P23048	S100A9	S100 calcium binding protein A9	0.0384435	0.028	0.527333	0.745952
	MD1 XMac	Up	A_23_P154037	AOX1	aldehyde oxidase 1	0.0385486	0.049	0.528409	0.896266
	MD1 XMac	Up	A_23_P119943	IGFBP2	insulin-like growth factor binding protein 2, 36kDa	0.0389679	0.035	0.529445	0.714378
	MD1 XMac	Up	A_23_P257993	DNASE1L3	deoxyribonuclease I-like 3	0.0395288	0.047	0.531325	0.699144
	MD1 XMac	Up	A_24_P636882	STK17B	serine/threonine kinase 17b	0.0396483	0.06	0.531938	0.669199
	MD1 XMac	Up	A_23_P8961	IL7	interleukin 7	0.0399486	0.023	0.532693	0.660163
	MD1 XMac	Up	A_23_P250904	UBQLN1	ubiquilin 1	0.0399078	0.029	0.532693	0.591901
	MD1 XMac	Up	A_23_P64010	MTCH2	mitochondrial carrier homolog 2 (C. elegans)	0.0399087	0.057	0.532693	0.613218
	MD1 XMac	Up	A_23_P63390	FCGR1B	Fc fragment of IgG, high affinity Ib, receptor (CD64)	0.0401732	0.037	0.533472	0.790786
	MD1 XMac	Up	A_23_P433829	C5orf24	chromosome 5 open reading frame 24	0.0402044	0.05	0.533472	0.639679
	MD1 XMac	Up	A_24_P38081	FKBP5	FK506 binding protein 5	0.0411152	0.053	0.536742	0.97923
	MD1 XMac	Up	A_24_P940166	PAPSS2	3'-phosphoadenosine 5'-phosphosulfate synthase 2	0.0420611	0.024	0.539335	1.0948
	MD1 XMac	Up	A_24_P274615	ARRDC3	arrestin domain containing 3	0.0422444	0.054	0.539335	0.667294
	MD1 XMac	Up	A_24_P288424	SLMO2	slowmo homolog 2 (Drosophila)	0.0426781	0.021	0.541191	0.750267
	MD1 XMac	Up	A_23_P30995	CYB5R4	cytochrome b5 reductase 4	0.0428348	0.069	0.541191	0.751678
	MD1 XMac	Up	A_23_P206724	MT1E	metallothionein 1E	0.0429865	0.042	0.541786	0.641508
	MD1 XMac	Up	A_24_P4877	ZCRB1	zinc finger CCHC-type and RNA binding motif 1	0.0432879	0.041	0.543294	0.612366
	MD1 XMac	Up	A_24_P180423	PCBD2	pterin-4 alpha-carbinolamine dehydratase/dimerization cofactor of hepatocyte nuclear factor 1 alpha (TCF1) 2	0.0436646	0.012	0.543858	0.847366
	MD1 XMac	Up	A_24_P352445	MRPL42	mitochondrial ribosomal protein L42	0.0451198	0.05	0.547542	0.592322
	MD1 XMac	Up	A_23_P500271	IRF5	interferon regulatory factor 5	0.0460347	0.058	0.551911	0.691009
	MD1 XMac	Up	A_32_P58215	CD84	CD84 molecule	0.047566	0.05	0.552838	0.709949
	MD1 XMac	Up	A_24_P934522			0.0474966	0.08	0.552838	0.647706
	MD1 XMac	Up	A_24_P200162	HIGD1A	HIG1 hypoxia inducible domain family, member 1A	0.048538	0.065	0.553175	0.644471
	MD1 XMac	Up	A_23_P66241	MT1M	metallothionein 1M	0.0492188	0.026	0.554884	0.923852
	MD1 XMac	Up	A_23_P148308	RBM3	RNA binding motif (RNP1, RRM) protein 3	0.0496825	0.037	0.557654	1.33977
	MD1 XMac	Up	A_32_P191840	LOC644662	similar to hCG2042541	0.0505675	0.026	0.561434	0.652985
	MD1 XMac	Up	A_24_P832270			0.0507423	0.064	0.562029	0.838807
	MD1 XMac	Up	A_23_P32785	C3orf38	chromosome 3 open reading frame 38	0.0518574	0.055	0.566031	0.696294
	MD1 XMac	Up	A_23_P170233	CSTA	cystatin A (stefin A)	0.0517714	0.066	0.566031	0.586356
	MD1 XMac	Up	A_24_P372580	CCDC82	coiled-coil domain containing 82	0.0520173	0.074	0.566479	0.599592
	MD1 XMac	Up	A_23_P76573	ARL11	ADP-ribosylation factor-like 11	0.0528068	0.038	0.567729	0.607282
	MD1 XMac	Up	A_24_P139191	ITCH	itchy E3 ubiquitin protein ligase homolog (mouse)	0.0533723	0.05	0.569113	0.64216
	MD1 XMac	Up	A_24_P652609			0.0545572	0.038	0.57032	0.588699
	MD1 XMac	Up	A_24_P409910			0.0549568	0.054	0.57032	0.738685
	MD1 XMac	Up	A_24_P852756	HLA-DQA2	major histocompatibility complex, class II, DQ alpha 2	0.054539	0.062	0.57032	1.67699
	MD1 XMac	Up	A_24_P372223	MSR1	macrophage scavenger receptor 1	0.0550845	0.063	0.57032	0.708089
	MD1 XMac	Up	A_23_P203882	MMP19	matrix metallopeptidase 19	0.0554947	0.068	0.57032	0.69906
	MD1 XMac	Up	A_23_P34637	REN	renin	0.0544342	0.07	0.57032	0.718702
	MD1 XMac	Up	A_32_P128701	USP53	ubiquitin specific peptidase 53	0.0545155	0.075	0.57032	0.693888
	MD1 XMac	Up	A_24_P295620	AASDHPPT	aminoadipate-semialdehyde dehydrogenase-phosphopantetheinyl transferase	0.055876	0.058	0.572077	0.589059
	MD1 XMac	Up	A_32_P166733			0.056498	0.071	0.572631	0.626862
	MD1 XMac	Up	A_24_P137522	USP53	ubiquitin specific peptidase 53	0.0577397	0.057	0.576536	0.759152
	MD1 XMac	Up	A_32_P194848	TAGLN2	transgelin 2	0.0587661	0.05	0.578497	0.741736
	MD1 XMac	Up	A_23_P200728	FCGR3A	Fc fragment of IgG, low affinity IIIa, receptor (CD16a)	0.0593267	0.074	0.578497	0.646439
	MD1 XMac	Up	A_24_P713668	BZW1	basic leucine zipper and W2 domains 1	0.0592206	0.077	0.578497	0.735376
	MD1 XMac	Up	A_23_P146284	SQLE	squalene epoxidase	0.0598588	0.062	0.579298	0.928947
	MD1 XMac	Up	A_23_P385034	E2F3	E2F transcription factor 3	0.0603056	0.045	0.580171	0.591331
	MD1 XMac	Up	A_24_P393740	FYB	FYN binding protein (FYB-120/130)	0.0604427	0.054	0.580171	0.766127
	MD1 XMac	Up	A_23_P203376	MS4A6A	membrane-spanning 4-domains, subfamily A, member 6A	0.0603274	0.062	0.580171	0.806033
	MD1 XMac	Up	A_23_P167328	CD38	CD38 molecule	0.060949	0.072	0.58093	0.724806
	MD1 XMac	Up	A_23_P217611	ARMCX3	armadillo repeat containing, X-linked 3	0.0612575	0.076	0.58093	0.665241
	MD1 XMac	Up	A_24_P237686			0.0622399	0.075	0.58158	1.31138
	MD1 XMac	Up	A_23_P306215	FAM84A	family with sequence similarity 84, member A	0.0627704	0.061	0.581861	0.701326
	MD1 XMac	Up	A_23_P11598	ZNF684	zinc finger protein 684	0.062852	0.069	0.581861	0.596271
	MD1 XMac	Up	A_23_P139919	CHST11	carbohydrate (chondroitin 4) sulfotransferase 11	0.063579	0.061	0.58315	0.591382
	MD1 XMac	Up	A_23_P1014	C1orf97	chromosome 1 open reading frame 97	0.0637161	0.073	0.58315	0.689894
	MD1 XMac	Up	A_23_P72503	KLHL2	kelch-like 2, Mayven (Drosophila)	0.0639225	0.076	0.58315	0.608014
	MD1 XMac	Up	A_23_P24244	C10orf18	chromosome 10 open reading frame 18	0.0635785	0.086	0.58315	0.87324
	MD1 XMac	Up	A_23_P150768	SLCO2B1	solute carrier organic anion transporter family, member 2B1	0.0646147	0.064	0.583706	0.713667
	MD1 XMac	Up	A_23_P75769	MS4A4A	membrane-spanning 4-domains, subfamily A, member 4	0.0647732	0.064	0.583934	0.689626
	MD1 XMac	Up	A_23_P5757	TPRKB	TP53RK binding protein	0.0652944	0.049	0.585114	0.65128
	MD1 XMac	Up	A_24_P277456	UBE2K	ubiquitin-conjugating enzyme E2K (UBC1 homolog, yeast)	0.0664271	0.064	0.588133	0.658599
	MD1 XMac	Up	A_23_P398491	MRPL42P5	mitochondrial ribosomal protein L42 pseudogene 5	0.066513	0.084	0.588133	0.800071
	MD1 XMac	Up	A_23_P140454			0.0672529	0.085	0.588365	0.696246
	MD1 XMac	Up	A_23_P59700	BET1	blocked early in transport 1 homolog (S. cerevisiae)	0.0677177	0.083	0.588898	0.658567
	MD1 XMac	Up	A_23_P63205	DR1	down-regulator of transcription 1, TBP-binding (negative cofactor 2)	0.0683072	0.059	0.590601	0.720852
	MD1 XMac	Up	A_23_P136478	IRF2	interferon regulatory factor 2	0.0685915	0.051	0.591933	0.62838
	MD1 XMac	Up	A_23_P216225	EGR3	early growth response 3	0.069085	0.07	0.593116	0.714115
	MD1 XMac	Up	A_24_P183292	CSNK1A1	casein kinase 1, alpha 1	0.0702038	0.061	0.595241	0.633009
	MD1 XMac	Up	A_23_P30784	ABT1	activator of basal transcription 1	0.0704623	0.045	0.595351	0.611479
	MD1 XMac	Up	A_23_P3885	C16orf68	chromosome 16 open reading frame 68	0.0722351	0.077	0.599082	0.637427
	MD1 XMac	Up	A_24_P66969	C12orf69	chromosome 12 open reading frame 69	0.0725089	0.089	0.599705	0.811752
	MD1 XMac	Up	A_24_P319088	CCL23	chemokine (C-C motif) ligand 23	0.0733506	0.055	0.600552	0.911848
	MD1 XMac	Up	A_23_P14564	GPR65	G protein-coupled receptor 65	0.0739935	0.051	0.601437	0.602846
	MD1 XMac	Up	A_23_P81158	ADH1C	alcohol dehydrogenase 1C (class I), gamma polypeptide	0.0742017	0.088	0.601581	0.952141
	MD1 XMac	Up	A_24_P298228			0.07433	0.094	0.601913	0.84938
	MD1 XMac	Up	A_32_P35969			0.0760788	0.063	0.606458	0.744251
	MD1 XMac	Up	A_32_P175739	HK2	hexokinase 2	0.0787375	0.085	0.611294	0.729258
	MD1 XMac	Up	A_23_P20578	FAM166B	family with sequence similarity 166, member B	0.0806412	0.069	0.613043	0.682522
	MD1 XMac	Up	A_24_P402898	OTUD4	OTU domain containing 4	0.0821173	0.088	0.614556	0.629151
	MD1 XMac	Up	A_24_P372189			0.0825641	0.087	0.614734	0.721003
	MD1 XMac	Up	A_24_P230938			0.0824221	0.094	0.614734	0.793628
	MD1 XMac	Up	A_24_P13533	PPIL5	peptidylprolyl isomerase (cyclophilin)-like 5	0.0832752	0.033	0.615597	0.772773
	MD1 XMac	Up	A_23_P79398	IL1R2	interleukin 1 receptor, type II	0.083322	0.098	0.615597	1.31712
	MD1 XMac	Up	A_23_P141394	WIPI1	WD repeat domain, phosphoinositide interacting 1	0.0848736	0.077	0.616817	0.643898
	MD1 XMac	Up	A_32_P162537			0.0865093	0.085	0.618082	0.853046
	MD1 XMac	Up	A_24_P602507	AGPHD1	aminoglycoside phosphotransferase domain containing 1	0.0861236	0.096	0.618082	0.681471
	MD1 XMac	Up	A_23_P120644			0.0890476	0.094	0.621856	0.612798
	MD1 XMac	Up	A_32_P10123	C10orf84	chromosome 10 open reading frame 84	0.0894442	0.093	0.623216	0.608324
	MD1 XMac	Up	A_23_P99906	HOMER2	homer homolog 2 (Drosophila)	0.0902902	0.093	0.625052	0.656511
	MD1 XMac	Up	A_24_P146670	SLK	STE20-like kinase (yeast)	0.0930887	0.08	0.625425	0.613714
	MD1 XMac	Up	A_24_P504939			0.0913376	0.088	0.625425	0.680886
	MD1 XMac	Up	A_23_P47788	METTL1	methyltransferase like 1	0.0933024	0.088	0.625425	0.617577
	MD1 XMac	Up	A_23_P168916	CA1	carbonic anhydrase I	0.0942387	0.089	0.625425	0.99327
	MD1 XMac	Up	A_24_P186539	CD209	CD209 molecule	0.0927887	0.091	0.625425	0.686382
	MD1 XMac	Up	A_23_P200138	SLAMF8	SLAM family member 8	0.0938805	0.095	0.625425	0.653245
	MD1 XMac	Up	A_32_P17163			0.0906732	0.097	0.625425	0.615318
	MD1 XMac	Up	A_32_P133072	SPON1	spondin 1, extracellular matrix protein	0.0923277	0.099	0.625425	0.664828
	MD1 XMac	Up	A_24_P726336	PHACTR2	phosphatase and actin regulator 2	0.0950105	0.077	0.625487	0.600419
	MD1 XMac	Up	A_24_P82630	SMCHD1	structural maintenance of chromosomes flexible hinge domain containing 1	0.0952979	0.095	0.625487	0.639409
	MD1 XMac	Up	A_23_P356585	HLF	hepatic leukemia factor	0.0952121	0.099	0.625487	0.787437
	MD1 XMac	Up	A_23_P130553	SHKBP1	SH3KBP1 binding protein 1	0.0966354	0.075	0.627968	0.784193
	MD1 XMac	Up	A_24_P327084	PRSS33	protease, serine, 33	0.0989664	0.086	0.62803	1.34272
	MD1 XMac	Up	A_32_P875758			0.0991008	0.095	0.62803	0.663984
	MD1 XMac	Up	A_23_P30338	CCNH	cyclin H	0.106877	0.09	0.633838	0.588363
	MD1 XMac	Up	A_23_P123563	RPS6	ribosomal protein S6	0.108763	0.064	0.633994	0.965971
	MD1 XMac	Up	A_23_P344555	NEDD9	neural precursor cell expressed, developmentally down-regulated 9	0.108576	0.095	0.633994	0.830162
	MD1 XMac	Up	A_24_P288722	CASK	calcium/calmodulin-dependent serine protein kinase (MAGUK family)	0.110767	0.068	0.634815	0.669033
	MD1 XMac	Up	A_32_P134109			0.114912	0.097	0.637863	0.593163
	MD1 XMac	Up	A_24_P38951	RELT	RELT tumor necrosis factor receptor	0.119274	0.06	0.640514	0.608921
	MD1 XMac	Up	A_24_P67063			0.118939	0.097	0.640514	0.674151
	MD1 XMac	Up	A_23_P128543	MED4	mediator complex subunit 4	0.119816	0.056	0.640695	0.711984
	MD1 XMac	Up	A_32_P86028	RPS13	ribosomal protein S13	0.120682	0.084	0.641597	0.761427
	MD1 XMac	Up	A_32_P225870			0.132703	0.092	0.65	0.623675
	MD1 XMac	Up	A_24_P272873	RPL13AP3	ribosomal protein L13a pseudogene 3	0.148143	0.074	0.657844	0.66176
	MD1 XMac	Down	A_24_P366777			2.81971e-06	<0.001	0.0253613	-0.65632
	MD1 XMac	Down	A_32_P334492			7.29648e-06	<0.001	0.034633	-0.937535
	MD1 XMac	Down	A_24_P944144	DIDO1	death inducer-obliterator 1	8.65753e-06	0.001	0.034633	-0.601977
	MD1 XMac	Down	A_23_P305335	RBM8A	RNA binding motif protein 8A	3.32263e-05	<0.001	0.0469117	-0.800163
	MD1 XMac	Down	A_24_P76105	ANKRD13D	ankyrin repeat domain 13 family, member D	4.14857e-05	0.002	0.0486917	-0.649507
	MD1 XMac	Down	A_24_P153456	ZDHHC11	zinc finger, DHHC-type containing 11	0.000136415	<0.001	0.0818561	-0.846687
	MD1 XMac	Down	A_24_P937965			0.000130075	0.003	0.0818561	-0.659009
	MD1 XMac	Down	A_24_P401432	LOC100128343	hypothetical protein LOC100128343	0.00021092	0.001	0.0977334	-0.713038
	MD1 XMac	Down	A_23_P393401	PDXDC2	pyridoxal-dependent decarboxylase domain containing 2	0.000203213	0.005	0.0977334	-0.951516
	MD1 XMac	Down	A_32_P122089			0.000259797	0.001	0.10486	-1.22273
	MD1 XMac	Down	A_24_P942648			0.000262705	0.003	0.10486	-0.743088
	MD1 XMac	Down	A_24_P497244	MALAT1	metastasis associated lung adenocarcinoma transcript 1 (non-protein coding)	0.000322924	0.002	0.114064	-0.696821
	MD1 XMac	Down	A_23_P25060			0.000357432	0.001	0.119154	-0.853457
	MD1 XMac	Down	A_24_P636390			0.000396203	<0.001	0.125127	-1.01377
	MD1 XMac	Down	A_23_P42575	CALD1	caldesmon 1	0.0004427	0.01	0.13115	-0.606159
	MD1 XMac	Down	A_32_P219704			0.000552193	<0.001	0.144062	-1.14013
	MD1 XMac	Down	A_23_P96641	PRPS2	phosphoribosyl pyrophosphate synthetase 2	0.000547755	0.003	0.144062	-0.687134
	MD1 XMac	Down	A_23_P256008	ZDHHC11	zinc finger, DHHC-type containing 11	0.000599339	0.001	0.146626	-1.05344
	MD1 XMac	Down	A_32_P163594			0.000584641	0.003	0.146626	-0.880061
	MD1 XMac	Down	A_32_P19193			0.000604781	0.004	0.146626	-0.973878
	MD1 XMac	Down	A_23_P89841			0.000598177	0.008	0.146626	-0.823191
	MD1 XMac	Down	A_24_P262201	SULT1A4	sulfotransferase family, cytosolic, 1A, phenol-preferring, member 4	0.000636903	0.002	0.147709	-0.617068
	MD1 XMac	Down	A_24_P917123	MYLIP	myosin regulatory light chain interacting protein	0.000642945	0.005	0.147709	-0.730654
	MD1 XMac	Down	A_23_P36018	VSIG2	V-set and immunoglobulin domain containing 2	0.000726668	0.003	0.152891	-0.922296
	MD1 XMac	Down	A_32_P415151	WDR27	WD repeat domain 27	0.000787849	0.001	0.163017	-1.17832
	MD1 XMac	Down	A_24_P934594	AKAP8L	A kinase (PRKA) anchor protein 8-like	0.000799882	<0.001	0.164092	-0.67247
	MD1 XMac	Down	A_32_P126259			0.000815995	0.003	0.165979	-1.45078
	MD1 XMac	Down	A_24_P246518	PKD1L2	polycystic kidney disease 1-like 2	0.000837402	0.004	0.16888	-0.779433
	MD1 XMac	Down	A_23_P56494	SLC38A11	solute carrier family 38, member 11	0.000915427	<0.001	0.170326	-0.70238
	MD1 XMac	Down	A_23_P354547			0.000958588	0.001	0.172993	-0.840578
	MD1 XMac	Down	A_32_P24741	tcag7.907	hypothetical LOC402483	0.00113879	0.018	0.187499	-0.688937
	MD1 XMac	Down	A_24_P222237	HERC2P2	hect domain and RLD 2 pseudogene 2	0.00127593	0.005	0.19261	-0.885552
	MD1 XMac	Down	A_23_P49674	ARHGEF15	Rho guanine nucleotide exchange factor (GEF) 15	0.00130386	0.003	0.195452	-0.846385
	MD1 XMac	Down	A_24_P481375			0.00131251	0.009	0.195452	-1.12088
	MD1 XMac	Down	A_32_P115840	GABRQ	gamma-aminobutyric acid (GABA) receptor, theta	0.00142035	0.003	0.198861	-1.04121
	MD1 XMac	Down	A_23_P213863	FAM193B	family with sequence similarity 193, member B	0.00159159	0.001	0.206909	-0.690204
	MD1 XMac	Down	A_32_P11673			0.00161783	0.002	0.206909	-0.834428
	MD1 XMac	Down	A_23_P57941	RBM6	RNA binding motif protein 6	0.00169585	0.007	0.211999	-0.63828
	MD1 XMac	Down	A_24_P926053	EEF1D	eukaryotic translation elongation factor 1 delta (guanine nucleotide exchange protein)	0.00199756	0.001	0.213135	-0.995725
	MD1 XMac	Down	A_32_P416583	NLRC5	NLR family, CARD domain containing 5	0.00180301	0.001	0.213135	-0.746708
	MD1 XMac	Down	A_23_P119407			0.00192444	0.003	0.213135	-0.637647
	MD1 XMac	Down	A_32_P49764	LOC100292909	hypothetical protein LOC100292909	0.00179307	0.008	0.213135	-0.680827
	MD1 XMac	Down	A_32_P112223			0.00228445	0.017	0.228657	-0.838654
	MD1 XMac	Down	A_24_P931859	LOC100132338	hypothetical protein LOC100132338	0.00237351	0.006	0.234166	-0.827891
	MD1 XMac	Down	A_23_P434212	SULT1A1	sulfotransferase family, cytosolic, 1A, phenol-preferring, member 1	0.00241483	0.004	0.234659	-0.623312
	MD1 XMac	Down	A_23_P93818			0.00241167	0.013	0.234659	-0.678606
	MD1 XMac	Down	A_24_P56833	HSD17B1	hydroxysteroid (17-beta) dehydrogenase 1	0.00249897	<0.001	0.236161	-0.958323
	MD1 XMac	Down	A_23_P212073	MBNL1	muscleblind-like (Drosophila)	0.00258031	0.003	0.239122	-0.691504
	MD1 XMac	Down	A_23_P66454	GSDMB	gasdermin B	0.0027321	0.002	0.248582	-0.685351
	MD1 XMac	Down	A_23_P50320			0.00287503	0.005	0.25558	-0.874946
	MD1 XMac	Down	A_23_P211673			0.00300255	0.008	0.260318	-0.961476
	MD1 XMac	Down	A_24_P503729			0.00307989	0.01	0.262918	-0.619115
	MD1 XMac	Down	A_24_P630916			0.00308903	0.011	0.262918	-0.878229
	MD1 XMac	Down	A_23_P156505	IRF4	interferon regulatory factor 4	0.0032208	0.005	0.265655	-0.586715
	MD1 XMac	Down	A_32_P113380			0.00363618	0.008	0.283035	-1.25349
	MD1 XMac	Down	A_32_P186865			0.00364741	0.015	0.283035	-0.823198
	MD1 XMac	Down	A_24_P678418	FLJ45244	hypothetical locus FLJ45244	0.00411405	0.015	0.300211	-0.622557
	MD1 XMac	Down	A_23_P168974	SDCBP	syndecan binding protein (syntenin)	0.0041206	0.017	0.300211	-1.17115
	MD1 XMac	Down	A_24_P667838			0.00417536	0.007	0.300952	-0.780792
	MD1 XMac	Down	A_23_P216004	SLC25A37	solute carrier family 25, member 37	0.00421538	0.004	0.302023	-0.874893
	MD1 XMac	Down	A_24_P340813	SFRS18	splicing factor, arginine/serine-rich 18	0.00423983	0.003	0.30287	-0.617117
	MD1 XMac	Down	A_32_P181339			0.00440841	0.01	0.306287	-0.854341
	MD1 XMac	Down	A_23_P31224	PILRA	paired immunoglobin-like type 2 receptor alpha	0.00452321	0.005	0.311971	-0.737145
	MD1 XMac	Down	A_32_P22989			0.00456563	0.009	0.313995	-0.725169
	MD1 XMac	Down	A_32_P68942	C21orf81	ankyrin repeat domain 20 family, member A3 pseudogene	0.00468203	0.007	0.317453	-0.900651
	MD1 XMac	Down	A_23_P66774	GGT6	gamma-glutamyltransferase 6	0.00476666	0.027	0.317804	-0.723021
	MD1 XMac	Down	A_32_P160670			0.00486305	0.015	0.320789	-0.758104
	MD1 XMac	Down	A_24_P238046	LOC399491	GPS, PLAT and transmembrane domain-containing protein	0.00509552	0.005	0.326871	-0.597813
	MD1 XMac	Down	A_32_P211363	AGAP8	ArfGAP with GTPase domain, ankyrin repeat and PH domain 8	0.00512786	0.007	0.326871	-0.619164
	MD1 XMac	Down	A_32_P226735			0.00552358	<0.001	0.331692	-0.926922
	MD1 XMac	Down	A_23_P109881	ITIH4	inter-alpha (globulin) inhibitor H4 (plasma Kallikrein-sensitive glycoprotein)	0.00535995	0.001	0.331692	-0.62434
	MD1 XMac	Down	A_23_P311410	FLCN	folliculin	0.00534985	0.004	0.331692	-0.834187
	MD1 XMac	Down	A_24_P681016			0.00544319	0.006	0.331692	-0.744764
	MD1 XMac	Down	A_23_P105475	SLCO1B3	solute carrier organic anion transporter family, member 1B3	0.00592644	0.017	0.346942	-1.16842
	MD1 XMac	Down	A_23_P346048	HERC2P2	hect domain and RLD 2 pseudogene 2	0.00631616	0.011	0.357068	-0.708999
	MD1 XMac	Down	A_24_P944054	CXCL12	chemokine (C-X-C motif) ligand 12 (stromal cell-derived factor 1)	0.00632256	0.014	0.357068	-0.702534
	MD1 XMac	Down	A_23_P89550	NLRP1	NLR family, pyrin domain containing 1	0.00641534	0.013	0.360611	-0.6734
	MD1 XMac	Down	A_24_P712562	C17orf67	chromosome 17 open reading frame 67	0.00647727	0.009	0.363242	-0.858328
	MD1 XMac	Down	A_32_P88987			0.0068263	0.011	0.363497	-0.914945
	MD1 XMac	Down	A_24_P203328	TPRXL	tetra-peptide repeat homeobox-like	0.0066677	0.013	0.363497	-0.65848
	MD1 XMac	Down	A_23_P56150	RAX2	retina and anterior neural fold homeobox 2	0.00692925	0.014	0.363497	-0.711208
	MD1 XMac	Down	A_24_P608330	CTNNB1	catenin (cadherin-associated protein), beta 1, 88kDa	0.00693283	0.017	0.363497	-0.841688
	MD1 XMac	Down	A_23_P257562	SORBS2	sorbin and SH3 domain containing 2	0.00696982	0.026	0.363497	-0.619278
	MD1 XMac	Down	A_23_P48973	HERC2	hect domain and RLD 2	0.00679663	0.031	0.363497	-0.685156
	MD1 XMac	Down	A_23_P253783	MFSD2A	major facilitator superfamily domain containing 2A	0.00709417	0.007	0.364694	-0.759233
	MD1 XMac	Down	A_23_P207301	PRR11		0.00733693	0.011	0.366114	-0.61227
	MD1 XMac	Down	A_23_P164022	MYO1C	myosin IC	0.00757256	0.014	0.368709	-0.608402
	MD1 XMac	Down	A_23_P425210	FLJ42875	hypothetical LOC440556	0.00744727	0.029	0.368709	-0.674839
	MD1 XMac	Down	A_32_P37341	LOC158863	hypothetical protein LOC158863	0.0080247	0.016	0.376044	-0.64863
	MD1 XMac	Down	A_24_P255543			0.00789358	0.019	0.376044	-0.691795
	MD1 XMac	Down	A_24_P221092			0.00808953	0.018	0.37686	-0.858712
	MD1 XMac	Down	A_23_P109907	ILDR1	immunoglobulin-like domain containing receptor 1	0.00811751	0.026	0.37686	-0.707257
	MD1 XMac	Down	A_24_P409985	TMEM44	transmembrane protein 44	0.00828128	0.014	0.379327	-0.698648
	MD1 XMac	Down	A_23_P117971	LOC100287593	hypothetical protein LOC100287593	0.00835552	0.012	0.381998	-0.688935
	MD1 XMac	Down	A_24_P920994	PGLS	6-phosphogluconolactonase	0.00844419	0.011	0.383133	-0.660767
	MD1 XMac	Down	A_23_P64919	RERGL	RERG/RAS-like	0.00881948	0.005	0.386587	-0.930668
	MD1 XMac	Down	A_24_P927650			0.00886827	0.011	0.386587	-0.585073
	MD1 XMac	Down	A_24_P11061	CSAG1	chondrosarcoma associated gene 1	0.00873706	0.014	0.386587	-0.653223
	MD1 XMac	Down	A_23_P119583	PDE4C	phosphodiesterase 4C, cAMP-specific (phosphodiesterase E1 dunce homolog, Drosophila)	0.00895682	0.018	0.386587	-0.762741
	MD1 XMac	Down	A_24_P926760	NKTR	natural killer-tumor recognition sequence	0.00909359	0.019	0.386587	-0.66535
	MD1 XMac	Down	A_23_P150919	ORAI1	ORAI calcium release-activated calcium modulator 1	0.00909839	0.033	0.386587	-0.664818
	MD1 XMac	Down	A_23_P35943	ANKK1	ankyrin repeat and kinase domain containing 1	0.00899652	0.036	0.386587	-0.692327
	MD1 XMac	Down	A_23_P210131	LOC400987	similar to ankyrin repeat domain 36	0.00973774	0.006	0.388285	-0.763619
	MD1 XMac	Down	A_24_P253588			0.00941369	0.007	0.388285	-0.770131
	MD1 XMac	Down	A_32_P44808			0.0101525	0.008	0.388285	-0.830028
	MD1 XMac	Down	A_24_P915376	TNNT3	troponin T type 3 (skeletal, fast)	0.00970961	0.008	0.388285	-0.6448
	MD1 XMac	Down	A_32_P108203			0.00930594	0.011	0.388285	-0.790731
	MD1 XMac	Down	A_23_P13493	OR51E1	olfactory receptor, family 51, subfamily E, member 1	0.00999667	0.014	0.388285	-0.687901
	MD1 XMac	Down	A_32_P138503			0.0097796	0.016	0.388285	-0.640993
	MD1 XMac	Down	A_32_P1647			0.0100704	0.018	0.388285	-0.700341
	MD1 XMac	Down	A_23_P75097	PDZD7	PDZ domain containing 7	0.00968251	0.024	0.388285	-0.616338
	MD1 XMac	Down	A_23_P130187			0.00983578	0.034	0.388285	-0.75208
	MD1 XMac	Down	A_24_P403244	PILRB	paired immunoglobin-like type 2 receptor beta	0.0103251	0.01	0.38895	-0.759374
	MD1 XMac	Down	A_24_P481997			0.0106461	0.017	0.391913	-0.684353
	MD1 XMac	Down	A_23_P37503	MYO1E	myosin IE	0.0108484	0.014	0.39452	-0.695929
	MD1 XMac	Down	A_23_P14649	C15orf28	chromosome 15 open reading frame 28	0.0109541	0.028	0.395964	-0.636602
	MD1 XMac	Down	A_24_P819890	LRRC55	leucine rich repeat containing 55	0.0111699	0.02	0.397401	-0.700329
	MD1 XMac	Down	A_23_P216679	CDC14B	CDC14 cell division cycle 14 homolog B (S. cerevisiae)	0.0112448	0.013	0.398057	-0.617893
	MD1 XMac	Down	A_23_P427103			0.0112544	0.021	0.398057	-0.645254
	MD1 XMac	Down	A_24_P601576	LOC399491	GPS, PLAT and transmembrane domain-containing protein	0.0112967	0.015	0.398155	-0.72895
	MD1 XMac	Down	A_23_P57393			0.0113681	0.016	0.398182	-0.738101
	MD1 XMac	Down	A_23_P66017	PRRT2	proline-rich transmembrane protein 2	0.0115381	0.019	0.399287	-0.90737
	MD1 XMac	Down	A_32_P211080	HERC2P2	hect domain and RLD 2 pseudogene 2	0.0118316	0.02	0.399287	-0.732342
	MD1 XMac	Down	A_23_P218717	UBOX5	U-box domain containing 5	0.0115152	0.023	0.399287	-0.703091
	MD1 XMac	Down	A_23_P392529	C21orf81	ankyrin repeat domain 20 family, member A3 pseudogene	0.0117327	0.029	0.399287	-0.913175
	MD1 XMac	Down	A_23_P31041	MYLIP	myosin regulatory light chain interacting protein	0.0124954	0.033	0.405838	-0.653697
	MD1 XMac	Down	A_24_P511776			0.0126899	0.014	0.406463	-0.806798
	MD1 XMac	Down	A_24_P51375			0.0126541	0.017	0.406463	-0.808272
	MD1 XMac	Down	A_24_P299308	UNQ1887	signal peptide peptidase 3	0.0128164	0.034	0.406578	-0.787529
	MD1 XMac	Down	A_23_P211080	IFNAR2	interferon (alpha, beta and omega) receptor 2	0.0129258	0.008	0.407031	-0.585937
	MD1 XMac	Down	A_24_P914095			0.0129998	0.004	0.40763	-0.784766
	MD1 XMac	Down	A_24_P149395	WIPI2	WD repeat domain, phosphoinositide interacting 2	0.0129975	0.009	0.40763	-0.651752
	MD1 XMac	Down	A_23_P218784	DDX17	DEAD (Asp-Glu-Ala-Asp) box polypeptide 17	0.0132645	0.011	0.40831	-0.829299
	MD1 XMac	Down	A_24_P130792	NSUN4	NOL1/NOP2/Sun domain family, member 4	0.0134955	0.011	0.40831	-0.630845
	MD1 XMac	Down	A_24_P272310	MUSTN1	musculoskeletal, embryonic nuclear protein 1	0.0135118	0.012	0.40831	-0.876198
	MD1 XMac	Down	A_32_P165753			0.0134988	0.013	0.40831	-0.798538
	MD1 XMac	Down	A_23_P68539	MAVS	mitochondrial antiviral signaling protein	0.0133737	0.014	0.40831	-0.707716
	MD1 XMac	Down	A_24_P924521			0.0133017	0.015	0.40831	-0.738271
	MD1 XMac	Down	A_24_P653354			0.0132078	0.016	0.40831	-1.35057
	MD1 XMac	Down	A_23_P259868	CD177	CD177 molecule	0.013678	0.02	0.411705	-0.833283
	MD1 XMac	Down	A_24_P655888			0.0137159	0.023	0.411705	-1.15902
	MD1 XMac	Down	A_32_P98298	DUSP8	dual specificity phosphatase 8	0.0138247	0.011	0.412711	-0.584998
	MD1 XMac	Down	A_23_P13969	PXN	paxillin	0.0139354	0.031	0.414184	-0.700787
	MD1 XMac	Down	A_23_P47220			0.01422	0.015	0.41623	-0.833455
	MD1 XMac	Down	A_32_P738377	LOC284837	hypothetical LOC284837	0.0143737	0.014	0.417672	-0.702084
	MD1 XMac	Down	A_23_P37994	TP53TG3	TP53 target 3	0.0144102	0.021	0.417876	-0.61855
	MD1 XMac	Down	A_24_P392661			0.0144727	0.031	0.418524	-0.685725
	MD1 XMac	Down	A_23_P79032	MGC10814	hypothetical protein MGC10814	0.0145805	0.037	0.420121	-0.667046
	MD1 XMac	Down	A_24_P51909	CPLX1	complexin 1	0.0147671	0.015	0.423212	-0.739216
	MD1 XMac	Down	A_32_P11947			0.0147857	0.028	0.423212	-0.901436
	MD1 XMac	Down	A_32_P51524	LOC595101	PI-3-kinase-related kinase SMG-1 pseudogene	0.0148256	0.028	0.423623	-0.882042
	MD1 XMac	Down	A_24_P460763			0.0148639	0.035	0.423789	-0.960724
	MD1 XMac	Down	A_23_P41987	GFRA3	GDNF family receptor alpha 3	0.0152613	0.018	0.425933	-0.860578
	MD1 XMac	Down	A_23_P218215			0.0160738	0.025	0.431954	-0.652256
	MD1 XMac	Down	A_23_P251002			0.0161508	0.036	0.432164	-0.72674
	MD1 XMac	Down	A_23_P54692			0.0161707	0.021	0.432214	-0.628312
	MD1 XMac	Down	A_32_P80089	LOC283788	FSHD region gene 1 pseudogene	0.0164294	0.025	0.434293	-0.800517
	MD1 XMac	Down	A_24_P95059	ZP3	zona pellucida glycoprotein 3 (sperm receptor)	0.0165249	0.037	0.435858	-0.875866
	MD1 XMac	Down	A_32_P20982	LOC100132247	similar to Uncharacterized protein KIAA0220	0.016688	0.016	0.437376	-0.640213
	MD1 XMac	Down	A_32_P41375	tcag7.907	hypothetical LOC402483	0.0167703	0.028	0.438062	-0.728017
	MD1 XMac	Down	A_23_P251216	VPS13D	vacuolar protein sorting 13 homolog D (S. cerevisiae)	0.0172793	0.02	0.445955	-0.717098
	MD1 XMac	Down	A_24_P686992	ANKRD36	ankyrin repeat domain 36	0.0180916	0.008	0.451167	-0.659846
	MD1 XMac	Down	A_23_P255653	TNFRSF10A	tumor necrosis factor receptor superfamily, member 10a	0.0179974	0.011	0.451167	-0.690373
	MD1 XMac	Down	A_24_P167877	LOC100132247	similar to Uncharacterized protein KIAA0220	0.0178986	0.035	0.451167	-0.655507
	MD1 XMac	Down	A_24_P359145	SMYD4	SET and MYND domain containing 4	0.0182993	0.019	0.451615	-0.674663
	MD1 XMac	Down	A_32_P174151	LOC100132247	similar to Uncharacterized protein KIAA0220	0.0183077	0.019	0.451615	-0.591898
	MD1 XMac	Down	A_32_P105073			0.0187874	0.034	0.457338	-0.705129
	MD1 XMac	Down	A_23_P160523	TRIM45	tripartite motif-containing 45	0.0189592	0.008	0.460121	-0.965908
	MD1 XMac	Down	A_24_P263144	BMX	BMX non-receptor tyrosine kinase	0.0191249	0.007	0.460417	-0.719524
	MD1 XMac	Down	A_32_P216872	LOC729602	NPIP-like protein ENSP00000283050	0.0190263	0.038	0.460417	-0.929417
	MD1 XMac	Down	A_24_P325118	RGS11	regulator of G-protein signaling 11	0.0192299	0.019	0.461714	-0.798787
	MD1 XMac	Down	A_23_P251841	NRXN3	neurexin 3	0.0194527	0.016	0.461824	-1.08995
	MD1 XMac	Down	A_24_P910490			0.0195039	0.018	0.461903	-0.773032
	MD1 XMac	Down	A_32_P206561			0.019533	0.027	0.461903	-0.948498
	MD1 XMac	Down	A_24_P135092	ANKRD36B	ankyrin repeat domain 36B	0.0195883	0.023	0.46228	-0.68654
	MD1 XMac	Down	A_23_P339954	LOC728741	hypothetical LOC728741	0.0196467	0.012	0.462314	-0.658746
	MD1 XMac	Down	A_32_P45285			0.0202017	0.024	0.466034	-0.827913
	MD1 XMac	Down	A_32_P12065			0.0204045	0.025	0.466034	-0.752018
	MD1 XMac	Down	A_32_P234294			0.0204948	0.043	0.466034	-0.902939
	MD1 XMac	Down	A_23_P152583	ENGASE	endo-beta-N-acetylglucosaminidase	0.020044	0.047	0.466034	-0.759792
	MD1 XMac	Down	A_23_P419641	DLL4	delta-like 4 (Drosophila)	0.0205266	0.047	0.466034	-0.629694
	MD1 XMac	Down	A_32_P227657			0.0203258	0.056	0.466034	-0.650806
	MD1 XMac	Down	A_24_P33770	AFAP1L2	actin filament associated protein 1-like 2	0.0207014	0.011	0.467461	-0.656087
	MD1 XMac	Down	A_23_P170110			0.0208363	0.023	0.467461	-0.737441
	MD1 XMac	Down	A_24_P17011			0.0206655	0.037	0.467461	-0.818662
	MD1 XMac	Down	A_23_P430140			0.0210291	0.039	0.468895	-0.666386
	MD1 XMac	Down	A_24_P136484			0.0218547	0.022	0.474102	-0.629511
	MD1 XMac	Down	A_32_P41526	AGAP7	ArfGAP with GTPase domain, ankyrin repeat and PH domain 7	0.0220927	0.006	0.475661	-0.613106
	MD1 XMac	Down	A_32_P224888			0.0226804	0.025	0.480049	-0.764282
	MD1 XMac	Down	A_23_P66608	KAT2A	K(lysine) acetyltransferase 2A	0.0229309	0.044	0.481491	-0.624373
	MD1 XMac	Down	A_32_P50406	tcag7.907	hypothetical LOC402483	0.0229516	0.045	0.481491	-0.651818
	MD1 XMac	Down	A_32_P214054			0.0231067	0.039	0.482611	-0.719652
	MD1 XMac	Down	A_24_P489480			0.0233231	0.023	0.484477	-0.636584
	MD1 XMac	Down	A_23_P89680			0.0235571	0.015	0.484562	-0.600652
	MD1 XMac	Down	A_24_P922909			0.023525	0.031	0.484562	-0.772532
	MD1 XMac	Down	A_24_P93931			0.0237209	0.033	0.486075	-0.974582
	MD1 XMac	Down	A_23_P360209	SH3KBP1	SH3-domain kinase binding protein 1	0.024034	0.037	0.486396	-0.604378
	MD1 XMac	Down	A_32_P44394	AIM2	absent in melanoma 2	0.0239494	0.042	0.486396	-0.660518
	MD1 XMac	Down	A_32_P118013			0.0246034	0.019	0.490139	-0.638712
	MD1 XMac	Down	A_24_P602348			0.0247074	0.029	0.491323	-0.643195
	MD1 XMac	Down	A_23_P428973	TRPM3	transient receptor potential cation channel, subfamily M, member 3	0.0248772	0.031	0.492252	-0.890458
	MD1 XMac	Down	A_23_P253622	ANKRD36B	ankyrin repeat domain 36B	0.025208	0.032	0.494414	-0.784396
	MD1 XMac	Down	A_23_P4286	XAF1	XIAP associated factor 1	0.025213	0.037	0.494414	-0.912765
	MD1 XMac	Down	A_24_P400926	PLK1S1	polo-like kinase 1 substrate 1	0.0254837	0.047	0.496554	-0.784631
	MD1 XMac	Down	A_23_P334870	TMEM217	transmembrane protein 217	0.0258539	0.015	0.49882	-0.889065
	MD1 XMac	Down	A_23_P118370			0.0259536	0.023	0.49882	-0.698989
	MD1 XMac	Down	A_32_P170104			0.0261293	0.03	0.49882	-0.883603
	MD1 XMac	Down	A_24_P237036	TNFSF14	tumor necrosis factor (ligand) superfamily, member 14	0.0262328	0.035	0.49882	-0.825326
	MD1 XMac	Down	A_23_P201521			0.0259448	0.039	0.49882	-0.719005
	MD1 XMac	Down	A_23_P316612	GLIS1	GLIS family zinc finger 1	0.0266639	0.017	0.500389	-0.665707
	MD1 XMac	Down	A_23_P132611	VHL	von Hippel-Lindau tumor suppressor	0.0267206	0.048	0.500389	-0.660169
	MD1 XMac	Down	A_23_P110655			0.0268703	0.062	0.500856	-0.657083
	MD1 XMac	Down	A_32_P136477			0.0270157	0.023	0.501854	-0.978755
	MD1 XMac	Down	A_24_P27229	CSAD	cysteine sulfinic acid decarboxylase	0.0274028	0.027	0.501854	-0.642321
	MD1 XMac	Down	A_32_P188850			0.0272224	0.035	0.501854	-0.699169
	MD1 XMac	Down	A_23_P162314	DHH	desert hedgehog homolog (Drosophila)	0.0272062	0.037	0.501854	-0.766321
	MD1 XMac	Down	A_24_P119331			0.0275622	0.038	0.501854	-0.683744
	MD1 XMac	Down	A_32_P53107			0.0270722	0.053	0.501854	-0.813271
	MD1 XMac	Down	A_32_P22679			0.0277768	0.023	0.502156	-0.737776
	MD1 XMac	Down	A_24_P229669	GOLGA9P	golgi autoantigen, golgin subfamily a, 9 pseudogene	0.0281359	0.028	0.502156	-0.702852
	MD1 XMac	Down	A_23_P4653	KLC3	kinesin light chain 3	0.0278748	0.035	0.502156	-0.620305
	MD1 XMac	Down	A_32_P102383			0.0282281	0.041	0.502156	-0.866653
	MD1 XMac	Down	A_24_P919150			0.0279553	0.055	0.502156	-0.772836
	MD1 XMac	Down	A_32_P196287			0.0277966	0.064	0.502156	-0.595955
	MD1 XMac	Down	A_24_P456452	LOC100289949	hypothetical protein LOC100289949	0.0284445	0.028	0.503484	-1.06655
	MD1 XMac	Down	A_23_P112726	SCN9A	sodium channel, voltage-gated, type IX, alpha subunit	0.0284973	0.039	0.504048	-0.664576
	MD1 XMac	Down	A_32_P203615			0.0286105	0.029	0.504562	-0.6245
	MD1 XMac	Down	A_23_P54781	RBBP6	retinoblastoma binding protein 6	0.0289693	0.036	0.50542	-0.723619
	MD1 XMac	Down	A_23_P6150	FAM182B	family with sequence similarity 182, member B	0.0295019	0.022	0.508614	-0.83139
	MD1 XMac	Down	A_24_P346269			0.0298105	0.032	0.509021	-0.861728
	MD1 XMac	Down	A_24_P586390	LOC100133331	hypothetical LOC100133331	0.0303136	0.021	0.511902	-0.662192
	MD1 XMac	Down	A_24_P232158	SCARA3	scavenger receptor class A, member 3	0.0302856	0.027	0.511902	-0.71068
	MD1 XMac	Down	A_24_P924589			0.0301856	0.039	0.511902	-0.684177
	MD1 XMac	Down	A_32_P330000	LOC400931	hypothetical LOC400931	0.030231	0.045	0.511902	-0.89791
	MD1 XMac	Down	A_32_P175125			0.0304016	0.034	0.511986	-0.649252
	MD1 XMac	Down	A_23_P170761	PDLIM5	PDZ and LIM domain 5	0.0304393	0.044	0.511986	-0.681454
	MD1 XMac	Down	A_23_P259357	SLC35E4	solute carrier family 35, member E4	0.0303616	0.071	0.511986	-0.690213
	MD1 XMac	Down	A_24_P926783	ZNF880	zinc finger protein 880	0.0305894	0.018	0.51343	-0.774933
	MD1 XMac	Down	A_23_P50276	ANGPTL6	angiopoietin-like 6	0.0307342	0.02	0.513584	-0.626667
	MD1 XMac	Down	A_32_P6972			0.0308657	0.052	0.513584	-0.652536
	MD1 XMac	Down	A_24_P384990	LOC642852	hypothetical LOC642852	0.0314957	0.043	0.514258	-0.647553
	MD1 XMac	Down	A_24_P682285	HSPA1A	heat shock 70kDa protein 1A	0.0312473	0.046	0.514258	-1.04204
	MD1 XMac	Down	A_32_P134090			0.0310323	0.047	0.514258	-0.739766
	MD1 XMac	Down	A_32_P223292			0.0310954	0.058	0.514258	-0.95319
	MD1 XMac	Down	A_23_P156687	CFB	complement factor B	0.031959	0.026	0.515106	-0.610606
	MD1 XMac	Down	A_32_P190682			0.0322773	0.046	0.515106	-0.869702
	MD1 XMac	Down	A_24_P299007			0.0324802	0.051	0.515197	-0.734154
	MD1 XMac	Down	A_24_P920525	SORBS1	sorbin and SH3 domain containing 1	0.0327337	0.031	0.516188	-0.760406
	MD1 XMac	Down	A_24_P931974			0.0330142	0.018	0.517322	-0.621131
	MD1 XMac	Down	A_32_P211048			0.033161	0.044	0.517667	-0.612863
	MD1 XMac	Down	A_23_P394395	JPH2	junctophilin 2	0.033348	0.038	0.517863	-0.649352
	MD1 XMac	Down	A_23_P202080	TSPAN14	tetraspanin 14	0.0341005	0.015	0.521082	-0.600303
	MD1 XMac	Down	A_24_P921103			0.0341819	0.044	0.521162	-0.87713
	MD1 XMac	Down	A_24_P925314	GM2A	GM2 ganglioside activator	0.0342487	0.047	0.521162	-0.66173
	MD1 XMac	Down	A_24_P602168			0.0342924	0.063	0.521162	-0.688725
	MD1 XMac	Down	A_32_P199952			0.0344178	0.099	0.521162	-0.954895
	MD1 XMac	Down	A_23_P121987	TSLP	thymic stromal lymphopoietin	0.035239	0.019	0.523073	-0.596225
	MD1 XMac	Down	A_24_P415090	EFCAB1	EF-hand calcium binding domain 1	0.0354427	0.024	0.523481	-0.755232
	MD1 XMac	Down	A_23_P144531			0.0356086	0.048	0.523481	-0.640994
	MD1 XMac	Down	A_23_P21072			0.0359598	0.022	0.524919	-0.950777
	MD1 XMac	Down	A_32_P113887			0.0365398	0.051	0.524919	-0.777844
	MD1 XMac	Down	A_24_P466102			0.0365863	0.054	0.524919	-0.962637
	MD1 XMac	Down	A_32_P207848			0.0367475	0.057	0.524919	-0.694412
	MD1 XMac	Down	A_24_P6725	ANKRD36	ankyrin repeat domain 36	0.0367029	0.057	0.524919	-0.678252
	MD1 XMac	Down	A_24_P600036			0.0368624	0.045	0.525398	-0.726102
	MD1 XMac	Down	A_24_P740662	B2M	beta-2-microglobulin	0.0370252	0.036	0.52544	-0.754293
	MD1 XMac	Down	A_24_P291826	SYTL3	synaptotagmin-like 3	0.0372374	0.07	0.52544	-0.811742
	MD1 XMac	Down	A_32_P203219	MAP4K5	mitogen-activated protein kinase kinase kinase kinase 5	0.037913	0.022	0.526906	-0.689535
	MD1 XMac	Down	A_24_P389608	C10orf47	chromosome 10 open reading frame 47	0.0381022	0.024	0.526906	-0.729304
	MD1 XMac	Down	A_23_P213038	GSTCD	glutathione S-transferase, C-terminal domain containing	0.0378937	0.03	0.526906	-0.642077
	MD1 XMac	Down	A_32_P113007			0.0383509	0.036	0.526906	-1.04503
	MD1 XMac	Down	A_23_P78975			0.0382407	0.061	0.526906	-0.703533
	MD1 XMac	Down	A_24_P706983			0.0390753	0.071	0.530478	-0.604356
	MD1 XMac	Down	A_23_P64217	MLL	myeloid/lymphoid or mixed-lineage leukemia (trithorax homolog, Drosophila)	0.0395013	0.058	0.531325	-0.703602
	MD1 XMac	Down	A_32_P168853	LOC100190986	hypothetical LOC100190986	0.0402181	0.036	0.533472	-0.660096
	MD1 XMac	Down	A_23_P204079	NPFF	neuropeptide FF-amide peptide precursor	0.0403294	0.043	0.533915	-0.658518
	MD1 XMac	Down	A_23_P84219	LIPH	lipase, member H	0.0405292	0.029	0.534398	-0.879493
	MD1 XMac	Down	A_24_P211064	TWSG1	twisted gastrulation homolog 1 (Drosophila)	0.0406547	0.034	0.534398	-0.61483
	MD1 XMac	Down	A_23_P110764	MYOT	myotilin	0.040771	0.042	0.535105	-1.28208
	MD1 XMac	Down	A_23_P153510	MED25	mediator complex subunit 25	0.0419369	0.039	0.539335	-0.683328
	MD1 XMac	Down	A_23_P329971	PPAPDC1B	phosphatidic acid phosphatase type 2 domain containing 1B	0.0419063	0.041	0.539335	-0.882265
	MD1 XMac	Down	A_23_P75002	MKX	mohawk homeobox	0.0418996	0.048	0.539335	-0.668175
	MD1 XMac	Down	A_24_P911420	ODZ3	odz, odd Oz/ten-m homolog 3 (Drosophila)	0.0420669	0.066	0.539335	-0.633753
	MD1 XMac	Down	A_24_P481783	LOC390595	similar to ubiquitin-associated protein 1 (predicted)	0.0424287	0.073	0.540251	-0.6079
	MD1 XMac	Down	A_32_P223747			0.0426975	0.075	0.541191	-0.864076
	MD1 XMac	Down	A_23_P337753	SP140L	SP140 nuclear body protein-like	0.0433054	0.053	0.543294	-0.653737
	MD1 XMac	Down	A_24_P32178			0.0435594	0.021	0.543858	-0.823926
	MD1 XMac	Down	A_23_P159907	MAGED4B	melanoma antigen family D, 4B	0.0437341	0.026	0.543858	-0.751649
	MD1 XMac	Down	A_23_P343330	FLJ31715	hypothetical protein FLJ31715	0.0437453	0.028	0.543858	-0.622196
	MD1 XMac	Down	A_23_P109934	HEMK1	HemK methyltransferase family member 1	0.0441148	0.058	0.544953	-0.733983
	MD1 XMac	Down	A_23_P404678	RAB3D	RAB3D, member RAS oncogene family	0.0447001	0.042	0.546559	-0.642923
	MD1 XMac	Down	A_32_P151244			0.0443601	0.067	0.546559	-0.867417
	MD1 XMac	Down	A_23_P155376	CRELD1	cysteine-rich with EGF-like domains 1	0.0447379	0.067	0.546559	-0.614455
	MD1 XMac	Down	A_24_P925565			0.0449403	0.052	0.547264	-0.636312
	MD1 XMac	Down	A_24_P626850	H6PD	hexose-6-phosphate dehydrogenase (glucose 1-dehydrogenase)	0.0457333	0.038	0.550773	-0.685328
	MD1 XMac	Down	A_23_P125233	CNN1	calponin 1, basic, smooth muscle	0.0457762	0.052	0.550811	-0.613215
	MD1 XMac	Down	A_24_P921402			0.0460636	0.057	0.551981	-0.657875
	MD1 XMac	Down	A_32_P37584			0.0461188	0.061	0.552367	-0.804641
	MD1 XMac	Down	A_32_P4581			0.0466902	0.03	0.552829	-0.896447
	MD1 XMac	Down	A_23_P338919			0.0465491	0.043	0.552829	-0.705448
	MD1 XMac	Down	A_32_P213946			0.0467102	0.062	0.552829	-0.593016
	MD1 XMac	Down	A_24_P290999	NEAT1	nuclear paraspeckle assembly transcript 1 (non-protein coding)	0.0465348	0.065	0.552829	-0.609093
	MD1 XMac	Down	A_24_P123616	HSPA1A	heat shock 70kDa protein 1A	0.0467835	0.045	0.552838	-0.917177
	MD1 XMac	Down	A_32_P20679			0.0477009	0.045	0.552838	-0.86954
	MD1 XMac	Down	A_23_P428219	EZH1	enhancer of zeste homolog 1 (Drosophila)	0.0477432	0.045	0.552838	-0.617508
	MD1 XMac	Down	A_24_P595223	MIAT	myocardial infarction associated transcript (non-protein coding)	0.04714	0.055	0.552838	-0.653658
	MD1 XMac	Down	A_24_P922684			0.0472589	0.055	0.552838	-0.63547
	MD1 XMac	Down	A_24_P204675	NPIPL3	nuclear pore complex interacting protein-like 3	0.0478006	0.062	0.552838	-0.589442
	MD1 XMac	Down	A_32_P146844			0.0475795	0.074	0.552838	-0.831485
	MD1 XMac	Down	A_24_P161525			0.0480115	0.029	0.553175	-0.592572
	MD1 XMac	Down	A_24_P188056			0.0484586	0.038	0.553175	-0.691344
	MD1 XMac	Down	A_32_P139311			0.0485192	0.046	0.553175	-0.933453
	MD1 XMac	Down	A_23_P102816			0.0485552	0.06	0.553175	-0.664391
	MD1 XMac	Down	A_32_P76602			0.0486796	0.045	0.553363	-0.908346
	MD1 XMac	Down	A_32_P381593	SLC26A7	solute carrier family 26, member 7	0.0487573	0.072	0.553363	-0.742211
	MD1 XMac	Down	A_32_P108396			0.0490029	0.063	0.553751	-0.799451
	MD1 XMac	Down	A_24_P924631			0.0493337	0.033	0.555658	-0.87405
	MD1 XMac	Down	A_32_P62026			0.0494361	0.047	0.556029	-0.877433
	MD1 XMac	Down	A_24_P919995			0.0504776	0.044	0.561169	-0.726996
	MD1 XMac	Down	A_32_P41099			0.0512504	0.047	0.564272	-0.834234
	MD1 XMac	Down	A_23_P156811	FAM119A	family with sequence similarity 119, member A	0.051286	0.037	0.564405	-0.804139
	MD1 XMac	Down	A_23_P68155	IFIH1	interferon induced with helicase C domain 1	0.0513785	0.018	0.564646	-0.656916
	MD1 XMac	Down	A_32_P214758			0.0515819	0.037	0.565151	-0.609634
	MD1 XMac	Down	A_23_P211603			0.0518183	0.091	0.566031	-0.602592
	MD1 XMac	Down	A_23_P167983	HIST1H2AC	histone cluster 1, H2ac	0.0527646	0.068	0.567729	-1.00202
	MD1 XMac	Down	A_32_P122268	SYT15	synaptotagmin XV	0.0534611	0.04	0.569288	-0.847651
	MD1 XMac	Down	A_32_P34926			0.0538445	0.064	0.569711	-0.704396
	MD1 XMac	Down	A_23_P24157	PYROXD2	pyridine nucleotide-disulphide oxidoreductase domain 2	0.0547683	0.029	0.57032	-0.599363
	MD1 XMac	Down	A_24_P483956			0.0543821	0.032	0.57032	-0.611657
	MD1 XMac	Down	A_32_P151823	LOC346887	similar to solute carrier family 16 (monocarboxylic acid transporters), member 14	0.0552521	0.067	0.57032	-0.650762
	MD1 XMac	Down	A_23_P120812	IGLL1	immunoglobulin lambda-like polypeptide 1	0.0548334	0.068	0.57032	-1.04294
	MD1 XMac	Down	A_32_P37875			0.0549667	0.07	0.57032	-0.645912
	MD1 XMac	Down	A_24_P272993	MEG3	maternally expressed 3 (non-protein coding)	0.0554361	0.073	0.57032	-0.906378
	MD1 XMac	Down	A_24_P156993	BIN1	bridging integrator 1	0.0556794	0.042	0.571254	-0.612448
	MD1 XMac	Down	A_24_P573514			0.0558033	0.048	0.571901	-0.687484
	MD1 XMac	Down	A_24_P313354	NR2F2	nuclear receptor subfamily 2, group F, member 2	0.0562023	0.039	0.572631	-0.726634
	MD1 XMac	Down	A_24_P139761			0.056516	0.097	0.572631	-0.631456
	MD1 XMac	Down	A_24_P413286			0.0572351	0.066	0.576061	-0.591734
	MD1 XMac	Down	A_24_P128255	DKFZP586B0319	DKFZP586B0319 protein	0.0572413	0.071	0.576061	-0.657245
	MD1 XMac	Down	A_23_P98304	ANO1	anoctamin 1, calcium activated chloride channel	0.0572835	0.055	0.576245	-0.851652
	MD1 XMac	Down	A_23_P166520			0.0573685	0.039	0.576536	-0.635874
	MD1 XMac	Down	A_23_P98571	C11orf66	chromosome 11 open reading frame 66	0.0576741	0.047	0.576536	-0.58738
	MD1 XMac	Down	A_23_P205293	EXD2	exonuclease 3'-5' domain containing 2	0.0586791	0.032	0.578497	-0.654067
	MD1 XMac	Down	A_32_P133926			0.0586939	0.05	0.578497	-0.737734
	MD1 XMac	Down	A_32_P55414			0.0589423	0.052	0.578497	-0.751325
	MD1 XMac	Down	A_24_P142141	ABHD2	abhydrolase domain containing 2	0.0589947	0.053	0.578497	-0.585149
	MD1 XMac	Down	A_24_P857624			0.0591054	0.054	0.578497	-0.97995
	MD1 XMac	Down	A_32_P215143	LOC100288583	hypothetical protein LOC100288583	0.0594385	0.08	0.578856	-1.01126
	MD1 XMac	Down	A_24_P282083			0.0599765	0.055	0.579298	-0.696778
	MD1 XMac	Down	A_32_P136776	LOC644192		0.0603953	0.056	0.580171	-1.09768
	MD1 XMac	Down	A_23_P354308	ABI3BP	ABI family, member 3 (NESH) binding protein	0.0605527	0.06	0.580431	-0.700885
	MD1 XMac	Down	A_32_P58977			0.0614675	0.053	0.58093	-0.669692
	MD1 XMac	Down	A_32_P430695	C3orf35	chromosome 3 open reading frame 35	0.0612068	0.054	0.58093	-0.616673
	MD1 XMac	Down	A_23_P305292	LOC728264	hypothetical LOC728264	0.0619902	0.062	0.58093	-0.899845
	MD1 XMac	Down	A_23_P125748	ZMAT1	zinc finger, matrin type 1	0.0609321	0.064	0.58093	-0.630983
	MD1 XMac	Down	A_24_P392099			0.0609674	0.064	0.58093	-0.60194
	MD1 XMac	Down	A_24_P273214			0.0624939	0.042	0.581861	-0.776413
	MD1 XMac	Down	A_24_P382266	PIAS2	protein inhibitor of activated STAT, 2	0.0625905	0.049	0.581861	-0.654645
	MD1 XMac	Down	A_24_P6903	ACTBL2	actin, beta-like 2	0.0623312	0.06	0.581861	-0.633501
	MD1 XMac	Down	A_32_P152882			0.0625913	0.083	0.581861	-0.783879
	MD1 XMac	Down	A_23_P88404	TGFB3	transforming growth factor, beta 3	0.0629632	0.055	0.582031	-0.73815
	MD1 XMac	Down	A_23_P149441			0.062958	0.081	0.582031	-0.701816
	MD1 XMac	Down	A_23_P502706	PAX3	paired box 3	0.0637568	0.044	0.58315	-0.690492
	MD1 XMac	Down	A_24_P145035			0.0642489	0.071	0.583687	-0.63926
	MD1 XMac	Down	A_23_P119196	KLF2	Kruppel-like factor 2 (lung)	0.0645287	0.072	0.583706	-0.636473
	MD1 XMac	Down	A_23_P77468			0.065744	0.067	0.586176	-0.590954
	MD1 XMac	Down	A_24_P335025	ENTPD1	ectonucleoside triphosphate diphosphohydrolase 1	0.0662469	0.037	0.588133	-0.63227
	MD1 XMac	Down	A_24_P71280	GPR157	G protein-coupled receptor 157	0.0673056	0.051	0.588365	-0.702249
	MD1 XMac	Down	A_23_P156809	FAM119A	family with sequence similarity 119, member A	0.067475	0.054	0.588365	-0.682286
	MD1 XMac	Down	A_24_P940831	ACSS1	acyl-CoA synthetase short-chain family member 1	0.066673	0.062	0.588365	-0.757192
	MD1 XMac	Down	A_23_P50508	PLA2G4C	phospholipase A2, group IVC (cytosolic, calcium-independent)	0.0671104	0.073	0.588365	-0.717947
	MD1 XMac	Down	A_32_P201279	LOC642236	similar to FRG1 protein (FSHD region gene 1 protein)	0.066779	0.078	0.588365	-0.687662
	MD1 XMac	Down	A_32_P28828			0.0676227	0.054	0.588689	-0.778268
	MD1 XMac	Down	A_24_P450372			0.0676264	0.058	0.588689	-0.773722
	MD1 XMac	Down	A_24_P873659	MALAT1	metastasis associated lung adenocarcinoma transcript 1 (non-protein coding)	0.067876	0.09	0.589112	-0.895644
	MD1 XMac	Down	A_32_P125687			0.0694773	0.056	0.594932	-0.679558
	MD1 XMac	Down	A_32_P17343			0.06984	0.05	0.595085	-0.668815
	MD1 XMac	Down	A_23_P30223	SRD5A1	steroid-5-alpha-reductase, alpha polypeptide 1 (3-oxo-5 alpha-steroid delta 4-dehydrogenase alpha 1)	0.0699974	0.08	0.595113	-0.682421
	MD1 XMac	Down	A_23_P143838	ARPP-21	cyclic AMP-regulated phosphoprotein, 21 kD	0.0702345	0.084	0.595241	-0.952172
	MD1 XMac	Down	A_24_P930418	SDHALP2	succinate dehydrogenase complex, subunit A, flavoprotein pseudogene 2	0.0705223	0.057	0.595351	-0.671803
	MD1 XMac	Down	A_23_P76386	SLC6A12	solute carrier family 6 (neurotransmitter transporter, betaine/GABA), member 12	0.0711005	0.065	0.596817	-0.590912
	MD1 XMac	Down	A_23_P374812	ATM	ataxia telangiectasia mutated	0.0713867	0.086	0.5972	-0.794216
	MD1 XMac	Down	A_32_P160200			0.071614	0.075	0.597871	-0.735732
	MD1 XMac	Down	A_23_P351148	SH2D1B	SH2 domain containing 1B	0.0717635	0.058	0.598016	-0.720721
	MD1 XMac	Down	A_32_P197720			0.0718806	0.062	0.598016	-0.769247
	MD1 XMac	Down	A_23_P400036			0.0718245	0.098	0.598016	-0.813505
	MD1 XMac	Down	A_24_P221903			0.0722583	0.068	0.599082	-0.654935
	MD1 XMac	Down	A_23_P4283	XAF1	XIAP associated factor 1	0.0723606	0.062	0.599262	-0.821692
	MD1 XMac	Down	A_23_P21207	UBA7	ubiquitin-like modifier activating enzyme 7	0.07353	0.084	0.601113	-0.677746
	MD1 XMac	Down	A_24_P827096			0.07391	0.049	0.601437	-0.646209
	MD1 XMac	Down	A_24_P829156	C5orf56	chromosome 5 open reading frame 56	0.0741413	0.047	0.601581	-0.756283
	MD1 XMac	Down	A_32_P191074			0.0747796	0.053	0.603394	-0.656046
	MD1 XMac	Down	A_23_P98671			0.0747896	0.083	0.603394	-0.672376
	MD1 XMac	Down	A_23_P257407	NDOR1	NADPH dependent diflavin oxidoreductase 1	0.0751108	0.079	0.603956	-0.679529
	MD1 XMac	Down	A_24_P371331	SLC6A20	solute carrier family 6 (proline IMINO transporter), member 20	0.0779774	0.078	0.610355	-0.605333
	MD1 XMac	Down	A_24_P649357	GUSBP3	glucuronidase, beta pseudogene 3	0.0785147	0.064	0.61106	-1.02684
	MD1 XMac	Down	A_23_P141415	MYCBPAP	MYCBP associated protein	0.07886	0.065	0.611294	-0.637423
	MD1 XMac	Down	A_24_P402242	COL3A1	collagen, type III, alpha 1	0.0791163	0.071	0.611294	-0.702914
	MD1 XMac	Down	A_32_P92489	PKD1L2	polycystic kidney disease 1-like 2	0.0798165	0.056	0.611867	-0.80289
	MD1 XMac	Down	A_24_P401124			0.0799617	0.091	0.612393	-0.598168
	MD1 XMac	Down	A_32_P118556			0.0802033	0.07	0.612875	-0.682054
	MD1 XMac	Down	A_32_P146898			0.0835133	0.056	0.615597	-0.600798
[truncated: 4,727 more rows]

## Sheet: Table S1-Retina
Table S1. Differentially expressed genes between AMD and age-matched normal retina samples.
	Abbreviations: Macula (Mac), Extramacula (XMac)
	Class Comparison	Direction	Agilent ID	Gene Symbol	Gene Description	P-Value	Permuted P-Value	Q-value	Log2 Fold Change
	Global	Up	A_24_P860781	LOC100294179	similar to MHC class I A	1.04915e-05	<0.001	0.0423649	0.607886
	Global	Up	A_24_P376483	HLA-A	major histocompatibility complex, class I, A	1.73752e-05	<0.001	0.0601379	0.608463
	Global	Up	A_23_P45424	ITGB1BP2	integrin beta 1 binding protein (melusin) 2	4.53172e-05	<0.001	0.0912866	0.591409
	Global	Up	A_23_P2492	C1S	complement component 1, s subcomponent	0.000218197	<0.001	0.137282	0.585936
	Global	Up	A_23_P119943	IGFBP2	insulin-like growth factor binding protein 2, 36kDa	0.000615401	<0.001	0.191679	0.589642
	Global	Up	A_23_P42282	C4B	complement component 4B (Chido blood group)	0.000911653	0.001	0.208484	0.742777
	Global	Up	A_23_P31064	MOXD1	monooxygenase, DBH-like 1	0.000981692	0.001	0.208484	0.703047
	Global	Up	A_23_P24244	C10orf18	chromosome 10 open reading frame 18	0.00124065	0.001	0.215361	0.663887
	Global	Up	A_23_P77731	CRYM	crystallin, mu	0.00128163	<0.001	0.215361	0.606405
	Global	Up	A_23_P414793	CP	ceruloplasmin (ferroxidase)	0.00153498	0.004	0.225017	0.768389
	Global	Up	A_23_P37441	B2M	beta-2-microglobulin	0.00166971	0.002	0.227132	0.613136
	Global	Up	A_24_P659202			0.00258806	0.007	0.25736	0.768268
	Global	Up	A_23_P24535	TTC12	tetratricopeptide repeat domain 12	0.00284905	0.004	0.263461	0.595582
	Global	Up	A_23_P101407	C3	complement component 3	0.00379761	0.002	0.286631	0.667856
	Global	Up	A_23_P97141	RGS1	regulator of G-protein signaling 1	0.00449273	0.008	0.303641	0.866882
	Global	Up	A_32_P108107	DEFB119	defensin, beta 119	0.00473733	0.003	0.308538	1.05227
	Global	Up	A_23_P59654	NPVF	neuropeptide VF precursor	0.011565	0.013	0.382792	1.04456
	Global	Up	A_23_P46426	CYR61	cysteine-rich, angiogenic inducer, 61	0.0441798	0.043	0.516575	0.747088
	Global	Up	A_23_P46429	CYR61	cysteine-rich, angiogenic inducer, 61	0.0481191	0.056	0.52343	0.608592
	Global	Up	A_23_P148308	RBM3	RNA binding motif (RNP1, RRM) protein 3	0.0534892	0.054	0.534586	0.64548
	Global	Up	A_32_P133182			0.0695841	0.064	0.558307	0.610079
	Global	Down	A_23_P254944	GSTT1	glutathione S-transferase theta 1	6.90592e-05	<0.001	0.0961103	-0.662605
	Global	Down	A_32_P7516			0.000633331	0.001	0.193041	-0.676349
	Global	Down	A_23_P399292			0.000989586	0.002	0.208484	-0.612407
	Global	Down	A_24_P694738	LOC388796	hypothetical LOC388796	0.00193606	0.003	0.229043	-0.691661
	Global	Down	A_32_P66934			0.00422802	0.003	0.296582	-0.636692
	Global	Down	A_32_P113462			0.0239823	0.023	0.444684	-0.618167
	Global Mac	Up	A_23_P203332	FAM111A	family with sequence similarity 111, member A	8.18452e-05	<0.001	0.33081	0.585926
	Global Mac	Up	A_23_P85015	MAOB	monoamine oxidase B	0.000125781	<0.001	0.33081	0.630996
	Global Mac	Up	A_32_P229447			0.000179237	<0.001	0.33081	0.694972
	Global Mac	Up	A_23_P95917			0.000320861	<0.001	0.33081	0.597438
	Global Mac	Up	A_23_P157865	TNC	tenascin C	0.000433089	<0.001	0.33081	0.752587
	Global Mac	Up	A_23_P45424	ITGB1BP2	integrin beta 1 binding protein (melusin) 2	0.00052462	<0.001	0.33081	0.738517
	Global Mac	Up	A_24_P396889	NDUFA10	NADH dehydrogenase (ubiquinone) 1 alpha subcomplex, 10, 42kDa	0.00100032	0.002	0.361076	0.5889
	Global Mac	Up	A_24_P860781	LOC100294179	similar to MHC class I A	0.00114633	<0.001	0.368101	0.59101
	Global Mac	Up	A_23_P42282	C4B	complement component 4B (Chido blood group)	0.00134086	<0.001	0.372258	0.930567
	Global Mac	Up	A_23_P2492	C1S	complement component 1, s subcomponent	0.0013571	0.001	0.372258	0.683124
	Global Mac	Up	A_23_P101407	C3	complement component 3	0.00160783	0.002	0.372258	1.00213
	Global Mac	Up	A_23_P77731	CRYM	crystallin, mu	0.00164589	0.005	0.372258	0.818213
	Global Mac	Up	A_23_P31064	MOXD1	monooxygenase, DBH-like 1	0.00191994	<0.001	0.387594	1.00859
	Global Mac	Up	A_23_P85008	MAOB	monoamine oxidase B	0.00233331	0.002	0.40731	0.588116
	Global Mac	Up	A_23_P256641	KCNE1L	KCNE1-like	0.00248419	0.003	0.412395	0.721915
	Global Mac	Up	A_23_P414793	CP	ceruloplasmin (ferroxidase)	0.00253117	0.002	0.412395	0.980039
	Global Mac	Up	A_23_P138725	MARVELD1	MARVEL domain containing 1	0.00257833	0.003	0.412395	0.651331
	Global Mac	Up	A_23_P125109			0.00282062	<0.001	0.412395	0.595174
	Global Mac	Up	A_23_P117380	FAM181A	family with sequence similarity 181, member A	0.00307556	0.006	0.412395	0.732163
	Global Mac	Up	A_24_P623768			0.00315527	0.003	0.412395	0.752975
	Global Mac	Up	A_23_P372467	AHSA2	AHA1, activator of heat shock 90kDa protein ATPase homolog 2 (yeast)	0.00325381	0.004	0.413319	0.586442
	Global Mac	Up	A_24_P944788	HGF	hepatocyte growth factor (hepapoietin A; scatter factor)	0.00353144	0.006	0.42476	0.664416
	Global Mac	Up	A_24_P561165			0.00359274	<0.001	0.42476	0.608932
	Global Mac	Up	A_23_P127584	NNMT	nicotinamide N-methyltransferase	0.00397504	0.003	0.44351	0.633302
	Global Mac	Up	A_23_P167159	SCRG1	stimulator of chondrogenesis 1	0.00498654	0.011	0.456554	0.632762
	Global Mac	Up	A_24_P659202			0.00526774	0.007	0.462885	0.960968
	Global Mac	Up	A_23_P311895	CLIC5	chloride intracellular channel 5	0.00639255	0.005	0.49007	0.592576
	Global Mac	Up	A_23_P37441	B2M	beta-2-microglobulin	0.0071624	0.005	0.504678	0.634167
	Global Mac	Up	A_24_P148261	TGFB2	transforming growth factor, beta 2	0.00893165	0.011	0.531607	0.602696
	Global Mac	Up	A_23_P367618	ZIC1	Zic family member 1 (odd-paired homolog, Drosophila)	0.0089729	0.011	0.532235	0.703723
	Global Mac	Up	A_23_P91230	SLPI	secretory leukocyte peptidase inhibitor	0.00919608	0.011	0.538716	0.653186
	Global Mac	Up	A_23_P148768	F5	coagulation factor V (proaccelerin, labile factor)	0.00922524	0.008	0.53921	0.668302
	Global Mac	Up	A_23_P7212	CFI	complement factor I	0.00987468	0.011	0.546469	0.596029
	Global Mac	Up	A_32_P101779	SEC14L3	SEC14-like 3 (S. cerevisiae)	0.0107266	0.01	0.554603	0.693066
	Global Mac	Up	A_23_P119943	IGFBP2	insulin-like growth factor binding protein 2, 36kDa	0.0144978	0.012	0.559683	0.608982
	Global Mac	Up	A_23_P35725	ANO3	anoctamin 3	0.0181257	0.019	0.586141	0.584966
	Global Mac	Up	A_23_P101131	GRP	gastrin-releasing peptide	0.0196919	0.018	0.598349	0.703488
	Global Mac	Up	A_23_P97141	RGS1	regulator of G-protein signaling 1	0.0213457	0.022	0.60744	1.03094
	Global Mac	Up	A_23_P106922	CHST6	carbohydrate (N-acetylglucosamine 6-O) sulfotransferase 6	0.0225292	0.028	0.617811	0.604767
	Global Mac	Up	A_32_P133182			0.0256591	0.027	0.632645	0.927537
	Global Mac	Up	A_32_P136871			0.0452083	0.046	0.69573	0.58883
	Global Mac	Up	A_23_P59654	NPVF	neuropeptide VF precursor	0.047472	0.056	0.697661	1.06641
	Global Mac	Up	A_23_P21495	FCGBP	Fc fragment of IgG binding protein	0.0487479	0.066	0.697661	0.803662
	Global Mac	Up	A_23_P24244	C10orf18	chromosome 10 open reading frame 18	0.0515774	0.043	0.697661	0.615323
	Global Mac	Up	A_24_P321766	SERPINA5	serpin peptidase inhibitor, clade A (alpha-1 antiproteinase, antitrypsin), member 5	0.0525885	0.05	0.697661	0.623721
	Global Mac	Up	A_23_P2920	SERPINA3	serpin peptidase inhibitor, clade A (alpha-1 antiproteinase, antitrypsin), member 3	0.0533568	0.053	0.701278	0.673794
	Global Mac	Up	A_24_P111096	PFKFB3	6-phosphofructo-2-kinase/fructose-2,6-biphosphatase 3	0.0664488	0.057	0.723358	0.649997
	Global Mac	Up	A_23_P132619	OXTR	oxytocin receptor	0.0675162	0.075	0.723358	0.6412
	Global Mac	Up	A_23_P162918	SERPINA3	serpin peptidase inhibitor, clade A (alpha-1 antiproteinase, antitrypsin), member 3	0.068697	0.091	0.725929	0.727095
	Global Mac	Up	A_23_P39237	ZFP36	zinc finger protein 36, C3H type, homolog (mouse)	0.0729041	0.075	0.73145	0.634661
	Global Mac	Down	A_32_P162709			0.000418851	<0.001	0.33081	-0.60303
	Global Mac	Down	A_23_P71880	SPINK4	serine peptidase inhibitor, Kazal type 4	0.0106828	0.003	0.554603	-0.586257
	Global Mac	Down	A_23_P254944	GSTT1	glutathione S-transferase theta 1	0.0122849	0.007	0.558533	-0.590614
	Global Mac	Down	A_24_P694738	LOC388796	hypothetical LOC388796	0.0198068	0.028	0.599738	-0.784937
	Global Mac	Down	A_23_P130259	GUCY2D	guanylate cyclase 2D, membrane (retina-specific)	0.0270771	0.019	0.64455	-0.586686
	Global Mac	Down	A_32_P66934			0.0363218	0.032	0.678413	-0.608199
	Global Mac	Down	A_23_P250747	GDEP	gene differentially expressed in prostate	0.0563069	0.057	0.707513	-0.724225
	Global XMac	Up	A_23_P68338	TMEM169	transmembrane protein 169	0.00221022	0.002	0.963427	0.621881
	Global XMac	Up	A_24_P860781	LOC100294179	similar to MHC class I A	0.00241177	0.003	0.963427	0.628507
	Global XMac	Up	A_23_P24535	TTC12	tetratricopeptide repeat domain 12	0.00323643	0.004	0.963427	0.896917
	Global XMac	Up	A_24_P376483	HLA-A	major histocompatibility complex, class I, A	0.00335129	0.006	0.963427	0.656137
	Global XMac	Up	A_24_P244644	RIC8B	resistance to inhibitors of cholinesterase 8 homolog B (C. elegans)	0.00490104	0.006	0.963427	0.6265
	Global XMac	Up	A_23_P24244	C10orf18	chromosome 10 open reading frame 18	0.00742059	0.008	0.963427	0.716411
	Global XMac	Up	A_32_P108107	DEFB119	defensin, beta 119	0.0189149	0.018	0.963427	1.25556
	Global XMac	Up	A_23_P35725	ANO3	anoctamin 3	0.0224049	0.015	0.963427	0.588514
	Global XMac	Up	A_23_P37441	B2M	beta-2-microglobulin	0.0268246	0.016	0.963427	0.600743
	Global XMac	Up	A_24_P237686			0.0390449	0.046	0.963427	0.627234
	Global XMac	Up	A_23_P72961	PRPS1	phosphoribosyl pyrophosphate synthetase 1	0.0400964	0.047	0.963427	0.658442
	Global XMac	Up	A_23_P394972	C21orf29	chromosome 21 open reading frame 29	0.0531766	0.053	0.963427	0.72045
	Global XMac	Up	A_23_P46426	CYR61	cysteine-rich, angiogenic inducer, 61	0.0922863	0.08	0.963427	0.938082
	Global XMac	Up	A_23_P250516			0.102546	0.095	0.963427	0.67335
	Global XMac	Down	A_32_P115438	LOC100128239	hypothetical LOC100128239	0.000141471	<0.001	0.963427	-0.637758
	Global XMac	Down	A_32_P132959			0.00162752	<0.001	0.963427	-0.614657
	Global XMac	Down	A_23_P254944	GSTT1	glutathione S-transferase theta 1	0.00196963	0.006	0.963427	-0.735398
	Global XMac	Down	A_32_P61439			0.00234686	<0.001	0.963427	-0.60666
	Global XMac	Down	A_24_P119519	LIG3	ligase III, DNA, ATP-dependent	0.00260317	0.006	0.963427	-0.631897
	Global XMac	Down	A_32_P7516			0.0043681	0.007	0.963427	-0.786124
	Global XMac	Down	A_23_P399292			0.00526225	0.009	0.963427	-0.71442
	Global XMac	Down	A_23_P369447	KGFLP1	keratinocyte growth factor-like protein 1	0.00817816	0.006	0.963427	-0.634279
	Global XMac	Down	A_24_P18137	NEFL	neurofilament, light polypeptide	0.0104845	0.012	0.963427	-0.646899
	Global XMac	Down	A_24_P7790	WFDC10B	WAP four-disulfide core domain 10B	0.0126683	0.014	0.963427	-0.712857
	Global XMac	Down	A_24_P264832	NEFM	neurofilament, medium polypeptide	0.0127011	0.014	0.963427	-0.821275
	Global XMac	Down	A_23_P142304	MKNK2	MAP kinase interacting serine/threonine kinase 2	0.015289	0.022	0.963427	-0.631263
	Global XMac	Down	A_32_P113462			0.0318599	0.033	0.963427	-0.890324
	Global XMac	Down	A_23_P359630	PLGLB1	plasminogen-like B1	0.0397173	0.032	0.963427	-0.610596
	Global XMac	Down	A_24_P662366			0.039951	0.043	0.963427	-0.587538
	Global XMac	Down	A_24_P938135			0.0442518	0.044	0.963427	-0.61866
	Global XMac	Down	A_23_P13713	PRPH	peripherin	0.0476395	0.051	0.963427	-0.58635
	Global XMac	Down	A_24_P694738	LOC388796	hypothetical LOC388796	0.0488734	0.066	0.963427	-0.594437
	Global XMac	Down	A_32_P66934			0.0527677	0.058	0.963427	-0.662921
	Global XMac	Down	A_23_P114626	SERPINC1	serpin peptidase inhibitor, clade C (antithrombin), member 1	0.0827376	0.093	0.963427	-0.648782
	MD	Up	A_24_P931579			0.000572613	0.002	0.774549	0.68642
	MD	Up	A_23_P89101	SEPT12	septin 12	0.00230647	0.002	0.774549	0.732925
	MD	Up	A_32_P101779	SEC14L3	SEC14-like 3 (S. cerevisiae)	0.00239113	0.001	0.774549	0.692541
	MD	Up	A_23_P57199	GGTLC1	gamma-glutamyltransferase light chain 1	0.00330805	0.004	0.774549	0.624011
	MD	Up	A_32_P174908	WAPAL	wings apart-like homolog (Drosophila)	0.00575759	0.011	0.832334	0.858464
	MD	Up	A_24_P604784			0.010899	0.008	0.839712	0.712383
	MD	Up	A_23_P417261	EFHB	EF-hand domain family, member B	0.01106	0.009	0.839712	0.672933
	MD	Up	A_23_P206661	NQO1	NAD(P)H dehydrogenase, quinone 1	0.0186359	0.017	0.873012	0.780072
	MD	Up	A_23_P2181	CYB5R2	cytochrome b5 reductase 2	0.0218224	0.029	0.877567	0.712967
	MD	Up	A_24_P237686			0.0225738	0.021	0.877567	0.693386
	MD	Up	A_23_P250914	ATP6V1C2	ATPase, H+ transporting, lysosomal 42kDa, V1 subunit C2	0.0238138	0.025	0.877567	0.601124
	MD	Up	A_32_P8156	C10orf107	chromosome 10 open reading frame 107	0.0327875	0.03	0.877567	0.668346
	MD	Up	A_23_P150555	SCGB1D2	secretoglobin, family 1D, member 2	0.0332994	0.043	0.878237	0.631024
	MD	Up	A_23_P257231	AGXT2L1	alanine-glyoxylate aminotransferase 2-like 1	0.0357169	0.04	0.888055	0.725312
	MD	Up	A_23_P127948	ADM	adrenomedullin	0.0469874	0.049	0.888055	0.840525
	MD	Up	A_24_P605233	KDM4C	lysine (K)-specific demethylase 4C	0.0482393	0.045	0.888055	0.608766
	MD	Up	A_23_P342185	WAPAL	wings apart-like homolog (Drosophila)	0.0491226	0.041	0.888055	0.748973
	MD	Up	A_23_P24535	TTC12	tetratricopeptide repeat domain 12	0.0497104	0.043	0.888055	0.595413
	MD	Up	A_23_P47879	STAT6	signal transducer and activator of transcription 6, interleukin-4 induced	0.056699	0.061	0.888055	0.60367
	MD	Up	A_23_P203558	HBB	hemoglobin, beta	0.0707834	0.055	0.888055	0.715736
	MD	Up	A_32_P197524	EIF2A	eukaryotic translation initiation factor 2A, 65kDa	0.0709883	0.076	0.888055	0.631888
	MD	Up	A_23_P101131	GRP	gastrin-releasing peptide	0.0814748	0.08	0.900196	0.604496
	MD	Up	A_23_P148308	RBM3	RNA binding motif (RNP1, RRM) protein 3	0.0873786	0.075	0.900196	0.745267
	MD	Up	A_32_P108107	DEFB119	defensin, beta 119	0.101344	0.089	0.900196	0.654239
	MD	Up	A_23_P250516			0.105675	0.094	0.901045	0.668851
	MD	Down	A_32_P132959			5.27072e-05	<0.001	0.468005	-0.774644
	MD	Down	A_23_P130259	GUCY2D	guanylate cyclase 2D, membrane (retina-specific)	0.000256592	<0.001	0.774549	-0.869206
	MD	Down	A_32_P162709			0.000409844	<0.001	0.774549	-0.890912
	MD	Down	A_32_P102604			0.000507115	<0.001	0.774549	-0.641748
	MD	Down	A_24_P889103	SUZ12P	suppressor of zeste 12 homolog pseudogene	0.000521902	0.002	0.774549	-0.634536
	MD	Down	A_24_P916031			0.000654097	0.001	0.774549	-0.648543
	MD	Down	A_32_P58437			0.000934542	<0.001	0.774549	-0.780003
	MD	Down	A_32_P197109			0.0010002	0.001	0.774549	-0.586015
	MD	Down	A_32_P135972			0.00104078	0.001	0.774549	-0.612975
	MD	Down	A_24_P67946	NUDT4	nudix (nucleoside diphosphate linked moiety X)-type motif 4	0.00111438	0.003	0.774549	-0.680908
	MD	Down	A_24_P926783	ZNF880	zinc finger protein 880	0.00150535	0.001	0.774549	-0.674667
	MD	Down	A_23_P95453	NRXN1	neurexin 1	0.0017207	0.003	0.774549	-0.666842
	MD	Down	A_23_P32629	HS6ST3	heparan sulfate 6-O-sulfotransferase 3	0.00221965	0.002	0.774549	-0.641179
	MD	Down	A_23_P406227	MGC23284	hypothetical LOC197187	0.00238534	0.002	0.774549	-0.663397
	MD	Down	A_32_P66934			0.00312329	0.003	0.774549	-0.816958
	MD	Down	A_32_P94444	PRSS2	protease, serine, 2 (trypsin 2)	0.00570866	0.007	0.832334	-0.598228
	MD	Down	A_23_P315815	NRG1	neuregulin 1	0.00581311	0.008	0.832334	-0.757369
	MD	Down	A_24_P358805			0.00584241	0.003	0.832334	-0.589261
	MD	Down	A_23_P143838	ARPP-21	cyclic AMP-regulated phosphoprotein, 21 kD	0.00587034	0.009	0.832334	-0.603838
	MD	Down	A_24_P169048	RFPL3S	RFPL3 antisense RNA (non-protein coding)	0.00642259	0.006	0.839712	-0.669097
	MD	Down	A_24_P179225	MATN2	matrilin 2	0.0076901	0.003	0.839712	-0.601813
	MD	Down	A_32_P115438	LOC100128239	hypothetical LOC100128239	0.0078212	0.011	0.839712	-0.587127
	MD	Down	A_23_P401691	DPYSL5	dihydropyrimidinase-like 5	0.00866208	0.013	0.839712	-0.608538
	MD	Down	A_23_P82488			0.00916552	0.007	0.839712	-0.668261
	MD	Down	A_23_P82929	NOV	nephroblastoma overexpressed gene	0.00939351	0.013	0.839712	-0.999991
	MD	Down	A_23_P8981	STAR	steroidogenic acute regulatory protein	0.0100998	0.013	0.839712	-0.649364
	MD	Down	A_32_P795513	LMOD3	leiomodin 3 (fetal)	0.0107352	0.008	0.839712	-0.598699
	MD	Down	A_24_P186551	HGC6.3	similar to HGC6.3	0.0125864	0.014	0.839712	-0.598936
	MD	Down	A_23_P85269	TTN	titin	0.0134468	0.015	0.839712	-0.608756
	MD	Down	A_32_P160537			0.0147364	0.015	0.849765	-0.671835
	MD	Down	A_23_P62752	NPPB	natriuretic peptide precursor B	0.0157862	0.012	0.851238	-0.747543
	MD	Down	A_32_P15958	C21orf121	chromosome 21 open reading frame 121	0.0161862	0.021	0.854981	-0.688359
	MD	Down	A_32_P128857	LOC286272	hypothetical protein LOC286272	0.019431	0.032	0.873982	-0.67922
	MD	Down	A_24_P483145	LOC286272	hypothetical protein LOC286272	0.020782	0.02	0.877567	-0.635625
	MD	Down	A_23_P422212	SLC35F3	solute carrier family 35, member F3	0.0236177	0.024	0.877567	-0.654365
	MD	Down	A_32_P113462			0.0236521	0.031	0.877567	-0.79562
	MD	Down	A_24_P238616			0.0245103	0.032	0.877567	-0.833516
	MD	Down	A_23_P254944	GSTT1	glutathione S-transferase theta 1	0.0291491	0.031	0.877567	-0.813839
	MD	Down	A_24_P934435			0.039512	0.034	0.888055	-0.621057
	MD	Down	A_23_P59410	KIF25	kinesin family member 25	0.0401331	0.047	0.888055	-0.898129
	MD	Down	A_24_P6626	TMEM132B	transmembrane protein 132B	0.047983	0.05	0.888055	-0.597883
	MD	Down	A_32_P7193			0.0515197	0.045	0.888055	-0.633118
	MD	Down	A_23_P217820	DHCR24	24-dehydrocholesterol reductase	0.0541375	0.054	0.888055	-0.620609
	MD	Down	A_23_P89431	CCL2	chemokine (C-C motif) ligand 2	0.0707752	0.073	0.888055	-1.00845
	MD	Down	A_23_P390445	PPP1R1C	protein phosphatase 1, regulatory (inhibitor) subunit 1C	0.0712475	0.062	0.888055	-0.700627
	MD	Down	A_23_P218025	KIF5A	kinesin family member 5A	0.0721939	0.077	0.888851	-0.663832
	MD	Down	A_32_P219942	ZIC5	Zic family member 5 (odd-paired homolog, Drosophila)	0.0987115	0.085	0.900196	-0.643185
	MD Mac	Up	A_23_P311895	CLIC5	chloride intracellular channel 5	0.000170062	0.001	1	0.837587
	MD Mac	Up	A_23_P89101	SEPT12	septin 12	0.00199469	0.003	1	0.833627
	MD Mac	Up	A_23_P333640	PAPLN	papilin, proteoglycan-like sulfated glycoprotein	0.00276986	0.001	1	0.626175
	MD Mac	Up	A_32_P200586			0.00342946	0.003	1	0.657456
	MD Mac	Up	A_32_P101490			0.00464248	0.009	1	0.65634
	MD Mac	Up	A_24_P902100	AGPS	alkylglycerone phosphate synthase	0.00472964	0.008	1	0.621361
	MD Mac	Up	A_32_P101779	SEC14L3	SEC14-like 3 (S. cerevisiae)	0.0085396	0.005	1	0.756864
	MD Mac	Up	A_32_P9941	WIF1	WNT inhibitory factor 1	0.00862217	0.011	1	0.660134
	MD Mac	Up	A_24_P126557	RAVER1	ribonucleoprotein, PTB-binding 1	0.00862881	0.019	1	0.69652
	MD Mac	Up	A_24_P298228			0.00878472	0.019	1	0.744406
	MD Mac	Up	A_32_P93209			0.0120483	0.013	1	0.637451
	MD Mac	Up	A_24_P396889	NDUFA10	NADH dehydrogenase (ubiquinone) 1 alpha subcomplex, 10, 42kDa	0.013017	0.011	1	0.667326
	MD Mac	Up	A_32_P207420			0.0140478	0.015	1	0.588409
	MD Mac	Up	A_24_P183664	TRIL	TLR4 interactor with leucine rich repeats	0.014624	0.013	1	0.67861
	MD Mac	Up	A_23_P170238	PCDH10	protocadherin 10	0.0172428	0.019	1	0.598946
	MD Mac	Up	A_23_P80200	LOC400891	chromosome 14 open reading frame 166B pseudogene	0.0211518	0.019	1	0.633085
	MD Mac	Up	A_32_P174908	WAPAL	wings apart-like homolog (Drosophila)	0.0227159	0.022	1	0.81154
	MD Mac	Up	A_24_P212677	RNF170	ring finger protein 170	0.0232619	0.035	1	0.61347
	MD Mac	Up	A_23_P108216	FXYD1	FXYD domain containing ion transport regulator 1	0.0249187	0.028	1	0.592737
	MD Mac	Up	A_24_P158385	ZMYND19	zinc finger, MYND-type containing 19	0.0258467	0.027	1	0.895293
	MD Mac	Up	A_24_P791040	FBXW2	F-box and WD repeat domain containing 2	0.029018	0.03	1	0.676633
	MD Mac	Up	A_23_P6596	HES1	hairy and enhancer of split 1, (Drosophila)	0.0312169	0.035	1	0.615175
	MD Mac	Up	A_23_P404094	FLJ39582	hypothetical LOC439931	0.0312888	0.022	1	0.691254
	MD Mac	Up	A_23_P57199	GGTLC1	gamma-glutamyltransferase light chain 1	0.0321278	0.042	1	0.668836
	MD Mac	Up	A_24_P354849			0.0353966	0.04	1	0.614272
	MD Mac	Up	A_24_P935054	MUC5AC	mucin 5AC, oligomeric mucus/gel-forming	0.0355799	0.048	1	0.623797
	MD Mac	Up	A_32_P81674	LOC157627	hypothetical LOC157627	0.0375	0.026	1	0.692816
	MD Mac	Up	A_24_P649357	GUSBP3	glucuronidase, beta pseudogene 3	0.0450833	0.046	1	0.594832
	MD Mac	Up	A_23_P2181	CYB5R2	cytochrome b5 reductase 2	0.0483428	0.048	1	0.770784
	MD Mac	Up	A_23_P342185	WAPAL	wings apart-like homolog (Drosophila)	0.0562164	0.078	1	0.901288
	MD Mac	Up	A_23_P214080	EGR1	early growth response 1	0.0590547	0.061	1	1.06604
	MD Mac	Up	A_32_P23360	YPEL2	yippee-like 2 (Drosophila)	0.063923	0.076	1	0.600053
	MD Mac	Up	A_24_P6449	SAMD7	sterile alpha motif domain containing 7	0.0645902	0.069	1	0.585881
	MD Mac	Up	A_24_P915227	LOC648740	ACTB pseudogene	0.0674651	0.067	1	0.606536
	MD Mac	Up	A_23_P416774	CLIC5	chloride intracellular channel 5	0.0684043	0.071	1	0.744003
	MD Mac	Up	A_23_P357760	ARSD	arylsulfatase D	0.0784242	0.065	1	0.593808
	MD Mac	Up	A_23_P417261	EFHB	EF-hand domain family, member B	0.0807281	0.082	1	0.679054
	MD Mac	Up	A_23_P380379			0.082502	0.081	1	0.734215
	MD Mac	Up	A_23_P28607			0.0828103	0.075	1	0.736861
	MD Mac	Up	A_24_P541576	LOC389831	hypothetical gene supported by AL713796	0.0838885	0.093	1	0.782666
	MD Mac	Up	A_23_P312752	KCNJ13	potassium inwardly-rectifying channel, subfamily J, member 13	0.102142	0.079	1	0.666174
	MD Mac	Up	A_23_P206661	NQO1	NAD(P)H dehydrogenase, quinone 1	0.107572	0.074	1	0.638678
	MD Mac	Down	A_32_P162709			0.000241839	<0.001	1	-0.999536
	MD Mac	Down	A_24_P916547	LOC100292967	similar to hCG2038619	0.000631462	0.001	1	-0.69959
	MD Mac	Down	A_32_P113845			0.000643316	0.002	1	-0.74936
	MD Mac	Down	A_23_P147782	SCRT1	scratch homolog 1, zinc finger protein (Drosophila)	0.00069537	0.001	1	-0.660877
	MD Mac	Down	A_23_P95453	NRXN1	neurexin 1	0.000944988	0.002	1	-0.688178
	MD Mac	Down	A_24_P272967	AVL9	AVL9 homolog (S. cerevisiase)	0.000975687	0.005	1	-0.618404
	MD Mac	Down	A_32_P49284			0.00121912	0.002	1	-0.602266
	MD Mac	Down	A_23_P161197	SEC61A2	Sec61 alpha 2 subunit (S. cerevisiae)	0.0013938	<0.001	1	-0.640284
	MD Mac	Down	A_24_P253003	WNT11	wingless-type MMTV integration site family, member 11	0.00143955	0.002	1	-0.635964
	MD Mac	Down	A_32_P197109			0.00146812	0.003	1	-0.818868
	MD Mac	Down	A_24_P306214	KIAA1609	KIAA1609	0.00163149	<0.001	1	-0.650495
	MD Mac	Down	A_32_P233457			0.00231292	0.005	1	-0.602905
	MD Mac	Down	A_23_P380326	SLC39A9	solute carrier family 39 (zinc transporter), member 9	0.00270771	<0.001	1	-0.62879
	MD Mac	Down	A_23_P12303			0.0032008	0.007	1	-0.63602
	MD Mac	Down	A_32_P41295	FLJ31485	hypothetical protein LOC440119	0.00336256	0.002	1	-0.615837
	MD Mac	Down	A_32_P132959			0.00462433	0.008	1	-0.756595
	MD Mac	Down	A_32_P42797	LOC100132351	hypothetical LOC100132351	0.00466199	0.01	1	-0.690036
	MD Mac	Down	A_23_P404678	RAB3D	RAB3D, member RAS oncogene family	0.00512241	0.005	1	-0.794881
	MD Mac	Down	A_23_P397320	JSRP1	junctional sarcoplasmic reticulum protein 1	0.00531571	0.007	1	-0.636188
	MD Mac	Down	A_32_P51781			0.00553438	0.011	1	-0.639668
	MD Mac	Down	A_24_P346604	UBE2W	ubiquitin-conjugating enzyme E2W (putative)	0.00556874	0.008	1	-0.585998
	MD Mac	Down	A_23_P409449	TAL2	T-cell acute lymphocytic leukemia 2	0.00573399	0.003	1	-0.704715
	MD Mac	Down	A_23_P49725	HSPB9	heat shock protein, alpha-crystallin-related, B9	0.006039	0.009	1	-0.637013
	MD Mac	Down	A_23_P145865	ADAP1	ArfGAP with dual PH domains 1	0.00674604	0.005	1	-0.620653
	MD Mac	Down	A_24_P67946	NUDT4	nudix (nucleoside diphosphate linked moiety X)-type motif 4	0.00850019	0.009	1	-0.625827
	MD Mac	Down	A_23_P343826	FCHSD1	FCH and double SH3 domains 1	0.0100098	0.009	1	-0.730492
	MD Mac	Down	A_24_P342096	FAM27A	family with sequence similarity 27, member A	0.0109008	0.015	1	-0.701804
	MD Mac	Down	A_24_P110331	MYADML2	myeloid-associated differentiation marker-like 2	0.0114784	0.011	1	-0.621016
	MD Mac	Down	A_23_P130259	GUCY2D	guanylate cyclase 2D, membrane (retina-specific)	0.0143933	0.024	1	-0.656488
	MD Mac	Down	A_23_P335329	GNG4	guanine nucleotide binding protein (G protein), gamma 4	0.0154882	0.008	1	-0.692384
	MD Mac	Down	A_23_P256603	MLLT4	myeloid/lymphoid or mixed-lineage leukemia (trithorax homolog, Drosophila); translocated to, 4	0.0170748	0.02	1	-0.617067
	MD Mac	Down	A_24_P327011	PPCDC	phosphopantothenoylcysteine decarboxylase	0.0173132	0.028	1	-0.58672
	MD Mac	Down	A_23_P32629	HS6ST3	heparan sulfate 6-O-sulfotransferase 3	0.0178417	0.024	1	-0.712575
	MD Mac	Down	A_24_P169048	RFPL3S	RFPL3 antisense RNA (non-protein coding)	0.0180016	0.029	1	-0.663486
	MD Mac	Down	A_23_P133293	MCTP1	multiple C2 domains, transmembrane 1	0.0193124	0.026	1	-0.82591
	MD Mac	Down	A_23_P14863	CHAC1	ChaC, cation transport regulator homolog 1 (E. coli)	0.020061	0.016	1	-0.724135
	MD Mac	Down	A_23_P100056	RBPMS2	RNA binding protein with multiple splicing 2	0.0207118	0.021	1	-0.704832
	MD Mac	Down	A_23_P218025	KIF5A	kinesin family member 5A	0.0209487	0.017	1	-0.611666
	MD Mac	Down	A_23_P144656	CDH10	cadherin 10, type 2 (T2-cadherin)	0.021678	0.019	1	-0.656709
	MD Mac	Down	A_23_P99285	GPR19	G protein-coupled receptor 19	0.022229	0.016	1	-0.623311
	MD Mac	Down	A_32_P7193			0.0223802	0.024	1	-0.793616
	MD Mac	Down	A_32_P135972			0.0236015	0.019	1	-0.632333
	MD Mac	Down	A_24_P335781	ADCYAP1	adenylate cyclase activating polypeptide 1 (pituitary)	0.0239198	0.021	1	-0.665772
	MD Mac	Down	A_23_P155815	NCAPG	non-SMC condensin I complex, subunit G	0.0241746	0.021	1	-0.644802
	MD Mac	Down	A_23_P152873	NEK8	NIMA (never in mitosis gene a)- related kinase 8	0.0274681	0.015	1	-0.58676
	MD Mac	Down	A_23_P253542	SMPX	small muscle protein, X-linked	0.028439	0.033	1	-0.641572
	MD Mac	Down	A_24_P942589	UGT8	UDP glycosyltransferase 8	0.0284983	0.026	1	-0.720729
	MD Mac	Down	A_32_P94444	PRSS2	protease, serine, 2 (trypsin 2)	0.0298153	0.039	1	-0.738989
	MD Mac	Down	A_23_P406227	MGC23284	hypothetical LOC197187	0.0301216	0.025	1	-0.641333
	MD Mac	Down	A_24_P940441	HIST1H2AK	histone cluster 1, H2ak	0.0306455	0.027	1	-0.598825
	MD Mac	Down	A_23_P315815	NRG1	neuregulin 1	0.0312018	0.022	1	-0.661453
	MD Mac	Down	A_23_P160214	TTC39A	tetratricopeptide repeat domain 39A	0.0319961	0.034	1	-0.693078
	MD Mac	Down	A_32_P66934			0.0323293	0.037	1	-0.797186
	MD Mac	Down	A_32_P218812			0.0326355	0.029	1	-0.587106
	MD Mac	Down	A_23_P390445	PPP1R1C	protein phosphatase 1, regulatory (inhibitor) subunit 1C	0.0331091	0.025	1	-0.697952
	MD Mac	Down	A_24_P926783	ZNF880	zinc finger protein 880	0.0333177	0.033	1	-0.718002
	MD Mac	Down	A_24_P630578			0.0334784	0.03	1	-0.638408
	MD Mac	Down	A_24_P854492	MIAT	myocardial infarction associated transcript (non-protein coding)	0.037777	0.039	1	-0.588576
	MD Mac	Down	A_23_P310274	PRSS2	protease, serine, 2 (trypsin 2)	0.0396301	0.048	1	-0.867566
	MD Mac	Down	A_24_P123768	EIF2AK1	eukaryotic translation initiation factor 2-alpha kinase 1	0.0409852	0.029	1	-0.643025
	MD Mac	Down	A_32_P56961			0.0447653	0.046	1	-0.618504
	MD Mac	Down	A_23_P422212	SLC35F3	solute carrier family 35, member F3	0.0487792	0.041	1	-0.664774
	MD Mac	Down	A_23_P63158	SPTA1	spectrin, alpha, erythrocytic 1 (elliptocytosis 2)	0.0580409	0.051	1	-0.621038
	MD Mac	Down	A_23_P44867	AMBN	ameloblastin (enamel matrix protein)	0.0647495	0.067	1	-0.808883
	MD Mac	Down	A_32_P52153			0.0662014	0.068	1	-0.673441
	MD Mac	Down	A_32_P15958	C21orf121	chromosome 21 open reading frame 121	0.0713033	0.089	1	-0.727588
	MD Mac	Down	A_23_P82488			0.0767802	0.077	1	-0.675713
	MD Mac	Down	A_32_P216241	PLAC4	placenta-specific 4	0.0846016	0.095	1	-0.710844
	MD Mac	Down	A_32_P199040			0.0862794	0.073	1	-0.5939
	MD Mac	Down	A_23_P82929	NOV	nephroblastoma overexpressed gene	0.0864612	0.075	1	-1.04003
	MD Mac	Down	A_23_P31615	PMP2	peripheral myelin protein 2	0.0882822	0.074	1	-0.814097
	MD XMac	Up	A_23_P57658	HRASLS	HRAS-like suppressor	3.37586e-05	<0.001	0.450981	0.794855
	MD XMac	Up	A_23_P68338	TMEM169	transmembrane protein 169	0.00038934	0.002	0.789818	0.868669
	MD XMac	Up	A_23_P99625	FITM1	fat storage-inducing transmembrane protein 1	0.000498418	0.001	0.789818	0.902036
	MD XMac	Up	A_32_P19193			0.000791306	0.004	0.928913	0.663704
	MD XMac	Up	A_23_P161183	ZDHHC6	zinc finger, DHHC-type containing 6	0.00154392	0.003	0.928913	0.67832
	MD XMac	Up	A_24_P677783	LOC152024	hypothetical LOC152024	0.00290514	0.004	0.940562	0.819855
	MD XMac	Up	A_24_P276791	LRRC42	leucine rich repeat containing 42	0.00316275	0.003	0.940562	0.712638
	MD XMac	Up	A_23_P216376	CNGB3	cyclic nucleotide gated channel beta 3	0.00386216	0.007	0.940562	0.607097
	MD XMac	Up	A_24_P33525			0.00401509	0.004	0.940562	0.622454
	MD XMac	Up	A_32_P102300			0.00605699	0.001	0.940562	0.736533
	MD XMac	Up	A_24_P933138			0.00758821	0.003	0.940562	0.724859
	MD XMac	Up	A_23_P42265	APOM	apolipoprotein M	0.00792234	0.023	0.940562	0.669506
	MD XMac	Up	A_24_P941268	CA5B	carbonic anhydrase VB, mitochondrial	0.0080438	0.01	0.940562	0.641365
	MD XMac	Up	A_32_P206344			0.00962372	0.005	0.940562	0.893354
	MD XMac	Up	A_23_P203075	USP28	ubiquitin specific peptidase 28	0.0105735	0.003	0.940562	0.707278
	MD XMac	Up	A_23_P43630			0.0108709	0.017	0.940562	0.77011
	MD XMac	Up	A_24_P854913	FAM119A	family with sequence similarity 119, member A	0.0114921	0.016	0.940562	0.728133
	MD XMac	Up	A_23_P48740	DIO2	deiodinase, iodothyronine, type II	0.0128565	0.022	0.940562	0.671005
	MD XMac	Up	A_24_P237686			0.0131754	0.017	0.940562	0.91557
	MD XMac	Up	A_24_P110306			0.0134797	0.011	0.940562	0.659823
	MD XMac	Up	A_23_P132378	CELSR1	cadherin, EGF LAG seven-pass G-type receptor 1 (flamingo homolog, Drosophila)	0.0142277	0.015	0.940562	0.873531
	MD XMac	Up	A_23_P429491	C11orf82	chromosome 11 open reading frame 82	0.014835	0.014	0.940562	0.621102
	MD XMac	Up	A_23_P153571	IGFL2	IGF-like family member 2	0.0149436	0.016	0.940562	0.740916
	MD XMac	Up	A_23_P24535	TTC12	tetratricopeptide repeat domain 12	0.0153189	0.022	0.940562	1.10731
	MD XMac	Up	A_32_P101779	SEC14L3	SEC14-like 3 (S. cerevisiae)	0.0166592	0.021	0.940562	0.699756
	MD XMac	Up	A_24_P137545	WWC2	WW and C2 domain containing 2	0.0168403	0.016	0.940562	0.618615
	MD XMac	Up	A_24_P931579			0.0173708	0.027	0.940562	0.830467
	MD XMac	Up	A_23_P257231	AGXT2L1	alanine-glyoxylate aminotransferase 2-like 1	0.017709	0.02	0.940562	1.06833
	MD XMac	Up	A_24_P605233	KDM4C	lysine (K)-specific demethylase 4C	0.0178496	0.039	0.940562	1.04781
	MD XMac	Up	A_32_P181297	ST7OT1	ST7 overlapping transcript 1 (non-protein coding)	0.0219642	0.032	0.940562	0.822163
	MD XMac	Up	A_32_P163937			0.0229629	0.032	0.940562	0.624541
	MD XMac	Up	A_23_P360797	NTF3	neurotrophin 3	0.0230323	0.018	0.940562	1.16588
	MD XMac	Up	A_24_P933565	PGAP1	post-GPI attachment to proteins 1	0.0230468	0.013	0.940562	0.706856
	MD XMac	Up	A_24_P759241			0.0246067	0.044	0.940562	0.710337
	MD XMac	Up	A_23_P250914	ATP6V1C2	ATPase, H+ transporting, lysosomal 42kDa, V1 subunit C2	0.0266107	0.039	0.940562	0.98471
	MD XMac	Up	A_24_P30141	C10orf4	chromosome 10 open reading frame 4	0.0279376	0.035	0.940562	1.05386
	MD XMac	Up	A_23_P92730	HSPB3	heat shock 27kDa protein 3	0.0283504	0.038	0.940562	0.614628
	MD XMac	Up	A_24_P711050			0.0295912	0.034	0.940562	0.616677
	MD XMac	Up	A_23_P30603	DDO	D-aspartate oxidase	0.0298148	0.017	0.940562	0.751746
	MD XMac	Up	A_24_P703642			0.0299312	0.03	0.940562	0.600939
	MD XMac	Up	A_23_P501933	CACNG6	calcium channel, voltage-dependent, gamma subunit 6	0.0301824	0.026	0.940562	0.63753
	MD XMac	Up	A_23_P63379	CA14	carbonic anhydrase XIV	0.030213	0.015	0.940562	0.613776
	MD XMac	Up	A_32_P42684	SLC7A11	solute carrier family 7, (cationic amino acid transporter, y+ system) member 11	0.0303405	0.036	0.940562	0.608457
	MD XMac	Up	A_24_P106382			0.0307876	0.036	0.940562	0.797638
	MD XMac	Up	A_24_P135579	LOC344382	similar to unr-interacting protein	0.0312017	0.041	0.940562	0.680496
	MD XMac	Up	A_32_P170547	CT45A5	cancer/testis antigen family 45, member A5	0.0314992	0.018	0.940562	0.777385
	MD XMac	Up	A_23_P362261	FDXACB1	ferredoxin-fold anticodon binding domain containing 1	0.0325473	0.036	0.940562	0.677745
	MD XMac	Up	A_23_P4082	CCT6B	chaperonin containing TCP1, subunit 6B (zeta 2)	0.0329697	0.035	0.940562	0.685935
	MD XMac	Up	A_24_P490746			0.0336715	0.013	0.940562	0.830962
	MD XMac	Up	A_24_P203886			0.0365308	0.019	0.940562	0.63509
	MD XMac	Up	A_24_P928901	SLC31A1	solute carrier family 31 (copper transporters), member 1	0.0378675	0.062	0.940562	0.594222
	MD XMac	Up	A_32_P11764			0.0379918	0.026	0.940562	0.606032
	MD XMac	Up	A_32_P233784			0.0383761	0.05	0.940562	0.720035
	MD XMac	Up	A_23_P217737	ATP7A	ATPase, Cu++ transporting, alpha polypeptide	0.0389145	0.041	0.940562	0.620557
	MD XMac	Up	A_23_P55564	ZCCHC2	zinc finger, CCHC domain containing 2	0.0393234	0.017	0.940562	0.754363
	MD XMac	Up	A_23_P206899	TMEM159	transmembrane protein 159	0.040071	0.029	0.940562	0.603466
	MD XMac	Up	A_24_P595567			0.0402572	0.042	0.940562	0.627246
	MD XMac	Up	A_23_P46426	CYR61	cysteine-rich, angiogenic inducer, 61	0.0412121	0.061	0.940562	1.36286
	MD XMac	Up	A_24_P823011			0.0419394	0.054	0.940562	0.590847
	MD XMac	Up	A_32_P12552	LOC643763	hypothetical LOC643763	0.042501	0.035	0.940562	0.683174
	MD XMac	Up	A_23_P127948	ADM	adrenomedullin	0.0467439	0.046	0.940562	1.20716
	MD XMac	Up	A_24_P240187	LRRN1	leucine rich repeat neuronal 1	0.0475765	0.044	0.940562	0.743873
	MD XMac	Up	A_23_P214425	NFYA	nuclear transcription factor Y, alpha	0.0480405	0.018	0.940562	0.646764
	MD XMac	Up	A_24_P941487	ZNF761	zinc finger protein 761	0.0501498	0.058	0.940562	0.691436
	MD XMac	Up	A_24_P64524			0.051664	0.054	0.940562	0.869592
	MD XMac	Up	A_24_P73075	TTC12	tetratricopeptide repeat domain 12	0.0516895	0.053	0.940562	0.688832
	MD XMac	Up	A_24_P927432			0.0523302	0.029	0.940562	0.604773
	MD XMac	Up	A_24_P722292			0.0544717	0.038	0.940562	0.636633
	MD XMac	Up	A_24_P48791	EIF2S2	eukaryotic translation initiation factor 2, subunit 2 beta, 38kDa	0.0549688	0.048	0.940562	0.598983
	MD XMac	Up	A_32_P108107	DEFB119	defensin, beta 119	0.0550988	0.074	0.940562	1.09694
	MD XMac	Up	A_23_P101960	ZFP36L2	zinc finger protein 36, C3H type-like 2	0.0565532	0.048	0.940562	0.888385
	MD XMac	Up	A_23_P57709	PCOLCE2	procollagen C-endopeptidase enhancer 2	0.0578371	0.079	0.940562	0.797877
	MD XMac	Up	A_23_P13929	NRIP2	nuclear receptor interacting protein 2	0.0586888	0.048	0.940562	0.991251
	MD XMac	Up	A_24_P516978			0.0591133	0.071	0.940562	0.600691
	MD XMac	Up	A_24_P105391	ERMAP	erythroblast membrane-associated protein (Scianna blood group)	0.0598793	0.063	0.940562	0.627665
	MD XMac	Up	A_23_P97141	RGS1	regulator of G-protein signaling 1	0.0602768	0.079	0.940562	0.747581
	MD XMac	Up	A_23_P343330	FLJ31715	hypothetical protein FLJ31715	0.0617507	0.043	0.940562	0.594858
	MD XMac	Up	A_24_P41662			0.0618921	0.045	0.940562	0.670222
	MD XMac	Up	A_23_P117059	SLC16A7	solute carrier family 16, member 7 (monocarboxylic acid transporter 2)	0.0619314	0.057	0.940562	0.615947
	MD XMac	Up	A_24_P380061	ARHGAP24	Rho GTPase activating protein 24	0.0648471	0.04	0.940562	0.688067
	MD XMac	Up	A_32_P319880	KIAA1530	KIAA1530	0.0654624	0.078	0.940562	0.594152
	MD XMac	Up	A_32_P27209			0.0657082	0.059	0.940562	0.858593
	MD XMac	Up	A_24_P561713			0.0658436	0.045	0.940562	0.752207
	MD XMac	Up	A_23_P46017	CCBL2	cysteine conjugate-beta lyase 2	0.0678687	0.073	0.940562	0.68438
	MD XMac	Up	A_23_P251421	CDCA7	cell division cycle associated 7	0.0678862	0.069	0.940562	0.643877
	MD XMac	Up	A_32_P197524	EIF2A	eukaryotic translation initiation factor 2A, 65kDa	0.0687422	0.081	0.940562	1.00744
	MD XMac	Up	A_23_P205697	DLST	dihydrolipoamide S-succinyltransferase (E2 component of 2-oxo-glutarate complex)	0.069982	0.071	0.940562	0.585718
	MD XMac	Up	A_24_P937855	SIKE1	suppressor of IKBKE 1	0.0700939	0.068	0.940562	0.73358
	MD XMac	Up	A_32_P197333			0.0702422	0.067	0.940562	0.83738
	MD XMac	Up	A_24_P621701			0.0704911	0.088	0.940562	0.767776
	MD XMac	Up	A_23_P79272	PDE1A	phosphodiesterase 1A, calmodulin-dependent	0.0758548	0.065	0.940562	1.05857
	MD XMac	Up	A_24_P212826	ZNF525	zinc finger protein 525	0.0760575	0.071	0.940562	0.713916
	MD XMac	Up	A_23_P72912	SLC4A8	solute carrier family 4, sodium bicarbonate cotransporter, member 8	0.0760851	0.043	0.940562	1.04111
	MD XMac	Up	A_32_P113436	HNRNPA1L2	heterogeneous nuclear ribonucleoprotein A1-like 2	0.0786786	0.059	0.940562	0.628329
	MD XMac	Up	A_24_P213277			0.0787199	0.083	0.940562	0.618234
	MD XMac	Up	A_32_P110872	A2LD1	AIG2-like domain 1	0.0797762	0.083	0.940562	0.627344
	MD XMac	Up	A_23_P378499	ZNF776	zinc finger protein 776	0.0801569	0.07	0.940562	0.711711
	MD XMac	Up	A_23_P80551			0.0827297	0.073	0.940562	0.632654
	MD XMac	Up	A_23_P35414	PPP1R3C	protein phosphatase 1, regulatory (inhibitor) subunit 3C	0.0832882	0.086	0.940562	0.765757
	MD XMac	Up	A_23_P101131	GRP	gastrin-releasing peptide	0.0836621	0.085	0.940562	1.05849
	MD XMac	Up	A_32_P167511			0.0855949	0.09	0.940562	0.69323
	MD XMac	Up	A_24_P289477			0.0866739	0.065	0.940562	0.869402
	MD XMac	Up	A_23_P417261	EFHB	EF-hand domain family, member B	0.0869615	0.092	0.940562	0.645459
	MD XMac	Up	A_32_P186038			0.0873887	0.071	0.940562	0.628517
	MD XMac	Up	A_24_P161317			0.0883719	0.062	0.940562	0.907704
	MD XMac	Up	A_23_P126613	AQP10	aquaporin 10	0.0916066	0.08	0.940562	0.781357
	MD XMac	Up	A_32_P219368	WTAP	Wilms tumor 1 associated protein	0.092584	0.063	0.940562	0.609418
	MD XMac	Up	A_24_P604784			0.0948415	0.076	0.940562	1.02945
	MD XMac	Up	A_23_P371410	PRKACB	protein kinase, cAMP-dependent, catalytic, beta	0.0952074	0.078	0.940562	0.745482
	MD XMac	Up	A_32_P209624	LOC100240726	makorin ring finger protein 1 pseudogene	0.095573	0.098	0.940562	0.603897
	MD XMac	Up	A_23_P60591	DNAJC7	DnaJ (Hsp40) homolog, subfamily C, member 7	0.0965877	0.092	0.940562	0.626809
	MD XMac	Up	A_23_P206661	NQO1	NAD(P)H dehydrogenase, quinone 1	0.0985255	0.08	0.940562	0.99331
	MD XMac	Up	A_23_P150555	SCGB1D2	secretoglobin, family 1D, member 2	0.0985915	0.087	0.940562	0.812797
	MD XMac	Up	A_24_P677608			0.0992486	0.066	0.940562	0.717663
	MD XMac	Up	A_23_P213102	PALLD	palladin, cytoskeletal associated protein	0.101025	0.081	0.940562	0.640763
	MD XMac	Up	A_24_P926450			0.102373	0.084	0.940562	0.629375
	MD XMac	Up	A_23_P47879	STAT6	signal transducer and activator of transcription 6, interleukin-4 induced	0.111973	0.077	0.940562	0.618348
	MD XMac	Down	A_32_P58437			1.74648e-05	<0.001	0.450981	-1.09253
	MD XMac	Down	A_24_P698136	LOC344967	acyl-CoA thioesterase 7 pseudogene	6.02632e-05	<0.001	0.536704	-0.601121
	MD XMac	Down	A_23_P217820	DHCR24	24-dehydrocholesterol reductase	0.000168319	<0.001	0.771899	-1.05706
	MD XMac	Down	A_32_P132959			0.000260015	0.003	0.771899	-0.848794
	MD XMac	Down	A_23_P20606	NIPSNAP3A	nipsnap homolog 3A (C. elegans)	0.000340836	0.001	0.789818	-0.655537
	MD XMac	Down	A_23_P157338	VWC2	von Willebrand factor C domain containing 2	0.000404205	<0.001	0.789818	-0.73765
	MD XMac	Down	A_23_P122937	ELMO1	engulfment and cell motility 1	0.000446166	0.001	0.789818	-0.675406
	MD XMac	Down	A_24_P380183			0.000455062	<0.001	0.789818	-0.925369
	MD XMac	Down	A_24_P3415	PPP2R2C	protein phosphatase 2 (formerly 2A), regulatory subunit B, gamma isoform	0.000532103	0.007	0.789818	-0.929901
	MD XMac	Down	A_32_P204959			0.000726115	0.005	0.928913	-0.745701
	MD XMac	Down	A_23_P17012	SCRN3	secernin 3	0.00108251	0.002	0.928913	-0.616708
	MD XMac	Down	A_23_P330727	PDDC1	Parkinson disease 7 domain containing 1	0.00125533	0.003	0.928913	-0.728833
	MD XMac	Down	A_24_P400702			0.00127561	0.004	0.928913	-0.859573
	MD XMac	Down	A_24_P162293	ERC1	ELKS/RAB6-interacting/CAST family member 1	0.00168275	0.004	0.929362	-0.745493
	MD XMac	Down	A_24_P6626	TMEM132B	transmembrane protein 132B	0.00170442	<0.001	0.929362	-1.01754
	MD XMac	Down	A_23_P47682	NRIP3	nuclear receptor interacting protein 3	0.00178616	0.003	0.93574	-0.80304
	MD XMac	Down	A_23_P165608	SEMA4F	sema domain, immunoglobulin domain (Ig), transmembrane domain (TM) and short cytoplasmic domain, (semaphorin) 4F	0.00206455	0.001	0.940562	-0.623887
	MD XMac	Down	A_23_P335198	MEGF8	multiple EGF-like-domains 8	0.0022075	0.004	0.940562	-0.732751
	MD XMac	Down	A_23_P13713	PRPH	peripherin	0.00229569	0.006	0.940562	-1.11824
	MD XMac	Down	A_23_P154507	ITGB1BP1	integrin beta 1 binding protein 1	0.00269593	<0.001	0.940562	-0.718455
	MD XMac	Down	A_23_P359214	LOC728449	hypothetical protein LOC728449	0.00288265	0.001	0.940562	-0.617607
	MD XMac	Down	A_23_P34233	QPRT	quinolinate phosphoribosyltransferase	0.00316513	0.004	0.940562	-0.621242
	MD XMac	Down	A_24_P945355	B3GNT4	UDP-GlcNAc:betaGal beta-1,3-N-acetylglucosaminyltransferase 4	0.00319982	0.007	0.940562	-0.610194
	MD XMac	Down	A_32_P62769	LOC100288933	hypothetical LOC100288933	0.0033468	0.007	0.940562	-0.837411
	MD XMac	Down	A_23_P384532	CCDC11	coiled-coil domain containing 11	0.00344122	0.003	0.940562	-0.7514
	MD XMac	Down	A_32_P48149			0.00347941	<0.001	0.940562	-0.731954
	MD XMac	Down	A_24_P941526			0.00358194	0.011	0.940562	-0.649047
	MD XMac	Down	A_23_P406227	MGC23284	hypothetical LOC197187	0.00367024	0.008	0.940562	-0.757795
	MD XMac	Down	A_32_P61439			0.00392308	0.003	0.940562	-0.961752
	MD XMac	Down	A_24_P302038	FCHSD2	FCH and double SH3 domains 2	0.00429071	0.002	0.940562	-0.740645
	MD XMac	Down	A_24_P624263			0.00436484	0.005	0.940562	-0.610193
	MD XMac	Down	A_32_P128857	LOC286272	hypothetical protein LOC286272	0.00451187	0.007	0.940562	-1.19149
	MD XMac	Down	A_23_P51394	CDC42BPA	CDC42 binding protein kinase alpha (DMPK-like)	0.00454121	0.002	0.940562	-0.632151
	MD XMac	Down	A_23_P252462	GALNT9	UDP-N-acetyl-alpha-D-galactosamine:polypeptide N-acetylgalactosaminyltransferase 9 (GalNAc-T9)	0.00458492	0.007	0.940562	-0.686451
	MD XMac	Down	A_24_P876772	LOC100134822	similar to hCG1739109	0.00467328	0.008	0.940562	-0.588197
	MD XMac	Down	A_23_P154688	SLC4A11	solute carrier family 4, sodium borate transporter, member 11	0.00469081	0.003	0.940562	-0.644162
	MD XMac	Down	A_23_P153651	FSD1	fibronectin type III and SPRY domain containing 1	0.00512102	0.003	0.940562	-0.673624
	MD XMac	Down	A_24_P541489	LOC100134702	hypothetical LOC100134702	0.00520421	0.006	0.940562	-0.973296
	MD XMac	Down	A_23_P328735	THAP6	THAP domain containing 6	0.0057301	0.006	0.940562	-0.586435
	MD XMac	Down	A_24_P483145	LOC286272	hypothetical protein LOC286272	0.005843	0.005	0.940562	-1.2338
	MD XMac	Down	A_24_P8075	LOC100129637	hypothetical LOC100129637	0.00589467	0.008	0.940562	-0.641488
	MD XMac	Down	A_32_P35668			0.00592525	0.018	0.940562	-0.670109
	MD XMac	Down	A_24_P330684	ABAT	4-aminobutyrate aminotransferase	0.00621153	0.009	0.940562	-0.662117
	MD XMac	Down	A_23_P57480			0.00636021	0.009	0.940562	-0.680043
	MD XMac	Down	A_24_P297827			0.00682406	0.002	0.940562	-0.721219
	MD XMac	Down	A_23_P211659	CERK	ceramide kinase	0.00691282	0.015	0.940562	-0.655631
	MD XMac	Down	A_32_P104995			0.00712429	0.01	0.940562	-0.832315
	MD XMac	Down	A_32_P230595			0.00737841	0.016	0.940562	-0.823709
	MD XMac	Down	A_23_P155660	PPP2R2C	protein phosphatase 2 (formerly 2A), regulatory subunit B, gamma isoform	0.00768277	0.006	0.940562	-0.714108
	MD XMac	Down	A_24_P179225	MATN2	matrilin 2	0.00774543	0.003	0.940562	-1.09714
	MD XMac	Down	A_24_P916031			0.00782333	0.014	0.940562	-0.917663
	MD XMac	Down	A_24_P344295	RNF167	ring finger protein 167	0.00792163	0.006	0.940562	-0.638871
	MD XMac	Down	A_23_P401691	DPYSL5	dihydropyrimidinase-like 5	0.00795489	0.002	0.940562	-1.04926
	MD XMac	Down	A_24_P640212			0.00812873	0.015	0.940562	-0.735188
	MD XMac	Down	A_24_P943095	CYTSB	cytospin B	0.00839098	0.006	0.940562	-0.643123
	MD XMac	Down	A_23_P417853	MYO3B	myosin IIIB	0.00845217	0.005	0.940562	-0.704674
	MD XMac	Down	A_32_P214925	FAM115C	family with sequence similarity 115, member C	0.00878	0.017	0.940562	-0.600891
	MD XMac	Down	A_24_P921623			0.00905529	0.01	0.940562	-0.871696
	MD XMac	Down	A_32_P4647			0.00929523	0.007	0.940562	-0.597293
	MD XMac	Down	A_32_P58145			0.00947399	0.008	0.940562	-0.785513
	MD XMac	Down	A_24_P109633	ITPK1	inositol 1,3,4-triphosphate 5/6 kinase	0.00955797	0.01	0.940562	-0.683906
	MD XMac	Down	A_23_P212812	CPLX1	complexin 1	0.00965277	0.009	0.940562	-0.765496
	MD XMac	Down	A_32_P37988			0.0100299	0.025	0.940562	-0.776333
	MD XMac	Down	A_23_P252892			0.0102054	0.007	0.940562	-0.803722
	MD XMac	Down	A_24_P156267	SOX12	SRY (sex determining region Y)-box 12	0.0103709	0.009	0.940562	-0.659607
	MD XMac	Down	A_23_P136623	ADCY5	adenylate cyclase 5	0.0111693	0.01	0.940562	-0.595365
	MD XMac	Down	A_23_P500886	CLDN15	claudin 15	0.0115671	0.006	0.940562	-0.610369
	MD XMac	Down	A_23_P62752	NPPB	natriuretic peptide precursor B	0.0118093	0.014	0.940562	-1.00562
	MD XMac	Down	A_32_P135972			0.0122868	0.03	0.940562	-0.614795
	MD XMac	Down	A_32_P93391	NUDT19	nudix (nucleoside diphosphate linked moiety X)-type motif 19	0.0124559	0.025	0.940562	-0.671308
	MD XMac	Down	A_23_P316064	ZACN	zinc activated ligand-gated ion channel	0.012735	0.009	0.940562	-0.96189
	MD XMac	Down	A_32_P219942	ZIC5	Zic family member 5 (odd-paired homolog, Drosophila)	0.0129346	0.009	0.940562	-0.86703
	MD XMac	Down	A_23_P257457	SDR16C5	short chain dehydrogenase/reductase family 16C, member 5	0.0131019	0.008	0.940562	-0.757026
	MD XMac	Down	A_32_P190316			0.0131957	0.015	0.940562	-0.889866
	MD XMac	Down	A_23_P390445	PPP1R1C	protein phosphatase 1, regulatory (inhibitor) subunit 1C	0.0132747	0.01	0.940562	-0.936666
	MD XMac	Down	A_23_P137504	ZBTB37	zinc finger and BTB domain containing 37	0.0138729	0.01	0.940562	-0.651188
	MD XMac	Down	A_23_P152462	STX1B	syntaxin 1B	0.0143353	0.011	0.940562	-0.722316
	MD XMac	Down	A_24_P625898			0.014532	0.024	0.940562	-0.64558
	MD XMac	Down	A_32_P162709			0.0145361	0.002	0.940562	-0.879759
	MD XMac	Down	A_23_P21002	ADCY1	adenylate cyclase 1 (brain)	0.0145516	0.026	0.940562	-0.879693
	MD XMac	Down	A_23_P422212	SLC35F3	solute carrier family 35, member F3	0.015009	0.001	0.940562	-0.781704
	MD XMac	Down	A_23_P46690	TMEM81	transmembrane protein 81	0.0150495	0.007	0.940562	-0.738771
	MD XMac	Down	A_23_P130259	GUCY2D	guanylate cyclase 2D, membrane (retina-specific)	0.0157135	0.026	0.940562	-1.04821
	MD XMac	Down	A_32_P42426			0.0158547	0.032	0.940562	-0.723466
	MD XMac	Down	A_24_P62783	FABP3	fatty acid binding protein 3, muscle and heart (mammary-derived growth inhibitor)	0.0163873	0.019	0.940562	-1.1478
	MD XMac	Down	A_23_P218025	KIF5A	kinesin family member 5A	0.0164178	0.019	0.940562	-0.945051
	MD XMac	Down	A_24_P162485	ANK1	ankyrin 1, erythrocytic	0.0170364	0.022	0.940562	-0.724185
	MD XMac	Down	A_24_P654798			0.0171139	0.011	0.940562	-0.708607
	MD XMac	Down	A_23_P95453	NRXN1	neurexin 1	0.0171358	0.012	0.940562	-0.740382
	MD XMac	Down	A_23_P351667	ADAM23	ADAM metallopeptidase domain 23	0.0171807	0.003	0.940562	-0.704857
	MD XMac	Down	A_23_P394809	DTNA	dystrobrevin, alpha	0.0173184	0.014	0.940562	-0.669671
	MD XMac	Down	A_23_P82929	NOV	nephroblastoma overexpressed gene	0.0177627	0.021	0.940562	-1.02434
	MD XMac	Down	A_24_P231026	SCN8A	sodium channel, voltage gated, type VIII, alpha subunit	0.0178357	0.017	0.940562	-0.651251
	MD XMac	Down	A_23_P214944	ALDH8A1	aldehyde dehydrogenase 8 family, member A1	0.018088	0.021	0.940562	-0.674595
	MD XMac	Down	A_24_P926783	ZNF880	zinc finger protein 880	0.0181022	0.033	0.940562	-0.618891
	MD XMac	Down	A_32_P148948			0.0187963	0.022	0.940562	-0.733403
	MD XMac	Down	A_32_P47265	SAMD12	sterile alpha motif domain containing 12	0.0188645	0.024	0.940562	-0.6073
	MD XMac	Down	A_32_P118220			0.0190526	0.023	0.940562	-0.588819
	MD XMac	Down	A_24_P666105	LRRTM4	leucine rich repeat transmembrane neuronal 4	0.0190885	0.024	0.940562	-0.668271
	MD XMac	Down	A_24_P153448	C19orf28	chromosome 19 open reading frame 28	0.0191011	0.006	0.940562	-0.653976
	MD XMac	Down	A_24_P618401	LOC100131067	hypothetical protein LOC100131067	0.0191233	0.035	0.940562	-0.726489
	MD XMac	Down	A_23_P164112	PLEKHM1	pleckstrin homology domain containing, family M (with RUN domain) member 1	0.019616	0.024	0.940562	-0.656457
	MD XMac	Down	A_24_P925178			0.0200907	0.032	0.940562	-0.646626
	MD XMac	Down	A_32_P102604			0.0203822	0.016	0.940562	-0.67177
	MD XMac	Down	A_32_P21354			0.0204737	0.032	0.940562	-0.814655
	MD XMac	Down	A_32_P228277			0.0207325	0.021	0.940562	-0.832282
	MD XMac	Down	A_24_P215882	ARHGDIG	Rho GDP dissociation inhibitor (GDI) gamma	0.0217053	0.035	0.940562	-0.786684
	MD XMac	Down	A_32_P115438	LOC100128239	hypothetical LOC100128239	0.0217107	0.024	0.940562	-0.747599
	MD XMac	Down	A_24_P654066			0.0217202	0.025	0.940562	-0.665816
	MD XMac	Down	A_24_P117053	LRFN3	leucine rich repeat and fibronectin type III domain containing 3	0.0218491	0.017	0.940562	-0.594561
	MD XMac	Down	A_32_P160537			0.0221318	0.009	0.940562	-0.929584
	MD XMac	Down	A_24_P66605	SLITRK2	SLIT and NTRK-like family, member 2	0.0221354	0.029	0.940562	-0.680216
	MD XMac	Down	A_32_P110917			0.0222415	0.025	0.940562	-0.876737
	MD XMac	Down	A_23_P42931	CLEC2L	C-type lectin domain family 2, member L	0.0222423	0.018	0.940562	-0.918176
	MD XMac	Down	A_23_P48295	CDADC1	cytidine and dCMP deaminase domain containing 1	0.0225927	0.037	0.940562	-0.585568
	MD XMac	Down	A_23_P86561	CALY	calcyon neuron-specific vesicular protein	0.023149	0.022	0.940562	-0.666555
	MD XMac	Down	A_24_P187218	PCDH9	protocadherin 9	0.0232298	0.023	0.940562	-0.614866
	MD XMac	Down	A_24_P234462	TMIE	transmembrane inner ear	0.0232791	0.023	0.940562	-0.690383
	MD XMac	Down	A_23_P81233	RGS7BP	regulator of G-protein signaling 7 binding protein	0.0234321	0.032	0.940562	-0.639835
	MD XMac	Down	A_23_P394986	CREG2	cellular repressor of E1A-stimulated genes 2	0.0234712	0.005	0.940562	-0.595159
	MD XMac	Down	A_23_P1740	NCAM1	neural cell adhesion molecule 1	0.0239434	0.015	0.940562	-0.924491
	MD XMac	Down	A_23_P320837			0.0245397	0.018	0.940562	-0.654858
	MD XMac	Down	A_32_P139414			0.0246883	0.013	0.940562	-0.761196
	MD XMac	Down	A_23_P217015	SET	SET nuclear oncogene	0.0247252	0.021	0.940562	-0.80528
	MD XMac	Down	A_32_P109637			0.0249675	0.019	0.940562	-0.74288
	MD XMac	Down	A_24_P358805			0.0256357	0.017	0.940562	-0.768612
	MD XMac	Down	A_24_P170774	LRCH1	leucine-rich repeats and calponin homology (CH) domain containing 1	0.0256363	0.03	0.940562	-0.606001
	MD XMac	Down	A_23_P75088	PDZD7	PDZ domain containing 7	0.0256875	0.02	0.940562	-0.788961
	MD XMac	Down	A_32_P191354			0.0258989	0.02	0.940562	-0.686977
	MD XMac	Down	A_24_P60845	ACHE	acetylcholinesterase (Yt blood group)	0.0262154	0.004	0.940562	-0.774592
	MD XMac	Down	A_23_P337642	ATP2B3	ATPase, Ca++ transporting, plasma membrane 3	0.0265078	0.025	0.940562	-0.646002
	MD XMac	Down	A_23_P152082	SPTBN5	spectrin, beta, non-erythrocytic 5	0.0267411	0.034	0.940562	-0.637895
	MD XMac	Down	A_24_P229025			0.0268331	0.034	0.940562	-0.703665
	MD XMac	Down	A_24_P77941	CCDC132	coiled-coil domain containing 132	0.0268597	0.02	0.940562	-0.623499
	MD XMac	Down	A_23_P153616	MADCAM1	mucosal vascular addressin cell adhesion molecule 1	0.0271557	0.03	0.940562	-0.650621
	MD XMac	Down	A_24_P801451	EHMT2	euchromatic histone-lysine N-methyltransferase 2	0.0277686	0.042	0.940562	-0.668178
	MD XMac	Down	A_23_P135061	CORO2A	coronin, actin binding protein, 2A	0.0278765	0.013	0.940562	-0.712452
	MD XMac	Down	A_23_P202100			0.0279501	0.034	0.940562	-0.591458
	MD XMac	Down	A_32_P158053			0.0283853	0.021	0.940562	-0.596336
	MD XMac	Down	A_23_P28224	SCN1A	sodium channel, voltage-gated, type I, alpha subunit	0.0287111	0.02	0.940562	-0.866594
	MD XMac	Down	A_32_P113462			0.0295923	0.05	0.940562	-1.11641
	MD XMac	Down	A_24_P7228	C8orf56	chromosome 8 open reading frame 56	0.0299687	0.052	0.940562	-0.621526
	MD XMac	Down	A_24_P903378	DHRS4L1		0.0303611	0.011	0.940562	-0.585448
	MD XMac	Down	A_32_P89415			0.0312178	0.014	0.940562	-0.895141
	MD XMac	Down	A_24_P854492	MIAT	myocardial infarction associated transcript (non-protein coding)	0.0313089	0.047	0.940562	-0.664319
	MD XMac	Down	A_23_P31135	ACAT2	acetyl-Coenzyme A acetyltransferase 2	0.0319205	0.034	0.940562	-0.608525
	MD XMac	Down	A_23_P33436	MAZ	MYC-associated zinc finger protein (purine-binding transcription factor)	0.0319648	0.024	0.940562	-0.664745
	MD XMac	Down	A_24_P902728	CAPRIN1	cell cycle associated protein 1	0.032627	0.036	0.940562	-0.604242
	MD XMac	Down	A_24_P272608	ZNF808	zinc finger protein 808	0.0326996	0.035	0.940562	-0.705031
	MD XMac	Down	A_24_P311845	PANK3	pantothenate kinase 3	0.0329317	0.031	0.940562	-0.624103
	MD XMac	Down	A_24_P323868	LOC100130456	hypothetical LOC100130456	0.0331189	0.04	0.940562	-0.655895
	MD XMac	Down	A_23_P98369	GRIA4	glutamate receptor, ionotrophic, AMPA 4	0.0332599	0.037	0.940562	-0.766001
	MD XMac	Down	A_32_P199252	HSP90AA1	heat shock protein 90kDa alpha (cytosolic), class A member 1	0.0333755	0.034	0.940562	-0.588764
	MD XMac	Down	A_23_P208373	CYP2B6	cytochrome P450, family 2, subfamily B, polypeptide 6	0.0335173	0.045	0.940562	-0.653567
	MD XMac	Down	A_24_P862122			0.0337093	0.036	0.940562	-0.749906
	MD XMac	Down	A_32_P36552			0.0340043	0.026	0.940562	-0.789902
	MD XMac	Down	A_32_P213509			0.0342464	0.038	0.940562	-0.608914
	MD XMac	Down	A_23_P201179	PHTF1	putative homeodomain transcription factor 1	0.0342803	0.03	0.940562	-0.663437
	MD XMac	Down	A_32_P203878			0.0352831	0.021	0.940562	-0.79004
	MD XMac	Down	A_32_P7783			0.0353435	0.025	0.940562	-0.700241
	MD XMac	Down	A_24_P932706			0.0356268	0.045	0.940562	-0.620721
	MD XMac	Down	A_32_P177934			0.0356851	0.031	0.940562	-0.61491
	MD XMac	Down	A_32_P5514			0.0357597	0.05	0.940562	-0.591186
	MD XMac	Down	A_24_P683829			0.0358012	0.06	0.940562	-0.728176
	MD XMac	Down	A_24_P732565			0.0358566	0.023	0.940562	-0.760666
	MD XMac	Down	A_32_P98435			0.0366048	0.021	0.940562	-0.736275
	MD XMac	Down	A_24_P914155	USP54	ubiquitin specific peptidase 54	0.0379696	0.053	0.940562	-0.872581
	MD XMac	Down	A_23_P309720	GABRD	gamma-aminobutyric acid (GABA) A receptor, delta	0.0382097	0.04	0.940562	-0.664141
	MD XMac	Down	A_23_P149221	HECTD3	HECT domain containing 3	0.0382165	0.041	0.940562	-0.695449
	MD XMac	Down	A_32_P94685			0.0385578	0.043	0.940562	-0.74929
	MD XMac	Down	A_32_P47019			0.0386362	0.047	0.940562	-0.678114
	MD XMac	Down	A_24_P374918	CYTH2	cytohesin 2	0.0389653	0.054	0.940562	-0.810368
	MD XMac	Down	A_23_P171237	ACRC	acidic repeat containing	0.0390241	0.04	0.940562	-0.767309
	MD XMac	Down	A_23_P152173	KIAA0513	KIAA0513	0.0391673	0.024	0.940562	-0.837336
	MD XMac	Down	A_23_P259251	KCND2	potassium voltage-gated channel, Shal-related subfamily, member 2	0.0393153	0.036	0.940562	-0.818767
	MD XMac	Down	A_24_P61150	KCNMA1	potassium large conductance calcium-activated channel, subfamily M, alpha member 1	0.0393209	0.023	0.940562	-0.791738
	MD XMac	Down	A_23_P46660	LOC100287878	hypothetical protein LOC100287878	0.0396552	0.041	0.940562	-0.675342
	MD XMac	Down	A_23_P411321	LCE1F	late cornified envelope 1F	0.0399198	0.036	0.940562	-0.606365
	MD XMac	Down	A_24_P7652	MAP7D2	MAP7 domain containing 2	0.0402307	0.037	0.940562	-0.73998
	MD XMac	Down	A_24_P244442	BSCL2	Berardinelli-Seip congenital lipodystrophy 2 (seipin)	0.0404073	0.043	0.940562	-0.718081
	MD XMac	Down	A_32_P54274	DRD5	dopamine receptor D5	0.0407953	0.018	0.940562	-0.801292
	MD XMac	Down	A_32_P7516			0.0408968	0.046	0.940562	-0.752531
	MD XMac	Down	A_24_P924351			0.0414868	0.032	0.940562	-0.675586
	MD XMac	Down	A_32_P172509			0.041635	0.032	0.940562	-0.763656
	MD XMac	Down	A_32_P92642			0.0416558	0.028	0.940562	-0.77058
	MD XMac	Down	A_23_P85269	TTN	titin	0.042222	0.036	0.940562	-0.776093
	MD XMac	Down	A_24_P18137	NEFL	neurofilament, light polypeptide	0.0426123	0.045	0.940562	-1.06641
	MD XMac	Down	A_24_P239689	SGTB	small glutamine-rich tetratricopeptide repeat (TPR)-containing, beta	0.0426244	0.038	0.940562	-0.588984
	MD XMac	Down	A_24_P168574			0.0427191	0.042	0.940562	-0.692636
	MD XMac	Down	A_24_P889103	SUZ12P	suppressor of zeste 12 homolog pseudogene	0.0427655	0.051	0.940562	-0.723025
	MD XMac	Down	A_23_P417646	SV2C	synaptic vesicle glycoprotein 2C	0.0427936	0.05	0.940562	-0.924907
	MD XMac	Down	A_24_P34052			0.0430611	0.05	0.940562	-0.594763
	MD XMac	Down	A_24_P227375			0.0431273	0.034	0.940562	-0.744633
	MD XMac	Down	A_24_P628618			0.0433148	0.067	0.940562	-0.894289
	MD XMac	Down	A_24_P465697			0.0436532	0.065	0.940562	-0.801495
	MD XMac	Down	A_23_P103226	FAAH	fatty acid amide hydrolase	0.0437153	0.049	0.940562	-0.593922
	MD XMac	Down	A_24_P752496			0.0443865	0.044	0.940562	-0.756837
	MD XMac	Down	A_24_P141520			0.044395	0.044	0.940562	-0.659394
	MD XMac	Down	A_32_P66934			0.0449678	0.034	0.940562	-0.87793
	MD XMac	Down	A_24_P520551			0.04507	0.066	0.940562	-0.619687
	MD XMac	Down	A_23_P7194	LGI2	leucine-rich repeat LGI family, member 2	0.0452743	0.03	0.940562	-0.696286
	MD XMac	Down	A_24_P187197	LOC100288331	similar to dynamin 1	0.0455528	0.046	0.940562	-0.783422
	MD XMac	Down	A_23_P5092	FUT6	fucosyltransferase 6 (alpha (1,3) fucosyltransferase)	0.0457973	0.039	0.940562	-0.745524
	MD XMac	Down	A_24_P16326	ROBO2	roundabout, axon guidance receptor, homolog 2 (Drosophila)	0.0459083	0.033	0.940562	-0.711822
	MD XMac	Down	A_24_P113264	FBXO27	F-box protein 27	0.0459526	0.067	0.940562	-0.781097
	MD XMac	Down	A_24_P170717	SSC5D		0.0468845	0.044	0.940562	-0.651558
	MD XMac	Down	A_23_P436266			0.0472495	0.054	0.940562	-0.685394
	MD XMac	Down	A_32_P126647			0.0472917	0.027	0.940562	-0.693049
	MD XMac	Down	A_23_P135576	PTPRT	protein tyrosine phosphatase, receptor type, T	0.0475884	0.032	0.940562	-0.625227
	MD XMac	Down	A_24_P610387			0.0479645	0.053	0.940562	-0.585941
	MD XMac	Down	A_32_P209669			0.0480038	0.047	0.940562	-0.626888
	MD XMac	Down	A_23_P70509	C6orf134	chromosome 6 open reading frame 134	0.0483891	0.039	0.940562	-0.7272
	MD XMac	Down	A_24_P196038	ITFG2	integrin alpha FG-GAP repeat containing 2	0.0485098	0.049	0.940562	-0.636945
	MD XMac	Down	A_24_P40094	ATCAY	ataxia, cerebellar, Cayman type	0.0489257	0.056	0.940562	-0.599669
	MD XMac	Down	A_32_P9737			0.0491899	0.049	0.940562	-0.748852
	MD XMac	Down	A_23_P143838	ARPP-21	cyclic AMP-regulated phosphoprotein, 21 kD	0.0496127	0.047	0.940562	-0.850003
	MD XMac	Down	A_23_P329727	MAPK8IP3	mitogen-activated protein kinase 8 interacting protein 3	0.0497396	0.028	0.940562	-0.725112
	MD XMac	Down	A_24_P162287	CEP250	centrosomal protein 250kDa	0.0498541	0.047	0.940562	-0.676941
	MD XMac	Down	A_23_P126212	CLSPN	claspin homolog (Xenopus laevis)	0.0503989	0.032	0.940562	-0.896271
	MD XMac	Down	A_32_P226689			0.0504973	0.035	0.940562	-0.627273
	MD XMac	Down	A_32_P14386			0.0508937	0.042	0.940562	-0.771349
	MD XMac	Down	A_24_P91991	NAT8L	N-acetyltransferase 8-like (GCN5-related, putative)	0.0510378	0.058	0.940562	-0.745302
	MD XMac	Down	A_24_P288915			0.0514545	0.046	0.940562	-0.585144
	MD XMac	Down	A_23_P109393	ARVCF	armadillo repeat gene deletes in velocardiofacial syndrome	0.0517672	0.081	0.940562	-0.701145
	MD XMac	Down	A_24_P392265	EXOC5	exocyst complex component 5	0.0518153	0.051	0.940562	-0.656398
	MD XMac	Down	A_23_P251293	SNCG	synuclein, gamma (breast cancer-specific protein 1)	0.0519492	0.06	0.940562	-0.816161
	MD XMac	Down	A_24_P298939	EP400	E1A binding protein p400	0.0527004	0.037	0.940562	-0.656873
	MD XMac	Down	A_23_P329822	GREM2	gremlin 2, cysteine knot superfamily, homolog (Xenopus laevis)	0.053503	0.04	0.940562	-0.82533
	MD XMac	Down	A_24_P557274			0.0537055	0.072	0.940562	-0.652209
	MD XMac	Down	A_24_P169048	RFPL3S	RFPL3 antisense RNA (non-protein coding)	0.0540846	0.086	0.940562	-0.759426
	MD XMac	Down	A_23_P71492	NEFL	neurofilament, light polypeptide	0.0542861	0.024	0.940562	-0.74326
	MD XMac	Down	A_23_P12231	ACAP3	ArfGAP with coiled-coil, ankyrin repeat and PH domains 3	0.0542945	0.059	0.940562	-0.597542
	MD XMac	Down	A_24_P338187	HNRNPH3	heterogeneous nuclear ribonucleoprotein H3 (2H9)	0.0543625	0.052	0.940562	-0.63146
	MD XMac	Down	A_23_P394562			0.0544851	0.085	0.940562	-0.631917
	MD XMac	Down	A_24_P38446	KIAA1967	KIAA1967	0.0547644	0.052	0.940562	-0.602154
	MD XMac	Down	A_32_P179771			0.0550429	0.046	0.940562	-0.59536
	MD XMac	Down	A_24_P233850	SDHC	succinate dehydrogenase complex, subunit C, integral membrane protein, 15kDa	0.0560266	0.062	0.940562	-0.668084
	MD XMac	Down	A_23_P432272	KIAA1409	KIAA1409	0.0567492	0.047	0.940562	-0.607208
	MD XMac	Down	A_24_P582705			0.0569674	0.045	0.940562	-0.832886
	MD XMac	Down	A_23_P45913	SNRNP40	small nuclear ribonucleoprotein 40kDa (U5)	0.0572407	0.052	0.940562	-0.621174
	MD XMac	Down	A_24_P749042			0.0576284	0.072	0.940562	-0.647428
	MD XMac	Down	A_23_P253068	ANAPC2	anaphase promoting complex subunit 2	0.0583403	0.036	0.940562	-0.616661
	MD XMac	Down	A_24_P654649			0.0585229	0.066	0.940562	-0.639953
	MD XMac	Down	A_23_P157593	CHRNA6	cholinergic receptor, nicotinic, alpha 6	0.0587037	0.061	0.940562	-0.869433
	MD XMac	Down	A_32_P105578			0.0590881	0.062	0.940562	-0.611524
	MD XMac	Down	A_32_P42406			0.0597551	0.066	0.940562	-0.598237
	MD XMac	Down	A_23_P23966	ZNF488	zinc finger protein 488	0.0598438	0.064	0.940562	-0.745854
	MD XMac	Down	A_23_P347027	SMPD3	sphingomyelin phosphodiesterase 3, neutral membrane (neutral sphingomyelinase II)	0.0601485	0.065	0.940562	-0.589482
	MD XMac	Down	A_24_P942454	INADL	InaD-like (Drosophila)	0.0601527	0.061	0.940562	-0.594233
	MD XMac	Down	A_24_P128361			0.0603435	0.074	0.940562	-0.629964
	MD XMac	Down	A_23_P123424	CHRNB3	cholinergic receptor, nicotinic, beta 3	0.0610056	0.061	0.940562	-0.713811
	MD XMac	Down	A_23_P207113	FGF11	fibroblast growth factor 11	0.0612446	0.056	0.940562	-0.58863
	MD XMac	Down	A_24_P278653			0.0614784	0.054	0.940562	-0.668178
	MD XMac	Down	A_24_P933802	SGK269	NKF3 kinase family member	0.0621979	0.057	0.940562	-0.5986
	MD XMac	Down	A_24_P590806			0.0622344	0.066	0.940562	-0.60681
	MD XMac	Down	A_32_P3914			0.0623682	0.068	0.940562	-0.587187
	MD XMac	Down	A_24_P1255	BCCIP	BRCA2 and CDKN1A interacting protein	0.0637282	0.059	0.940562	-0.707558
	MD XMac	Down	A_24_P131236	SV2A	synaptic vesicle glycoprotein 2A	0.0638409	0.073	0.940562	-0.700375
	MD XMac	Down	A_32_P77421			0.0642398	0.062	0.940562	-0.62701
	MD XMac	Down	A_23_P159877	RAB39B	RAB39B, member RAS oncogene family	0.0646635	0.073	0.940562	-0.696494
	MD XMac	Down	A_23_P139841	KCNC2	potassium voltage-gated channel, Shaw-related subfamily, member 2	0.0651926	0.051	0.940562	-0.69942
	MD XMac	Down	A_23_P64954	USP5	ubiquitin specific peptidase 5 (isopeptidase T)	0.0657254	0.08	0.940562	-0.63194
	MD XMac	Down	A_32_P212654			0.0659636	0.08	0.940562	-0.734471
	MD XMac	Down	A_24_P481431	SCAI	suppressor of cancer cell invasion	0.0672907	0.086	0.940562	-0.591166
	MD XMac	Down	A_23_P209826	AAK1	AP2 associated kinase 1	0.0673931	0.064	0.940562	-0.59344
	MD XMac	Down	A_23_P142304	MKNK2	MAP kinase interacting serine/threonine kinase 2	0.0680236	0.085	0.940562	-0.734228
	MD XMac	Down	A_24_P187750	ARF3	ADP-ribosylation factor 3	0.0680525	0.078	0.940562	-0.627815
	MD XMac	Down	A_23_P133807	TAF8	TAF8 RNA polymerase II, TATA box binding protein (TBP)-associated factor, 43kDa	0.0685058	0.067	0.940562	-0.620416
	MD XMac	Down	A_23_P136552	PIGG	phosphatidylinositol glycan anchor biosynthesis, class G	0.0687718	0.073	0.940562	-0.702852
	MD XMac	Down	A_24_P67946	NUDT4	nudix (nucleoside diphosphate linked moiety X)-type motif 4	0.068888	0.071	0.940562	-0.723066
	MD XMac	Down	A_23_P35830	GAL3ST3	galactose-3-O-sulfotransferase 3	0.0689357	0.066	0.940562	-0.672063
	MD XMac	Down	A_24_P179467	SLC1A6	solute carrier family 1 (high affinity aspartate/glutamate transporter), member 6	0.0696247	0.059	0.940562	-0.794679
	MD XMac	Down	A_23_P82488			0.0698034	0.059	0.940562	-0.633874
	MD XMac	Down	A_24_P186551	HGC6.3	similar to HGC6.3	0.0698271	0.068	0.940562	-0.702752
	MD XMac	Down	A_23_P164068	DNAH9	dynein, axonemal, heavy chain 9	0.070121	0.056	0.940562	-0.693827
	MD XMac	Down	A_24_P119002	FAM98A	family with sequence similarity 98, member A	0.0702857	0.049	0.940562	-0.635994
	MD XMac	Down	A_24_P44845	GRLF1	glucocorticoid receptor DNA binding factor 1	0.0703205	0.077	0.940562	-0.614211
	MD XMac	Down	A_24_P254702	FBXO36	F-box protein 36	0.0720183	0.074	0.940562	-0.587241
	MD XMac	Down	A_24_P68050	SPNS1	spinster homolog 1 (Drosophila)	0.0721946	0.086	0.940562	-0.607198
	MD XMac	Down	A_32_P100719			0.0722244	0.039	0.940562	-0.636161
	MD XMac	Down	A_32_P186914			0.0722383	0.072	0.940562	-0.764448
	MD XMac	Down	A_32_P51237	KANK4	KN motif and ankyrin repeat domains 4	0.0728113	0.089	0.940562	-0.90398
	MD XMac	Down	A_24_P305541	TRIB3	tribbles homolog 3 (Drosophila)	0.0729911	0.035	0.940562	-0.59856
	MD XMac	Down	A_23_P388851	MYST4	MYST histone acetyltransferase (monocytic leukemia) 4	0.0732884	0.054	0.940562	-0.68643
	MD XMac	Down	A_32_P7193			0.0735159	0.089	0.940562	-0.627533
	MD XMac	Down	A_23_P82324	CARD11	caspase recruitment domain family, member 11	0.0735365	0.084	0.940562	-0.615257
	MD XMac	Down	A_23_P302005	STON1	stonin 1	0.074345	0.068	0.940562	-0.622227
	MD XMac	Down	A_24_P145107			0.0752503	0.063	0.940562	-0.637443
	MD XMac	Down	A_32_P795513	LMOD3	leiomodin 3 (fetal)	0.075643	0.077	0.940562	-0.650321
	MD XMac	Down	A_32_P50			0.0759674	0.047	0.940562	-0.794466
	MD XMac	Down	A_23_P165457	CRYBA2	crystallin, beta A2	0.0763749	0.073	0.940562	-0.610067
	MD XMac	Down	A_24_P321093	SPOCK2	sparc/osteonectin, cwcv and kazal-like domains proteoglycan (testican) 2	0.0772418	0.079	0.940562	-0.775719
	MD XMac	Down	A_23_P37041	SLITRK1	SLIT and NTRK-like family, member 1	0.0773591	0.082	0.940562	-0.591566
	MD XMac	Down	A_23_P84496	FSCN2	fascin homolog 2, actin-bundling protein, retinal (Strongylocentrotus purpuratus)	0.0776767	0.093	0.940562	-0.680324
	MD XMac	Down	A_32_P143389			0.0780307	0.059	0.940562	-0.613553
	MD XMac	Down	A_23_P84922	HDAC8	histone deacetylase 8	0.0780395	0.055	0.940562	-0.657153
	MD XMac	Down	A_23_P102884	SYNJ1	synaptojanin 1	0.0780516	0.089	0.940562	-0.701367
	MD XMac	Down	A_32_P173227			0.0786965	0.075	0.940562	-0.624919
	MD XMac	Down	A_32_P139654	SS18L1	synovial sarcoma translocation gene on chromosome 18-like 1	0.0791265	0.043	0.940562	-0.599687
	MD XMac	Down	A_23_P141894	PVR	poliovirus receptor	0.0794653	0.074	0.940562	-0.631602
	MD XMac	Down	A_24_P477610			0.0799742	0.095	0.940562	-0.659736
	MD XMac	Down	A_23_P87625	NEUROD4	neurogenic differentiation 4	0.0804779	0.086	0.940562	-0.666742
	MD XMac	Down	A_23_P24294	SLC17A6	solute carrier family 17 (sodium-dependent inorganic phosphate cotransporter), member 6	0.0807124	0.073	0.940562	-0.821358
	MD XMac	Down	A_32_P206401	QSOX2	quiescin Q6 sulfhydryl oxidase 2	0.0824254	0.065	0.940562	-0.593413
	MD XMac	Down	A_24_P265111	MLLT6	myeloid/lymphoid or mixed-lineage leukemia (trithorax homolog, Drosophila); translocated to, 6	0.0834934	0.099	0.940562	-0.663705
	MD XMac	Down	A_32_P195478	RASGRP1	RAS guanyl releasing protein 1 (calcium and DAG-regulated)	0.0839609	0.069	0.940562	-0.590063
	MD XMac	Down	A_23_P28999	CDH4	cadherin 4, type 1, R-cadherin (retinal)	0.0848813	0.062	0.940562	-0.846085
	MD XMac	Down	A_23_P8981	STAR	steroidogenic acute regulatory protein	0.0859463	0.082	0.940562	-0.849538
	MD XMac	Down	A_23_P402134	ZNF280B	zinc finger protein 280B	0.0871666	0.09	0.940562	-0.804758
	MD XMac	Down	A_23_P369447	KGFLP1	keratinocyte growth factor-like protein 1	0.0872621	0.077	0.940562	-0.608791
	MD XMac	Down	A_23_P211572	SEPT3	septin 3	0.0873658	0.08	0.940562	-0.624983
	MD XMac	Down	A_23_P57236	GGT7	gamma-glutamyltransferase 7	0.0877073	0.088	0.940562	-0.591409
	MD XMac	Down	A_24_P923353	ALDH5A1	aldehyde dehydrogenase 5 family, member A1	0.088039	0.051	0.940562	-0.688356
	MD XMac	Down	A_23_P327605	GPR123	G protein-coupled receptor 123	0.0887696	0.067	0.940562	-0.698002
	MD XMac	Down	A_23_P400181	MGC2752	hypothetical LOC65996	0.0907966	0.09	0.940562	-0.718586
	MD XMac	Down	A_32_P4199	RNF152	ring finger protein 152	0.0915061	0.081	0.940562	-0.671707
	MD XMac	Down	A_23_P218942	PCDHAC2	protocadherin alpha subfamily C, 2	0.0933677	0.075	0.940562	-0.611244
	MD XMac	Down	A_24_P304549	LAMP1	lysosomal-associated membrane protein 1	0.0948335	0.09	0.940562	-0.593596
	MD XMac	Down	A_23_P202388	SORBS1	sorbin and SH3 domain containing 1	0.0963715	0.07	0.940562	-0.671535
	MD XMac	Down	A_24_P297166	SEPT5	septin 5	0.0965875	0.085	0.940562	-0.692201
	MD XMac	Down	A_24_P275386	BRI3BP	BRI3 binding protein	0.096591	0.079	0.940562	-0.759667
	MD XMac	Down	A_23_P414308	FLCN	folliculin	0.0969442	0.083	0.940562	-0.60478
	MD XMac	Down	A_24_P75778			0.0982688	0.085	0.940562	-0.588918
	MD XMac	Down	A_32_P885123			0.0986753	0.063	0.940562	-0.631148
	MD XMac	Down	A_24_P918500	ITSN1	intersectin 1 (SH3 domain protein)	0.0988854	0.083	0.940562	-0.708393
	MD XMac	Down	A_24_P185186	SAMD14	sterile alpha motif domain containing 14	0.0989913	0.073	0.940562	-0.66986
	MD XMac	Down	A_23_P5200	NPHS1	nephrosis 1, congenital, Finnish type (nephrin)	0.0994053	0.086	0.940562	-0.586196
	MD XMac	Down	A_24_P737660	MEG3	maternally expressed 3 (non-protein coding)	0.100599	0.088	0.940562	-0.689199
	MD XMac	Down	A_23_P166758	SLC6A1	solute carrier family 6 (neurotransmitter transporter, GABA), member 1	0.101187	0.095	0.940562	-0.731023
	MD XMac	Down	A_23_P89113	NAT15	N-acetyltransferase 15 (GCN5-related, putative)	0.102272	0.091	0.940562	-0.610938
	MD XMac	Down	A_23_P142361	PIK3R2	phosphoinositide-3-kinase, regulatory subunit 2 (beta)	0.102837	0.098	0.940562	-0.586036
	MD XMac	Down	A_32_P167577			0.107347	0.078	0.940562	-0.630687
	MD XMac	Down	A_23_P205164	POU4F1	POU class 4 homeobox 1	0.112687	0.099	0.940562	-0.713806
	MD XMac	Down	A_24_P318939	ZNF337	zinc finger protein 337	0.113072	0.09	0.940562	-0.713625
	MD1	Up	A_24_P931579			6.13354e-06	<0.001	0.0347693	0.966786
	MD1	Up	A_24_P933138			4.20796e-05	<0.001	0.110509	0.734239
	MD1	Up	A_32_P174908	WAPAL	wings apart-like homolog (Drosophila)	0.000143985	<0.001	0.180966	1.32111
	MD1	Up	A_23_P148308	RBM3	RNA binding motif (RNP1, RRM) protein 3	0.000304325	0.004	0.236924	1.327
	MD1	Up	A_23_P392126	C17orf108	chromosome 17 open reading frame 108	0.000411082	0.001	0.263313	0.650803
	MD1	Up	A_32_P181297	ST7OT1	ST7 overlapping transcript 1 (non-protein coding)	0.000581998	<0.001	0.28604	0.74018
	MD1	Up	A_23_P46017	CCBL2	cysteine conjugate-beta lyase 2	0.000760833	0.002	0.286798	0.776203
	MD1	Up	A_23_P48740	DIO2	deiodinase, iodothyronine, type II	0.000761589	0.002	0.286798	0.607997
	MD1	Up	A_24_P46093	SLC6A6	solute carrier family 6 (neurotransmitter transporter, taurine), member 6	0.000771051	0.002	0.286798	0.628673
	MD1	Up	A_24_P237686			0.00101481	0.001	0.299449	1.11159
	MD1	Up	A_32_P113436	HNRNPA1L2	heterogeneous nuclear ribonucleoprotein A1-like 2	0.00139239	0.001	0.32762	0.726205
	MD1	Up	A_23_P78170	MYBBP1A	MYB binding protein (P160) 1a	0.00162131	0.001	0.340787	0.595098
	MD1	Up	A_24_P516978			0.00166809	0.004	0.344941	0.71842
	MD1	Up	A_32_P20703			0.00182816	0.003	0.347046	0.649551
	MD1	Up	A_24_P19054	CDC42EP4	CDC42 effector protein (Rho GTPase binding) 4	0.00186555	0.006	0.347471	0.600935
	MD1	Up	A_23_P202510	ASB13	ankyrin repeat and SOCS box-containing 13	0.00220327	0.001	0.368718	0.649121
	MD1	Up	A_32_P101779	SEC14L3	SEC14-like 3 (S. cerevisiae)	0.00227237	<0.001	0.368718	0.776959
	MD1	Up	A_32_P98975	C15orf57	chromosome 15 open reading frame 57	0.00233949	0.001	0.368718	0.735946
	MD1	Up	A_24_P158385	ZMYND19	zinc finger, MYND-type containing 19	0.00237715	0.002	0.370105	0.789516
	MD1	Up	A_24_P106382			0.00263018	0.007	0.374947	0.761275
	MD1	Up	A_24_P595567			0.00282531	0.001	0.381651	0.586086
	MD1	Up	A_24_P604784			0.00290844	0.005	0.381651	0.636159
	MD1	Up	A_24_P558135			0.00291398	0.004	0.381651	0.653159
	MD1	Up	A_23_P86751	ADARB2	adenosine deaminase, RNA-specific, B2 (RED2 homolog rat)	0.00343156	0.004	0.407781	0.608251
	MD1	Up	A_23_P342185	WAPAL	wings apart-like homolog (Drosophila)	0.00365984	0.004	0.414001	1.17703
	MD1	Up	A_23_P85862	GON4L	gon-4-like (C. elegans)	0.00388326	0.01	0.420478	0.685135
	MD1	Up	A_24_P937855	SIKE1	suppressor of IKBKE 1	0.00494944	0.005	0.451327	0.629911
	MD1	Up	A_32_P206549			0.00536274	0.006	0.460697	0.661098
	MD1	Up	A_23_P24535	TTC12	tetratricopeptide repeat domain 12	0.00581678	0.018	0.472277	0.887773
	MD1	Up	A_24_P605233	KDM4C	lysine (K)-specific demethylase 4C	0.00684675	0.003	0.488613	0.951017
	MD1	Up	A_23_P203558	HBB	hemoglobin, beta	0.0082886	0.017	0.51261	1.26765
	MD1	Up	A_23_P7473	SH3TC2	SH3 domain and tetratricopeptide repeats 2	0.00845078	0.011	0.51261	0.608987
	MD1	Up	A_23_P55179	ARL4D	ADP-ribosylation factor-like 4D	0.00999746	0.009	0.525107	0.691819
	MD1	Up	A_32_P197524	EIF2A	eukaryotic translation initiation factor 2A, 65kDa	0.010191	0.009	0.528594	1.13357
	MD1	Up	A_23_P371410	PRKACB	protein kinase, cAMP-dependent, catalytic, beta	0.0104265	0.01	0.529169	0.733407
	MD1	Up	A_32_P212406			0.0105327	0.01	0.529169	0.716217
	MD1	Up	A_24_P703614			0.0112938	0.014	0.545127	0.621878
	MD1	Up	A_24_P163574	GIGYF1	GRB10 interacting GYF protein 1	0.0122403	0.008	0.56794	0.612313
	MD1	Up	A_24_P57631	GPC3	glypican 3	0.0127859	0.01	0.580278	0.617218
	MD1	Up	A_32_P42684	SLC7A11	solute carrier family 7, (cationic amino acid transporter, y+ system) member 11	0.0145691	0.015	0.602167	0.593315
	MD1	Up	A_23_P142322	CIRBP	cold inducible RNA binding protein	0.0159528	0.018	0.614784	0.784143
	MD1	Up	A_23_P54116	DAAM1	dishevelled associated activator of morphogenesis 1	0.0177622	0.026	0.633168	0.669513
	MD1	Up	A_32_P25838			0.0181627	0.023	0.639212	0.673141
	MD1	Up	A_23_P63379	CA14	carbonic anhydrase XIV	0.0194472	0.017	0.643038	0.681501
	MD1	Up	A_24_P125273	ARL4D	ADP-ribosylation factor-like 4D	0.019692	0.02	0.643634	0.664149
	MD1	Up	A_24_P412036	SPAG8	sperm associated antigen 8	0.0237915	0.023	0.67494	0.747344
	MD1	Up	A_24_P941268	CA5B	carbonic anhydrase VB, mitochondrial	0.0262445	0.031	0.690035	0.593401
	MD1	Up	A_32_P206899	DNAH2	dynein, axonemal, heavy chain 2	0.028514	0.023	0.702278	0.688229
	MD1	Up	A_24_P722292			0.0302321	0.024	0.702278	0.626512
	MD1	Up	A_23_P97283	PAQR6	progestin and adipoQ receptor family member VI	0.030808	0.029	0.702278	0.650623
	MD1	Up	A_24_P396889	NDUFA10	NADH dehydrogenase (ubiquinone) 1 alpha subcomplex, 10, 42kDa	0.0342825	0.032	0.702278	0.65839
	MD1	Up	A_32_P175667			0.0409932	0.05	0.719207	0.612313
	MD1	Up	A_23_P417261	EFHB	EF-hand domain family, member B	0.0410837	0.042	0.719293	0.613372
	MD1	Up	A_23_P170238	PCDH10	protocadherin 10	0.0417193	0.046	0.721955	0.600626
	MD1	Up	A_23_P393620	TFPI2	tissue factor pathway inhibitor 2	0.0464661	0.043	0.738503	0.671138
	MD1	Up	A_32_P38242			0.0465642	0.053	0.738503	0.590124
	MD1	Up	A_23_P89101	SEPT12	septin 12	0.0470896	0.041	0.738503	0.652006
	MD1	Up	A_23_P28607			0.0523908	0.048	0.74505	0.639968
	MD1	Up	A_24_P75190	HBD	hemoglobin, delta	0.056536	0.066	0.757255	0.945153
	MD1	Up	A_32_P352697	YTHDC1	YTH domain containing 1	0.0581743	0.051	0.759331	0.631169
	MD1	Up	A_23_P138725	MARVELD1	MARVEL domain containing 1	0.0608577	0.059	0.767026	0.663057
	MD1	Up	A_24_P73075	TTC12	tetratricopeptide repeat domain 12	0.0629517	0.057	0.772021	0.681224
	MD1	Up	A_23_P380379			0.0651286	0.07	0.774642	0.740483
	MD1	Up	A_23_P357760	ARSD	arylsulfatase D	0.0822652	0.063	0.785935	0.614231
	MD1	Up	A_23_P47879	STAT6	signal transducer and activator of transcription 6, interleukin-4 induced	0.0971262	0.089	0.802677	0.64503
	MD1	Down	A_32_P58437			2.35702e-07	<0.001	0.00619001	-1.09131
	MD1	Down	A_23_P165608	SEMA4F	sema domain, immunoglobulin domain (Ig), transmembrane domain (TM) and short cytoplasmic domain, (semaphorin) 4F	1.83493e-06	<0.001	0.0240944	-0.700639
	MD1	Down	A_23_P93389	NUDT3	nudix (nucleoside diphosphate linked moiety X)-type motif 3	6.67495e-06	<0.001	0.0347693	-0.810488
	MD1	Down	A_32_P153833			8.55328e-05	0.001	0.151437	-0.781741
	MD1	Down	A_32_P113462			0.000206703	0.001	0.204943	-1.30278
	MD1	Down	A_32_P49334			0.000235395	0.002	0.213171	-0.666421
	MD1	Down	A_23_P139198	LGALS12	lectin, galactoside-binding, soluble, 12	0.00027404	<0.001	0.235628	-0.797908
	MD1	Down	A_23_P30363	P4HA2	prolyl 4-hydroxylase, alpha polypeptide II	0.000278138	<0.001	0.235628	-0.670649
	MD1	Down	A_32_P42797	LOC100132351	hypothetical LOC100132351	0.000353536	<0.001	0.247963	-0.752371
	MD1	Down	A_23_P5092	FUT6	fucosyltransferase 6 (alpha (1,3) fucosyltransferase)	0.000358793	<0.001	0.247963	-0.771259
	MD1	Down	A_24_P577694	ADCY1	adenylate cyclase 1 (brain)	0.000396876	0.001	0.263313	-0.612073
	MD1	Down	A_32_P98435			0.000409969	0.002	0.263313	-0.61291
	MD1	Down	A_24_P8075	LOC100129637	hypothetical LOC100129637	0.000430539	<0.001	0.26921	-0.589086
	MD1	Down	A_23_P436259	ERN1	endoplasmic reticulum to nucleus signaling 1	0.000508889	0.002	0.28604	-0.91554
	MD1	Down	A_32_P66934			0.000572658	0.001	0.28604	-1.10971
	MD1	Down	A_23_P71880	SPINK4	serine peptidase inhibitor, Kazal type 4	0.000726198	0.004	0.286798	-0.614718
	MD1	Down	A_23_P93780	HGF	hepatocyte growth factor (hepapoietin A; scatter factor)	0.000743474	<0.001	0.286798	-0.805761
	MD1	Down	A_23_P372096			0.000778206	0.003	0.286798	-0.741803
	MD1	Down	A_32_P135972			0.000794621	0.003	0.286798	-0.792436
	MD1	Down	A_32_P216193			0.000817416	<0.001	0.286798	-0.811372
	MD1	Down	A_23_P142304	MKNK2	MAP kinase interacting serine/threonine kinase 2	0.00087237	0.002	0.290518	-0.977426
	MD1	Down	A_24_P221327	LOC644246	hypothetical protein LOC644246	0.00104352	0.001	0.304499	-0.705964
	MD1	Down	A_23_P78099	VTN	vitronectin	0.00120518	0.002	0.324808	-0.795032
	MD1	Down	A_24_P485271			0.00126131	<0.001	0.32762	-0.823954
	MD1	Down	A_32_P132959			0.00127673	0.003	0.32762	-0.774867
	MD1	Down	A_23_P25348	ACAD10	acyl-Coenzyme A dehydrogenase family, member 10	0.00136234	0.004	0.32762	-0.607888
	MD1	Down	A_32_P77421			0.00139721	0.004	0.32762	-0.865464
	MD1	Down	A_32_P94444	PRSS2	protease, serine, 2 (trypsin 2)	0.00143303	0.004	0.327843	-0.827665
	MD1	Down	A_24_P683829			0.0015708	<0.001	0.338681	-0.769801
	MD1	Down	A_24_P296689			0.001795	0.003	0.347046	-0.931975
	MD1	Down	A_23_P344568	FAM124A	family with sequence similarity 124A	0.00191808	0.001	0.352256	-0.663996
	MD1	Down	A_24_P938135			0.00248384	<0.001	0.374947	-0.97019
	MD1	Down	A_32_P151823	LOC346887	similar to solute carrier family 16 (monocarboxylic acid transporters), member 14	0.00263939	0.002	0.374947	-0.700019
	MD1	Down	A_23_P111132	HSPA1A	heat shock 70kDa protein 1A	0.00285942	0.012	0.381651	-0.754464
	MD1	Down	A_32_P128857	LOC286272	hypothetical protein LOC286272	0.00307431	0.005	0.39193	-0.912155
	MD1	Down	A_24_P238616			0.00318657	0.009	0.394744	-1.39855
	MD1	Down	A_24_P187197	LOC100288331	similar to dynamin 1	0.00325208	0.003	0.399094	-0.61543
	MD1	Down	A_32_P47019			0.00336688	0.005	0.407781	-0.677639
	MD1	Down	A_23_P21002	ADCY1	adenylate cyclase 1 (brain)	0.00340207	0.002	0.407781	-0.595892
	MD1	Down	A_32_P133182			0.00341758	0.008	0.407781	-1.00366
	MD1	Down	A_24_P845082			0.00350051	0.008	0.411654	-0.673228
	MD1	Down	A_24_P773758	USH2A	Usher syndrome 2A (autosomal recessive, mild)	0.00355609	0.004	0.411654	-0.69966
	MD1	Down	A_32_P162709			0.0035582	0.003	0.411654	-0.830404
	MD1	Down	A_23_P406227	MGC23284	hypothetical LOC197187	0.00373955	0.003	0.416149	-0.638967
	MD1	Down	A_23_P401691	DPYSL5	dihydropyrimidinase-like 5	0.00438653	0.004	0.441376	-0.739089
	MD1	Down	A_32_P85131			0.00483202	0.005	0.44932	-0.60237
	MD1	Down	A_23_P129064	GATM	glycine amidinotransferase (L-arginine:glycine amidinotransferase)	0.00522148	0.006	0.458617	-0.724306
	MD1	Down	A_23_P414308	FLCN	folliculin	0.00543813	0.008	0.460697	-0.660501
	MD1	Down	A_23_P142424	TMEM149	transmembrane protein 149	0.00566662	0.008	0.470939	-0.595525
	MD1	Down	A_23_P157435	AZIN1	antizyme inhibitor 1	0.00575886	0.009	0.472277	-0.638331
	MD1	Down	A_32_P147484			0.00635136	0.001	0.47866	-0.785876
	MD1	Down	A_23_P46690	TMEM81	transmembrane protein 81	0.00681267	0.003	0.488613	-0.589778
	MD1	Down	A_23_P97780	LOC338620	hypothetical protein LOC338620	0.00694714	0.009	0.491732	-0.646794
	MD1	Down	A_24_P926783	ZNF880	zinc finger protein 880	0.00736878	0.005	0.503227	-0.810262
	MD1	Down	A_23_P157793	CA9	carbonic anhydrase IX	0.00743649	0.01	0.503227	-0.642947
	MD1	Down	A_23_P73097	RGS20	regulator of G-protein signaling 20	0.0074994	0.008	0.504266	-0.64594
	MD1	Down	A_23_P71727	CKS2	CDC28 protein kinase regulatory subunit 2	0.00794689	0.011	0.511103	-0.622055
	MD1	Down	A_23_P114626	SERPINC1	serpin peptidase inhibitor, clade C (antithrombin), member 1	0.00832937	0.016	0.51261	-0.69181
	MD1	Down	A_32_P102604			0.00833016	0.005	0.51261	-0.710812
	MD1	Down	A_23_P130259	GUCY2D	guanylate cyclase 2D, membrane (retina-specific)	0.00871374	0.013	0.513094	-0.846515
	MD1	Down	A_24_P179225	MATN2	matrilin 2	0.00919221	0.005	0.519678	-0.740066
	MD1	Down	A_32_P780817	CT45A1	cancer/testis antigen family 45, member A1	0.00952723	0.011	0.521626	-0.721031
	MD1	Down	A_23_P62752	NPPB	natriuretic peptide precursor B	0.00968328	0.007	0.521626	-0.970045
	MD1	Down	A_23_P89431	CCL2	chemokine (C-C motif) ligand 2	0.00995681	0.022	0.525107	-1.62667
	MD1	Down	A_32_P61439			0.00997818	0.009	0.525107	-0.586353
	MD1	Down	A_32_P216241	PLAC4	placenta-specific 4	0.0132837	0.017	0.58829	-0.821273
	MD1	Down	A_24_P924351			0.0137277	0.007	0.591982	-0.64513
	MD1	Down	A_23_P10591	METRNL	meteorin, glial cell differentiation regulator-like	0.014173	0.013	0.596407	-0.591153
	MD1	Down	A_32_P83570			0.0149402	0.015	0.603598	-0.658805
	MD1	Down	A_24_P225518	GLTPD1	glycolipid transfer protein domain containing 1	0.0149669	0.014	0.603598	-0.598171
	MD1	Down	A_24_P483145	LOC286272	hypothetical protein LOC286272	0.0149905	0.012	0.603598	-0.738718
	MD1	Down	A_24_P934435			0.0157273	0.015	0.614105	-0.962587
	MD1	Down	A_24_P169048	RFPL3S	RFPL3 antisense RNA (non-protein coding)	0.0163126	0.014	0.6179	-0.765099
	MD1	Down	A_24_P630578			0.0172088	0.022	0.632548	-0.592308
	MD1	Down	A_24_P239538	FAM124A	family with sequence similarity 124A	0.0175106	0.016	0.632548	-0.678922
	MD1	Down	A_32_P159234	C8orf79	chromosome 8 open reading frame 79	0.0178671	0.016	0.633168	-0.601411
	MD1	Down	A_32_P2342			0.0178841	0.018	0.633168	-0.606475
	MD1	Down	A_24_P465697			0.0185922	0.02	0.643038	-0.610172
	MD1	Down	A_23_P258769	HLA-DPB1	major histocompatibility complex, class II, DP beta 1	0.0186958	0.021	0.643038	-0.586144
	MD1	Down	A_23_P326142	C7orf54	chromosome 7 open reading frame 54	0.0187054	0.035	0.643038	-0.72074
	MD1	Down	A_24_P372833	PLCH2	phospholipase C, eta 2	0.0189073	0.021	0.643038	-0.709269
	MD1	Down	A_23_P110403	PDLIM3	PDZ and LIM domain 3	0.0189321	0.028	0.643038	-0.676944
	MD1	Down	A_24_P378019	IRF7	interferon regulatory factor 7	0.0195485	0.014	0.643038	-0.664601
	MD1	Down	A_23_P132147	CRYAA	crystallin, alpha A	0.0200612	0.031	0.647234	-0.609938
	MD1	Down	A_23_P2920	SERPINA3	serpin peptidase inhibitor, clade A (alpha-1 antiproteinase, antitrypsin), member 3	0.0201819	0.026	0.64727	-0.698265
	MD1	Down	A_23_P59410	KIF25	kinesin family member 25	0.0215396	0.024	0.660063	-1.20917
	MD1	Down	A_23_P82929	NOV	nephroblastoma overexpressed gene	0.0217975	0.019	0.662582	-1.23224
	MD1	Down	A_23_P254507	HOPX	HOP homeobox	0.0231152	0.023	0.669805	-0.814482
	MD1	Down	A_32_P105578			0.0232139	0.024	0.669939	-0.591536
	MD1	Down	A_23_P85082	RHOXF1	Rhox homeobox family, member 1	0.0261985	0.038	0.690035	-0.931928
	MD1	Down	A_23_P63459	C1orf31	chromosome 1 open reading frame 31	0.0263878	0.038	0.690619	-0.629535
	MD1	Down	A_23_P422212	SLC35F3	solute carrier family 35, member F3	0.0265837	0.036	0.690619	-0.601404
	MD1	Down	A_24_P53215	UNC13D	unc-13 homolog D (C. elegans)	0.0307939	0.024	0.702278	-0.675513
	MD1	Down	A_23_P436266			0.0318923	0.035	0.702278	-0.654968
	MD1	Down	A_23_P171237	ACRC	acidic repeat containing	0.0330262	0.034	0.702278	-0.61238
	MD1	Down	A_23_P302005	STON1	stonin 1	0.033323	0.033	0.702278	-0.665386
	MD1	Down	A_32_P97169	GPC6	glypican 6	0.0364925	0.035	0.709251	-0.69523
	MD1	Down	A_23_P425681	CCK	cholecystokinin	0.0368955	0.044	0.709251	-0.6587
	MD1	Down	A_32_P49552			0.0378712	0.038	0.709251	-1.00022
	MD1	Down	A_23_P82488			0.0384254	0.037	0.709251	-0.737515
	MD1	Down	A_32_P37988			0.0385322	0.041	0.709251	-0.621099
	MD1	Down	A_24_P98145			0.0400338	0.044	0.71619	-0.592161
	MD1	Down	A_23_P93109			0.0479337	0.058	0.738503	-0.805443
	MD1	Down	A_32_P212654			0.0486738	0.043	0.73896	-0.628206
	MD1	Down	A_24_P186551	HGC6.3	similar to HGC6.3	0.0492894	0.045	0.739494	-0.591208
	MD1	Down	A_24_P221968	LOC643802	similar to M-phase phosphoprotein 10 (U3 small nucleolar ribonucleoprotein)	0.051174	0.054	0.744429	-0.60471
	MD1	Down	A_32_P167577			0.0557449	0.027	0.755064	-0.62473
	MD1	Down	A_24_P911960			0.0637527	0.055	0.772021	-0.585222
	MD1	Down	A_32_P184268			0.0670276	0.05	0.776822	-0.617325
	MD1	Down	A_32_P56961			0.0710734	0.071	0.780734	-0.602865
	MD1	Down	A_32_P15958	C21orf121	chromosome 21 open reading frame 121	0.0715614	0.085	0.780734	-0.664545
	MD1	Down	A_32_P58074	RPS3A	ribosomal protein S3A	0.0803868	0.09	0.785935	-0.636786
	MD1	Down	A_23_P21495	FCGBP	Fc fragment of IgG binding protein	0.0892455	0.084	0.795085	-1.07323
	MD1 Mac	Up	A_23_P149042	PYCR2	pyrroline-5-carboxylate reductase family, member 2	1.6132e-05	<0.001	0.0468474	0.670385
	MD1 Mac	Up	A_23_P92225	MUC20	mucin 20, cell surface associated	0.00021631	0.001	0.179298	0.705206
	MD1 Mac	Up	A_32_P23360	YPEL2	yippee-like 2 (Drosophila)	0.000374797	0.001	0.21295	0.973868
	MD1 Mac	Up	A_24_P247175			0.000432621	<0.001	0.214061	0.619985
	MD1 Mac	Up	A_24_P332739	GUSBL2	glucuronidase, beta-like 2	0.000488272	<0.001	0.214061	0.597076
	MD1 Mac	Up	A_32_P47410	TMEM232	transmembrane protein 232	0.00049302	0.005	0.214061	0.627472
	MD1 Mac	Up	A_23_P308021	CABP4	calcium binding protein 4	0.000600431	0.002	0.230777	0.595024
	MD1 Mac	Up	A_24_P183664	TRIL	TLR4 interactor with leucine rich repeats	0.000693283	0.004	0.251662	0.911994
	MD1 Mac	Up	A_24_P915300	SYDE2	synapse defective 1, Rho GTPase, homolog 2 (C. elegans)	0.000720093	0.001	0.254329	0.636442
	MD1 Mac	Up	A_24_P251704	SEC62	SEC62 homolog (S. cerevisiae)	0.000770882	0.007	0.256873	0.66938
	MD1 Mac	Up	A_23_P36757	HNF1A	HNF1 homeobox A	0.000776437	0.001	0.256873	0.595469
	MD1 Mac	Up	A_23_P93464	BCKDHB	branched chain keto acid dehydrogenase E1, beta polypeptide	0.000796054	0.001	0.260071	0.748519
	MD1 Mac	Up	A_24_P686992	ANKRD36	ankyrin repeat domain 36	0.000924725	0.007	0.281677	0.613417
	MD1 Mac	Up	A_32_P200586			0.00109018	0.002	0.313108	0.852736
	MD1 Mac	Up	A_23_P88278	RPGRIP1	retinitis pigmentosa GTPase regulator interacting protein 1	0.00132007	0.002	0.34527	0.591732
	MD1 Mac	Up	A_24_P92640	LOC100128288	hypothetical protein LOC100128288	0.00148284	0.008	0.362202	0.626457
	MD1 Mac	Up	A_24_P186346	ANAPC1	anaphase promoting complex subunit 1	0.00158702	0.008	0.371035	0.672317
	MD1 Mac	Up	A_24_P396753	TRIB2	tribbles homolog 2 (Drosophila)	0.00159801	0.001	0.371035	0.718378
	MD1 Mac	Up	A_24_P265506	NTRK1	neurotrophic tyrosine kinase, receptor, type 1	0.00165543	<0.001	0.376229	0.656593
	MD1 Mac	Up	A_32_P209770			0.00173781	0.006	0.377255	0.818021
	MD1 Mac	Up	A_24_P33667			0.00185569	0.001	0.377255	0.595587
	MD1 Mac	Up	A_32_P138330	MED29	mediator complex subunit 29	0.00209903	0.006	0.403383	0.606465
	MD1 Mac	Up	A_23_P156101	TNPO1	transportin 1	0.00245027	0.007	0.412264	0.805482
	MD1 Mac	Up	A_23_P311895	CLIC5	chloride intracellular channel 5	0.0025427	0.007	0.417962	0.675932
	MD1 Mac	Up	A_24_P244800	NDRG2	NDRG family member 2	0.00259259	0.005	0.418662	0.800259
	MD1 Mac	Up	A_24_P604784			0.00259501	0.005	0.418662	0.706311
	MD1 Mac	Up	A_32_P174908	WAPAL	wings apart-like homolog (Drosophila)	0.00270327	0.01	0.421183	1.14824
	MD1 Mac	Up	A_23_P7473	SH3TC2	SH3 domain and tetratricopeptide repeats 2	0.00270743	<0.001	0.421183	0.779198
	MD1 Mac	Up	A_32_P39003	LOC100133050	glucuronidase, beta pseudogene	0.00272857	<0.001	0.421183	0.660866
	MD1 Mac	Up	A_23_P428219	EZH1	enhancer of zeste homolog 1 (Drosophila)	0.00286247	0.005	0.427506	0.590435
	MD1 Mac	Up	A_24_P929650			0.00303379	0.013	0.442729	0.618083
	MD1 Mac	Up	A_32_P92654	LOC728411	glucuronidase, beta pseudogene	0.00310125	0.002	0.442729	0.588637
	MD1 Mac	Up	A_23_P54116	DAAM1	dishevelled associated activator of morphogenesis 1	0.00315165	0.004	0.442729	0.740703
	MD1 Mac	Up	A_24_P123325	TMEM33	transmembrane protein 33	0.00373999	0.002	0.472071	0.623024
	MD1 Mac	Up	A_24_P324814	CCDC45	coiled-coil domain containing 45	0.00396519	0.003	0.473647	0.73641
	MD1 Mac	Up	A_24_P304549	LAMP1	lysosomal-associated membrane protein 1	0.00420439	0.002	0.473647	0.588567
	MD1 Mac	Up	A_32_P203404	FAM69C	family with sequence similarity 69, member C	0.00488542	0.014	0.497897	0.712416
	MD1 Mac	Up	A_23_P148308	RBM3	RNA binding motif (RNP1, RRM) protein 3	0.00554705	0.024	0.504074	1.26289
	MD1 Mac	Up	A_24_P931579			0.00613075	0.018	0.523639	0.773584
	MD1 Mac	Up	A_23_P17811	SEC14L2	SEC14-like 2 (S. cerevisiae)	0.00626758	0.011	0.524792	0.752219
	MD1 Mac	Up	A_32_P229447			0.00635343	0.017	0.525367	0.759381
	MD1 Mac	Up	A_32_P25838			0.00636801	0.011	0.525367	0.852695
	MD1 Mac	Up	A_24_P49800			0.00669357	0.008	0.534994	0.79002
	MD1 Mac	Up	A_24_P409309			0.00770856	0.008	0.564468	0.658541
	MD1 Mac	Up	A_24_P339071	CDR2	cerebellar degeneration-related protein 2, 62kDa	0.00771024	0.013	0.564468	0.620912
	MD1 Mac	Up	A_23_P142322	CIRBP	cold inducible RNA binding protein	0.00780686	0.004	0.56634	0.990666
	MD1 Mac	Up	A_24_P134488	PIK3IP1	phosphoinositide-3-kinase interacting protein 1	0.0080362	0.001	0.569198	0.680601
	MD1 Mac	Up	A_32_P128391	LOC728431	hypothetical LOC728431	0.00831498	0.01	0.577321	0.598997
	MD1 Mac	Up	A_32_P101779	SEC14L3	SEC14-like 3 (S. cerevisiae)	0.0088472	0.011	0.590837	0.805316
	MD1 Mac	Up	A_32_P93209			0.0089121	0.011	0.590837	0.759076
	MD1 Mac	Up	A_24_P46093	SLC6A6	solute carrier family 6 (neurotransmitter transporter, taurine), member 6	0.00915394	0.016	0.595421	0.596358
	MD1 Mac	Up	A_24_P255786			0.00978538	0.017	0.609497	0.714588
	MD1 Mac	Up	A_23_P133814	HIST1H3C	histone cluster 1, H3c	0.00983463	0.009	0.609497	0.589081
	MD1 Mac	Up	A_23_P10743	PDE6B	phosphodiesterase 6B, cGMP-specific, rod, beta	0.0105133	0.014	0.619187	0.714629
	MD1 Mac	Up	A_24_P364221	CD5		0.0112176	0.014	0.625001	0.643213
	MD1 Mac	Up	A_32_P305888	SH3TC2	SH3 domain and tetratricopeptide repeats 2	0.0113108	0.015	0.626294	0.775972
	MD1 Mac	Up	A_24_P126557	RAVER1	ribonucleoprotein, PTB-binding 1	0.0115115	0.017	0.633398	0.79398
	MD1 Mac	Up	A_24_P298228			0.0119592	0.042	0.635322	0.751505
	MD1 Mac	Up	A_24_P933138			0.0119794	0.015	0.635322	0.60161
	MD1 Mac	Up	A_24_P366555	BBS9	Bardet-Biedl syndrome 9	0.0133024	0.018	0.646242	0.870412
	MD1 Mac	Up	A_24_P158385	ZMYND19	zinc finger, MYND-type containing 19	0.0134296	0.015	0.646242	1.21938
	MD1 Mac	Up	A_24_P594094			0.0144029	0.017	0.647645	0.762552
	MD1 Mac	Up	A_24_P85317	CHD2	chromodomain helicase DNA binding protein 2	0.0156356	0.028	0.65299	0.681937
	MD1 Mac	Up	A_23_P342185	WAPAL	wings apart-like homolog (Drosophila)	0.0163038	0.025	0.663731	1.19402
	MD1 Mac	Up	A_23_P416774	CLIC5	chloride intracellular channel 5	0.0164866	0.024	0.665313	0.927126
	MD1 Mac	Up	A_32_P194115	UNC84B	unc-84 homolog B (C. elegans)	0.0168967	0.027	0.668615	0.64221
	MD1 Mac	Up	A_23_P392126	C17orf108	chromosome 17 open reading frame 108	0.0171904	0.027	0.668615	0.60795
	MD1 Mac	Up	A_24_P74896	GPR144	G protein-coupled receptor 144	0.0177939	0.013	0.668615	0.681834
	MD1 Mac	Up	A_24_P308469	COL4A3	collagen, type IV, alpha 3 (Goodpasture antigen)	0.0181347	0.009	0.668615	0.671166
	MD1 Mac	Up	A_32_P155776	POTEK	POTE ankyrin domain family, member K	0.0181579	0.003	0.668615	0.642043
	MD1 Mac	Up	A_23_P86751	ADARB2	adenosine deaminase, RNA-specific, B2 (RED2 homolog rat)	0.0197333	0.02	0.668615	0.684264
	MD1 Mac	Up	A_32_P221624			0.0199508	0.025	0.668615	0.633574
	MD1 Mac	Up	A_24_P922921	MYO9B	myosin IXB	0.0200222	0.021	0.668615	0.627411
	MD1 Mac	Up	A_23_P55179	ARL4D	ADP-ribosylation factor-like 4D	0.0203744	0.01	0.669482	0.878958
	MD1 Mac	Up	A_23_P155666	NAAA	N-acylethanolamine acid amidase	0.0214392	0.038	0.67009	0.590351
	MD1 Mac	Up	A_24_P238744	P704P	prostate-specific P704P	0.0216186	0.007	0.67009	0.649545
	MD1 Mac	Up	A_24_P76210			0.0217335	0.017	0.67009	0.717697
	MD1 Mac	Up	A_23_P355289	AFG3L1	AFG3 ATPase family gene 3-like 1 (S. cerevisiae)	0.0219418	0.01	0.67009	0.745276
	MD1 Mac	Up	A_24_P725611			0.0229585	0.023	0.673911	0.603155
	MD1 Mac	Up	A_23_P66487	SMARCD2	SWI/SNF related, matrix associated, actin dependent regulator of chromatin, subfamily d, member 2	0.0248775	0.021	0.693632	0.766155
	MD1 Mac	Up	A_23_P168351	HEY2	hairy/enhancer-of-split related with YRPW motif 2	0.0250477	0.017	0.693632	0.75604
	MD1 Mac	Up	A_23_P89101	SEPT12	septin 12	0.0252702	0.037	0.693632	0.771857
	MD1 Mac	Up	A_32_P196438	ZNF385B	zinc finger protein 385B	0.025551	0.041	0.693888	0.626709
	MD1 Mac	Up	A_23_P49842	UNC119	unc-119 homolog (C. elegans)	0.0263879	0.016	0.696449	0.611837
	MD1 Mac	Up	A_23_P254120	FBXO9	F-box protein 9	0.0264633	0.026	0.696449	0.76771
	MD1 Mac	Up	A_24_P933801	SGK269	NKF3 kinase family member	0.0267331	0.019	0.696449	0.622401
	MD1 Mac	Up	A_24_P720202	EIF4H	eukaryotic translation initiation factor 4H	0.0277484	0.02	0.698327	0.72301
	MD1 Mac	Up	A_23_P212511	TTC14	tetratricopeptide repeat domain 14	0.0289862	0.03	0.704776	0.613674
	MD1 Mac	Up	A_24_P902100	AGPS	alkylglycerone phosphate synthase	0.029248	0.044	0.704776	0.673029
	MD1 Mac	Up	A_23_P167061	PPEF2	protein phosphatase, EF-hand calcium binding domain 2	0.0297998	0.019	0.704776	0.760457
	MD1 Mac	Up	A_32_P206899	DNAH2	dynein, axonemal, heavy chain 2	0.02987	0.031	0.704776	0.620474
	MD1 Mac	Up	A_24_P237686			0.0302241	0.037	0.704776	1.15495
	MD1 Mac	Up	A_24_P200603	PCBD2	pterin-4 alpha-carbinolamine dehydratase/dimerization cofactor of hepatocyte nuclear factor 1 alpha (TCF1) 2	0.0303618	0.018	0.704776	0.649222
	MD1 Mac	Up	A_24_P125273	ARL4D	ADP-ribosylation factor-like 4D	0.030537	0.029	0.704776	0.658934
	MD1 Mac	Up	A_23_P302494	PPP1R3D	protein phosphatase 1, regulatory (inhibitor) subunit 3D	0.030993	0.059	0.704776	0.597445
	MD1 Mac	Up	A_23_P63379	CA14	carbonic anhydrase XIV	0.0312761	0.036	0.704776	0.606831
	MD1 Mac	Up	A_23_P170238	PCDH10	protocadherin 10	0.0326136	0.041	0.706209	0.769809
	MD1 Mac	Up	A_24_P269006	ALDH7A1	aldehyde dehydrogenase 7 family, member A1	0.0329584	0.03	0.706209	0.636766
	MD1 Mac	Up	A_24_P309317	PSAP	prosaposin	0.0336794	0.022	0.707208	0.788497
	MD1 Mac	Up	A_23_P33894	MAGED2	melanoma antigen family D, 2	0.0337328	0.028	0.707208	0.736207
	MD1 Mac	Up	A_24_P6449	SAMD7	sterile alpha motif domain containing 7	0.0340572	0.017	0.707208	0.80775
	MD1 Mac	Up	A_24_P59220	POTEF	POTE ankyrin domain family, member F	0.0348021	0.044	0.711459	0.667223
	MD1 Mac	Up	A_23_P33455	CDC40	cell division cycle 40 homolog (S. cerevisiae)	0.035655	0.033	0.716211	0.722441
	MD1 Mac	Up	A_23_P31323	ACTB	actin, beta	0.0357421	0.004	0.716211	0.676522
	MD1 Mac	Up	A_23_P393620	TFPI2	tissue factor pathway inhibitor 2	0.0364088	0.04	0.718174	0.68937
	MD1 Mac	Up	A_23_P218784	DDX17	DEAD (Asp-Glu-Ala-Asp) box polypeptide 17	0.0367052	0.036	0.720657	0.677933
	MD1 Mac	Up	A_32_P44568	LDHA	lactate dehydrogenase A	0.0372893	0.042	0.721262	0.688901
	MD1 Mac	Up	A_32_P20703			0.0372955	0.041	0.721262	0.720623
	MD1 Mac	Up	A_24_P827738			0.0374818	0.044	0.721262	0.626513
	MD1 Mac	Up	A_24_P158587	CRY2	cryptochrome 2 (photolyase-like)	0.0378363	0.021	0.723155	0.695156
	MD1 Mac	Up	A_23_P256898	BRD2	bromodomain containing 2	0.0384896	0.047	0.72528	0.591665
	MD1 Mac	Up	A_24_P176284	BBS4	Bardet-Biedl syndrome 4	0.0385552	0.027	0.725471	0.739085
	MD1 Mac	Up	A_23_P206826			0.038886	0.017	0.728494	0.658411
	MD1 Mac	Up	A_23_P340728	PSEN1	presenilin 1	0.0400721	0.029	0.728494	0.599532
	MD1 Mac	Up	A_23_P331400	LRRC37A3	leucine rich repeat containing 37, member A3	0.0408042	0.034	0.731481	0.599826
	MD1 Mac	Up	A_24_P264416			0.0410861	0.023	0.731481	0.701272
	MD1 Mac	Up	A_23_P4101			0.0412699	0.055	0.731481	0.774997
	MD1 Mac	Up	A_23_P96165	C11orf80	chromosome 11 open reading frame 80	0.0418694	0.051	0.731481	0.67737
	MD1 Mac	Up	A_23_P97283	PAQR6	progestin and adipoQ receptor family member VI	0.0443657	0.042	0.738479	0.813944
	MD1 Mac	Up	A_24_P82419	H3F3B	H3 histone, family 3B (H3.3B)	0.0455817	0.072	0.738479	0.597561
	MD1 Mac	Up	A_23_P202510	ASB13	ankyrin repeat and SOCS box-containing 13	0.045648	0.052	0.738479	0.71274
	MD1 Mac	Up	A_32_P327750			0.0457175	0.043	0.738479	0.599733
	MD1 Mac	Up	A_32_P182070			0.0465567	0.038	0.741345	0.603311
	MD1 Mac	Up	A_24_P130066	DPP8	dipeptidyl-peptidase 8	0.046718	0.054	0.741345	0.591984
	MD1 Mac	Up	A_23_P4400	KRTAP4-11	keratin associated protein 4-11	0.0470534	0.046	0.741368	0.616003
	MD1 Mac	Up	A_24_P364296	STX2	syntaxin 2	0.0476395	0.026	0.744643	0.690321
	MD1 Mac	Up	A_24_P53976	GLUL	glutamate-ammonia ligase (glutamine synthetase)	0.0479904	0.044	0.745365	0.663132
	MD1 Mac	Up	A_32_P146286	LOC100130331	actin, gamma-like	0.0485202	0.046	0.747901	0.587636
	MD1 Mac	Up	A_24_P256415	LOC100128288	hypothetical protein LOC100128288	0.0508146	0.054	0.751792	0.593776
	MD1 Mac	Up	A_24_P80532	CCNG2	cyclin G2	0.0509722	0.058	0.751792	0.740838
	MD1 Mac	Up	A_32_P84772	ZNF765	zinc finger protein 765	0.0510168	0.059	0.751792	0.614387
	MD1 Mac	Up	A_24_P516978			0.0511052	0.054	0.751792	0.672274
	MD1 Mac	Up	A_24_P868583	ANKRD20A2	ankyrin repeat domain 20 family, member A2	0.0514151	0.061	0.751978	0.592262
	MD1 Mac	Up	A_24_P943218			0.0517392	0.04	0.752276	0.621277
	MD1 Mac	Up	A_23_P377616	CIRBP	cold inducible RNA binding protein	0.0530106	0.052	0.754701	0.717319
	MD1 Mac	Up	A_23_P203364	TMEM109	transmembrane protein 109	0.0541364	0.026	0.755526	0.642567
	MD1 Mac	Up	A_23_P81369	ADAM19	ADAM metallopeptidase domain 19 (meltrin beta)	0.0558584	0.054	0.75882	0.679012
	MD1 Mac	Up	A_24_P34052			0.0576107	0.073	0.762229	0.827854
	MD1 Mac	Up	A_23_P404094	FLJ39582	hypothetical LOC439931	0.0581543	0.07	0.762229	0.914159
	MD1 Mac	Up	A_24_P95007	GTF2I	general transcription factor IIi	0.059683	0.065	0.763386	0.597368
	MD1 Mac	Up	A_32_P98975	C15orf57	chromosome 15 open reading frame 57	0.0609119	0.05	0.769079	0.663016
	MD1 Mac	Up	A_24_P666482	LRRC37A2	leucine rich repeat containing 37, member A2	0.0614467	0.076	0.771731	0.687591
	MD1 Mac	Up	A_32_P101490			0.0615582	0.063	0.772171	0.628654
	MD1 Mac	Up	A_24_P178106	YTHDC2	YTH domain containing 2	0.0646588	0.062	0.780565	0.671599
	MD1 Mac	Up	A_24_P272561	ZDHHC13	zinc finger, DHHC-type containing 13	0.0652014	0.078	0.781039	0.588622
	MD1 Mac	Up	A_24_P230948	PER3	period homolog 3 (Drosophila)	0.0658599	0.075	0.781039	0.598733
	MD1 Mac	Up	A_23_P209538	KIAA1310	KIAA1310	0.0659551	0.072	0.781039	0.750064
	MD1 Mac	Up	A_23_P256470	NPY	neuropeptide Y	0.0664252	0.079	0.781039	0.629442
	MD1 Mac	Up	A_32_P124392			0.0678386	0.059	0.781039	0.605605
	MD1 Mac	Up	A_24_P936688	SNRK	SNF related kinase	0.0692637	0.042	0.782067	0.705575
	MD1 Mac	Up	A_23_P34375	TCEA3	transcription elongation factor A (SII), 3	0.0695089	0.073	0.782083	0.684826
	MD1 Mac	Up	A_24_P4171	FGFR1	fibroblast growth factor receptor 1	0.0705878	0.09	0.783362	0.661842
	MD1 Mac	Up	A_23_P211179	UBE2G2	ubiquitin-conjugating enzyme E2G 2 (UBC7 homolog, yeast)	0.0712545	0.059	0.783362	0.797969
	MD1 Mac	Up	A_24_P396889	NDUFA10	NADH dehydrogenase (ubiquinone) 1 alpha subcomplex, 10, 42kDa	0.0727005	0.06	0.784439	0.753419
	MD1 Mac	Up	A_23_P301803			0.0739941	0.084	0.784723	0.618417
	MD1 Mac	Up	A_23_P122210	FLJ11292	hypothetical protein FLJ11292	0.0746999	0.085	0.78477	0.641209
	MD1 Mac	Up	A_24_P161393			0.0762214	0.095	0.788023	0.619431
	MD1 Mac	Up	A_24_P937855	SIKE1	suppressor of IKBKE 1	0.0769584	0.081	0.788512	0.603359
	MD1 Mac	Up	A_23_P28607			0.0771877	0.069	0.788512	0.910874
	MD1 Mac	Up	A_23_P258018	MYL5	myosin, light chain 5, regulatory	0.0772346	0.045	0.788512	0.60274
	MD1 Mac	Up	A_24_P142141	ABHD2	abhydrolase domain containing 2	0.0781557	0.049	0.788512	0.66629
	MD1 Mac	Up	A_23_P398491	MRPL42P5	mitochondrial ribosomal protein L42 pseudogene 5	0.0794887	0.051	0.790857	0.627275
	MD1 Mac	Up	A_32_P54616	KIAA1407	KIAA1407	0.0869335	0.079	0.794083	0.611695
	MD1 Mac	Up	A_24_P412036	SPAG8	sperm associated antigen 8	0.087167	0.086	0.794906	0.702717
	MD1 Mac	Up	A_32_P80068	CLEC2D	C-type lectin domain family 2, member D	0.0899658	0.053	0.796689	0.619539
	MD1 Mac	Up	A_23_P36513	PRKAG1	protein kinase, AMP-activated, gamma 1 non-catalytic subunit	0.0938106	0.082	0.799597	0.625071
	MD1 Mac	Up	A_23_P357760	ARSD	arylsulfatase D	0.0950366	0.072	0.801509	0.862474
	MD1 Mac	Up	A_23_P144458	CAMK2D	calcium/calmodulin-dependent protein kinase II delta	0.0972784	0.084	0.802951	0.646466
	MD1 Mac	Up	A_24_P938383	CXorf39	chromosome X open reading frame 39	0.101815	0.075	0.805789	0.602354
	MD1 Mac	Up	A_24_P829261	MALAT1	metastasis associated lung adenocarcinoma transcript 1 (non-protein coding)	0.108522	0.095	0.809709	0.785512
	MD1 Mac	Up	A_32_P221076	ZC3H11A	zinc finger CCCH-type containing 11A	0.108829	0.082	0.809709	0.612316
	MD1 Mac	Up	A_32_P35855			0.13966	0.094	0.82329	0.615496
	MD1 Mac	Down	A_24_P306214	KIAA1609	KIAA1609	8.52433e-05	<0.001	0.139244	-0.609791
	MD1 Mac	Down	A_23_P93389	NUDT3	nudix (nucleoside diphosphate linked moiety X)-type motif 3	0.000125937	0.001	0.170032	-0.877283
	MD1 Mac	Down	A_23_P344568	FAM124A	family with sequence similarity 124A	0.000140338	0.002	0.170032	-0.812304
	MD1 Mac	Down	A_24_P296689			0.000190577	0.002	0.179298	-1.09126
	MD1 Mac	Down	A_23_P93780	HGF	hepatocyte growth factor (hepapoietin A; scatter factor)	0.000261448	0.001	0.179821	-1.09095
	MD1 Mac	Down	A_23_P54297	EIF3J	eukaryotic translation initiation factor 3, subunit J	0.000594492	0.001	0.230777	-0.619911
	MD1 Mac	Down	A_23_P436259	ERN1	endoplasmic reticulum to nucleus signaling 1	0.00076346	0.01	0.256873	-1.01409
	MD1 Mac	Down	A_32_P399546	ARNTL2	aryl hydrocarbon receptor nuclear translocator-like 2	0.000867983	<0.001	0.270067	-0.67322
	MD1 Mac	Down	A_24_P889103	SUZ12P	suppressor of zeste 12 homolog pseudogene	0.00102718	0.001	0.305073	-0.691662
	MD1 Mac	Down	A_24_P416411	PEX12	peroxisomal biogenesis factor 12	0.00108883	<0.001	0.313108	-0.683255
	MD1 Mac	Down	A_32_P233457			0.00111477	0.002	0.313472	-0.672776
	MD1 Mac	Down	A_23_P147782	SCRT1	scratch homolog 1, zinc finger protein (Drosophila)	0.00124221	0.005	0.338192	-0.750148
	MD1 Mac	Down	A_23_P165608	SEMA4F	sema domain, immunoglobulin domain (Ig), transmembrane domain (TM) and short cytoplasmic domain, (semaphorin) 4F	0.00165166	0.01	0.376229	-0.719715
	MD1 Mac	Down	A_23_P88522	NMB	neuromedin B	0.00177301	0.002	0.377255	-0.716806
	MD1 Mac	Down	A_32_P58437			0.00183589	<0.001	0.377255	-1.01786
	MD1 Mac	Down	A_32_P29200			0.00186466	0.001	0.377255	-0.605965
	MD1 Mac	Down	A_23_P417113			0.00246071	0.009	0.412264	-0.686442
	MD1 Mac	Down	A_23_P47058	CUZD1	CUB and zona pellucida-like domains 1	0.00277474	0.005	0.421183	-0.595042
	MD1 Mac	Down	A_23_P121976	POU4F3	POU class 4 homeobox 3	0.00293196	0.002	0.435396	-0.596537
	MD1 Mac	Down	A_32_P113845			0.00297345	0.011	0.439063	-0.733592
	MD1 Mac	Down	A_32_P66934			0.00340814	0.01	0.45354	-1.17745
	MD1 Mac	Down	A_24_P592060			0.00343276	<0.001	0.45354	-0.838075
	MD1 Mac	Down	A_23_P128919	LGALS3	lectin, galactoside-binding, soluble, 3	0.00343591	0.003	0.45354	-0.634396
	MD1 Mac	Down	A_23_P114626	SERPINC1	serpin peptidase inhibitor, clade C (antithrombin), member 1	0.00355441	0.007	0.457625	-0.795717
	MD1 Mac	Down	A_32_P49334			0.00393186	0.011	0.473647	-0.616213
	MD1 Mac	Down	A_32_P51781			0.00402493	0.012	0.473647	-0.664406
	MD1 Mac	Down	A_24_P876862			0.00411893	0.009	0.473647	-0.623333
	MD1 Mac	Down	A_23_P88119	HSPH1	heat shock 105kDa/110kDa protein 1	0.0041866	0.007	0.473647	-0.722273
	MD1 Mac	Down	A_32_P108870	PMP2	peripheral myelin protein 2	0.00428505	0.002	0.478607	-0.899846
	MD1 Mac	Down	A_23_P78099	VTN	vitronectin	0.00486893	0.012	0.497897	-0.890651
	MD1 Mac	Down	A_23_P52109	PRKAA2	protein kinase, AMP-activated, alpha 2 catalytic subunit	0.0049655	0.024	0.497897	-0.752199
	MD1 Mac	Down	A_32_P133182			0.00503417	0.015	0.497897	-0.9479
	MD1 Mac	Down	A_23_P142304	MKNK2	MAP kinase interacting serine/threonine kinase 2	0.00525085	0.008	0.501001	-0.892975
	MD1 Mac	Down	A_32_P113462			0.00527681	0.011	0.501001	-1.16527
	MD1 Mac	Down	A_23_P135257	PRSS3	protease, serine, 3	0.00545896	0.007	0.504074	-0.7359
	MD1 Mac	Down	A_23_P142424	TMEM149	transmembrane protein 149	0.00566659	0.012	0.508942	-0.685184
	MD1 Mac	Down	A_32_P77421			0.00581263	0.016	0.511382	-0.850242
	MD1 Mac	Down	A_32_P52153			0.00589775	0.017	0.511382	-0.924396
	MD1 Mac	Down	A_24_P59569	LOC400684	hypothetical gene supported by BC000922	0.00647698	0.008	0.530665	-0.631875
	MD1 Mac	Down	A_23_P64898	KLRG1	killer cell lectin-like receptor subfamily G, member 1	0.00650826	0.015	0.531562	-0.589633
	MD1 Mac	Down	A_32_P780817	CT45A1	cancer/testis antigen family 45, member A1	0.00693494	0.012	0.544299	-1.09775
	MD1 Mac	Down	A_23_P406986	MOSPD2	motile sperm domain containing 2	0.00701301	0.012	0.54777	-0.602027
	MD1 Mac	Down	A_24_P221327	LOC644246	hypothetical protein LOC644246	0.00725902	0.012	0.553546	-0.684797
	MD1 Mac	Down	A_24_P290709	TOM1L1	target of myb1 (chicken)-like 1	0.00727669	0.012	0.553546	-0.645335
	MD1 Mac	Down	A_32_P153833			0.00769274	0.012	0.564468	-0.756483
	MD1 Mac	Down	A_24_P253003	WNT11	wingless-type MMTV integration site family, member 11	0.00769303	0.005	0.564468	-0.746982
	MD1 Mac	Down	A_32_P47019			0.00815237	0.011	0.572769	-0.648249
	MD1 Mac	Down	A_23_P372096			0.00818103	0.007	0.573242	-0.730151
	MD1 Mac	Down	A_23_P31615	PMP2	peripheral myelin protein 2	0.008748	0.005	0.590837	-1.34386
	MD1 Mac	Down	A_23_P209356	SPAST	spastin	0.00896989	0.031	0.590837	-0.59048
	MD1 Mac	Down	A_24_P485271			0.00971091	0.013	0.609497	-0.631732
	MD1 Mac	Down	A_24_P378019	IRF7	interferon regulatory factor 7	0.00979687	0.014	0.609497	-0.837882
	MD1 Mac	Down	A_23_P363936	HSPA4L	heat shock 70kDa protein 4-like	0.0105863	0.017	0.619187	-0.618341
	MD1 Mac	Down	A_23_P133293	MCTP1	multiple C2 domains, transmembrane 1	0.0106165	0.018	0.619187	-0.916706
	MD1 Mac	Down	A_23_P254507	HOPX	HOP homeobox	0.0108031	0.018	0.619187	-0.836687
	MD1 Mac	Down	A_32_P178241			0.0112448	0.018	0.625001	-0.62027
	MD1 Mac	Down	A_32_P76247	HSPB1	heat shock 27kDa protein 1	0.0112632	0.031	0.625001	-0.700033
	MD1 Mac	Down	A_24_P399606	NOTCH3	Notch homolog 3 (Drosophila)	0.0120034	0.035	0.635322	-0.812434
	MD1 Mac	Down	A_23_P144294	PDS5A	PDS5, regulator of cohesion maintenance, homolog A (S. cerevisiae)	0.0120711	0.021	0.635322	-0.5888
	MD1 Mac	Down	A_32_P19608	GNPDA2	glucosamine-6-phosphate deaminase 2	0.0122111	0.022	0.635322	-0.622989
	MD1 Mac	Down	A_23_P1292	ERCC6	excision repair cross-complementing rodent repair deficiency, complementation group 6	0.0123	0.021	0.635322	-0.594186
	MD1 Mac	Down	A_23_P129064	GATM	glycine amidinotransferase (L-arginine:glycine amidinotransferase)	0.0126291	0.016	0.636695	-0.628752
	MD1 Mac	Down	A_23_P409449	TAL2	T-cell acute lymphocytic leukemia 2	0.0130802	0.006	0.642601	-0.79334
	MD1 Mac	Down	A_24_P662366			0.0131751	0.03	0.644839	-0.662836
	MD1 Mac	Down	A_32_P94444	PRSS2	protease, serine, 2 (trypsin 2)	0.0139025	0.032	0.647645	-1.04184
	MD1 Mac	Down	A_24_P189464	C10orf4	chromosome 10 open reading frame 4	0.0142245	0.016	0.647645	-0.61134
	MD1 Mac	Down	A_23_P71727	CKS2	CDC28 protein kinase regulatory subunit 2	0.0142375	0.013	0.647645	-0.80247
	MD1 Mac	Down	A_23_P99285	GPR19	G protein-coupled receptor 19	0.0146201	0.002	0.647645	-0.873626
	MD1 Mac	Down	A_23_P132936	SPCS3	signal peptidase complex subunit 3 homolog (S. cerevisiae)	0.0150729	0.026	0.651642	-0.657677
	MD1 Mac	Down	A_24_P350437	THAP2	THAP domain containing, apoptosis associated protein 2	0.0155546	0.009	0.65299	-0.640496
	MD1 Mac	Down	A_23_P168812	C7orf38	chromosome 7 open reading frame 38	0.0156772	0.014	0.65299	-0.653658
	MD1 Mac	Down	A_23_P111132	HSPA1A	heat shock 70kDa protein 1A	0.0156902	0.031	0.65299	-0.810454
	MD1 Mac	Down	A_23_P73097	RGS20	regulator of G-protein signaling 20	0.0160966	0.021	0.663524	-0.795442
	MD1 Mac	Down	A_32_P162709			0.0161662	0.033	0.663524	-0.99763
	MD1 Mac	Down	A_24_P239689	SGTB	small glutamine-rich tetratricopeptide repeat (TPR)-containing, beta	0.0163764	0.018	0.665313	-0.633108
	MD1 Mac	Down	A_32_P216193			0.0174547	0.03	0.668615	-0.682838
	MD1 Mac	Down	A_23_P49725	HSPB9	heat shock protein, alpha-crystallin-related, B9	0.0180234	0.023	0.668615	-0.680883
	MD1 Mac	Down	A_32_P137336			0.018505	0.019	0.668615	-0.66176
	MD1 Mac	Down	A_24_P841662	ESD	esterase D/formylglutathione hydrolase	0.018841	0.016	0.668615	-0.688068
	MD1 Mac	Down	A_23_P310274	PRSS2	protease, serine, 2 (trypsin 2)	0.0188469	0.031	0.668615	-1.08501
	MD1 Mac	Down	A_32_P42797	LOC100132351	hypothetical LOC100132351	0.0191146	0.023	0.668615	-0.744465
	MD1 Mac	Down	A_23_P14863	CHAC1	ChaC, cation transport regulator homolog 1 (E. coli)	0.0191393	0.032	0.668615	-0.622063
	MD1 Mac	Down	A_23_P62731	MRPS14	mitochondrial ribosomal protein S14	0.0198067	0.022	0.668615	-0.622562
	MD1 Mac	Down	A_24_P916547	LOC100292967	similar to hCG2038619	0.0198102	0.022	0.668615	-0.616953
	MD1 Mac	Down	A_23_P104509	FAM53B	family with sequence similarity 53, member B	0.0199046	0.029	0.668615	-0.705381
	MD1 Mac	Down	A_23_P343826	FCHSD1	FCH and double SH3 domains 1	0.0218392	0.024	0.67009	-0.892819
	MD1 Mac	Down	A_23_P351535	ELP2P	endozepine-like peptide 2 pseudogene	0.0218566	0.04	0.67009	-0.719187
	MD1 Mac	Down	A_23_P144656	CDH10	cadherin 10, type 2 (T2-cadherin)	0.0218663	0.039	0.67009	-0.790226
	MD1 Mac	Down	A_24_P303097	SNX25	sorting nexin 25	0.0222058	0.014	0.67087	-0.612411
	MD1 Mac	Down	A_24_P683829			0.022387	0.027	0.671597	-0.610184
	MD1 Mac	Down	A_24_P268196	LZIC	leucine zipper and CTNNBIP1 domain containing	0.0224938	0.022	0.671597	-0.60484
	MD1 Mac	Down	A_32_P150802			0.0227548	0.019	0.672908	-0.758003
	MD1 Mac	Down	A_23_P12303			0.0235395	0.046	0.676283	-0.682174
	MD1 Mac	Down	A_23_P87732	POLR3B	polymerase (RNA) III (DNA directed) polypeptide B	0.0241929	0.015	0.684277	-0.652096
	MD1 Mac	Down	A_23_P312285	DEFB119	defensin, beta 119	0.024468	0.011	0.686153	-0.6451
	MD1 Mac	Down	A_24_P109214	APOC1	apolipoprotein C-I	0.025968	0.033	0.696449	-0.751704
	MD1 Mac	Down	A_23_P2032			0.0261665	0.013	0.696449	-0.662219
	MD1 Mac	Down	A_23_P83175	PTPLAD2	protein tyrosine phosphatase-like A domain containing 2	0.0272281	0.024	0.698327	-0.745526
	MD1 Mac	Down	A_32_P181131			0.0279047	0.028	0.698374	-0.760591
	MD1 Mac	Down	A_32_P135972			0.0285204	0.04	0.704776	-0.857752
	MD1 Mac	Down	A_23_P389987	TLX2	T-cell leukemia homeobox 2	0.0292145	0.021	0.704776	-0.60943
	MD1 Mac	Down	A_23_P93109			0.0306086	0.029	0.704776	-1.03244
	MD1 Mac	Down	A_32_P132959			0.0317553	0.032	0.705746	-0.790851
	MD1 Mac	Down	A_32_P210202	E2F7	E2F transcription factor 7	0.0318534	0.022	0.706209	-0.69264
	MD1 Mac	Down	A_23_P139198	LGALS12	lectin, galactoside-binding, soluble, 12	0.0319426	0.038	0.706209	-0.712884
	MD1 Mac	Down	A_23_P406227	MGC23284	hypothetical LOC197187	0.032247	0.033	0.706209	-0.68051
	MD1 Mac	Down	A_32_P76122			0.0322722	0.02	0.706209	-0.643315
	MD1 Mac	Down	A_32_P81768	TMEM167A	transmembrane protein 167A	0.032961	0.048	0.706209	-0.612234
	MD1 Mac	Down	A_32_P63643			0.0336224	0.054	0.707208	-0.643361
	MD1 Mac	Down	A_24_P327011	PPCDC	phosphopantothenoylcysteine decarboxylase	0.0339859	0.08	0.707208	-0.72977
	MD1 Mac	Down	A_23_P216693	MLLT3	myeloid/lymphoid or mixed-lineage leukemia (trithorax homolog, Drosophila); translocated to, 3	0.0343816	0.037	0.709305	-0.644285
	MD1 Mac	Down	A_24_P854492	MIAT	myocardial infarction associated transcript (non-protein coding)	0.0359393	0.039	0.716211	-0.765748
	MD1 Mac	Down	A_32_P50943			0.0369878	0.05	0.720762	-0.660632
	MD1 Mac	Down	A_32_P232588			0.0381157	0.022	0.72345	-0.672427
	MD1 Mac	Down	A_23_P3562	SLC7A6OS	solute carrier family 7, member 6 opposite strand	0.0391273	0.064	0.728494	-0.598686
	MD1 Mac	Down	A_32_P146826			0.0393333	0.029	0.728494	-0.652958
	MD1 Mac	Down	A_32_P29118	SEMA3D	sema domain, immunoglobulin domain (Ig), short basic domain, secreted, (semaphorin) 3D	0.0401361	0.049	0.728494	-0.654004
	MD1 Mac	Down	A_23_P396858	FZD8	frizzled homolog 8 (Drosophila)	0.0403047	0.031	0.728494	-0.678467
	MD1 Mac	Down	A_32_P102604			0.0415772	0.006	0.731481	-0.721488
	MD1 Mac	Down	A_32_P83570			0.0418642	0.048	0.731481	-0.799378
	MD1 Mac	Down	A_24_P886960	LOC100287049	hypothetical protein LOC100287049	0.0422826	0.048	0.733405	-0.724108
	MD1 Mac	Down	A_32_P157471			0.0427087	0.052	0.735978	-0.636549
	MD1 Mac	Down	A_23_P253074	PIWIL2	piwi-like 2 (Drosophila)	0.0432832	0.036	0.735978	-0.784506
	MD1 Mac	Down	A_23_P63459	C1orf31	chromosome 1 open reading frame 31	0.0440052	0.048	0.736784	-0.671066
	MD1 Mac	Down	A_24_P283635	ADAMTSL1	ADAMTS-like 1	0.0445554	0.042	0.738479	-0.708159
	MD1 Mac	Down	A_32_P214011			0.0447494	0.055	0.738479	-0.769461
	MD1 Mac	Down	A_23_P111766			0.0453354	0.031	0.738479	-0.619369
	MD1 Mac	Down	A_32_P94695	CTXN2	cortexin 2	0.0460447	0.053	0.739649	-0.648597
	MD1 Mac	Down	A_23_P10591	METRNL	meteorin, glial cell differentiation regulator-like	0.0483187	0.075	0.747252	-0.656641
	MD1 Mac	Down	A_32_P216241	PLAC4	placenta-specific 4	0.0490984	0.05	0.747901	-0.869638
	MD1 Mac	Down	A_24_P109633	ITPK1	inositol 1,3,4-triphosphate 5/6 kinase	0.0518084	0.054	0.752276	-0.588453
	MD1 Mac	Down	A_24_P938135			0.052212	0.057	0.754045	-0.849304
	MD1 Mac	Down	A_23_P422212	SLC35F3	solute carrier family 35, member F3	0.0524836	0.037	0.754045	-0.759562
	MD1 Mac	Down	A_23_P111701	GNG11	guanine nucleotide binding protein (G protein), gamma 11	0.0528157	0.058	0.754045	-0.621159
	MD1 Mac	Down	A_32_P167396	LOC728142	hypothetical LOC728142	0.0539131	0.065	0.755526	-0.651798
	MD1 Mac	Down	A_24_P110331	MYADML2	myeloid-associated differentiation marker-like 2	0.0539696	0.051	0.755526	-0.596057
	MD1 Mac	Down	A_23_P100056	RBPMS2	RNA binding protein with multiple splicing 2	0.0541217	0.065	0.755526	-0.700435
	MD1 Mac	Down	A_23_P253446	GAP43	growth associated protein 43	0.0547018	0.048	0.757803	-0.691135
	MD1 Mac	Down	A_23_P431776	ETV4	ets variant 4	0.0549357	0.026	0.758387	-0.729354
	MD1 Mac	Down	A_23_P83634	ALOX12B	arachidonate 12-lipoxygenase, 12R type	0.0555474	0.042	0.758399	-0.603928
	MD1 Mac	Down	A_24_P238616			0.0556264	0.068	0.758399	-1.31232
	MD1 Mac	Down	A_32_P97169	GPC6	glypican 6	0.0559085	0.055	0.75882	-0.726425
	MD1 Mac	Down	A_24_P169048	RFPL3S	RFPL3 antisense RNA (non-protein coding)	0.0568755	0.065	0.760684	-0.78437
	MD1 Mac	Down	A_24_P276816	RCOR3	REST corepressor 3	0.056973	0.06	0.760823	-0.615574
	MD1 Mac	Down	A_23_P397320	JSRP1	junctional sarcoplasmic reticulum protein 1	0.0576468	0.055	0.762229	-0.637617
	MD1 Mac	Down	A_23_P256047	ANKRD5	ankyrin repeat domain 5	0.0597308	0.05	0.763386	-0.625685
	MD1 Mac	Down	A_24_P915464			0.061659	0.072	0.772171	-0.632148
	MD1 Mac	Down	A_23_P408108	MTERF	mitochondrial transcription termination factor	0.0620033	0.054	0.774626	-0.695362
	MD1 Mac	Down	A_23_P46690	TMEM81	transmembrane protein 81	0.0621773	0.057	0.774751	-0.617503
	MD1 Mac	Down	A_23_P34915	ATF3	activating transcription factor 3	0.0669486	0.093	0.781039	-1.02847
	MD1 Mac	Down	A_23_P301372	TAPT1	transmembrane anterior posterior transformation 1	0.0674254	0.071	0.781039	-0.592072
	MD1 Mac	Down	A_23_P309599			0.068222	0.058	0.781039	-0.602676
	MD1 Mac	Down	A_24_P123833	SEMA3E	sema domain, immunoglobulin domain (Ig), short basic domain, secreted, (semaphorin) 3E	0.0683148	0.063	0.781039	-0.591503
	MD1 Mac	Down	A_23_P137665	CHI3L1	chitinase 3-like 1 (cartilage glycoprotein-39)	0.0683198	0.095	0.781039	-0.67869
	MD1 Mac	Down	A_24_P261033	PMP2	peripheral myelin protein 2	0.0685544	0.077	0.781054	-0.653399
	MD1 Mac	Down	A_23_P404678	RAB3D	RAB3D, member RAS oncogene family	0.069245	0.086	0.782067	-0.659943
	MD1 Mac	Down	A_32_P151823	LOC346887	similar to solute carrier family 16 (monocarboxylic acid transporters), member 14	0.0709025	0.079	0.783362	-0.625151
	MD1 Mac	Down	A_24_P135551			0.0723085	0.06	0.78394	-0.635069
	MD1 Mac	Down	A_23_P85082	RHOXF1	Rhox homeobox family, member 1	0.0733065	0.066	0.784439	-1.42913
	MD1 Mac	Down	A_32_P97385			0.0734138	0.078	0.784439	-0.74621
	MD1 Mac	Down	A_24_P934435			0.0741462	0.067	0.78477	-1.05618
	MD1 Mac	Down	A_32_P112970			0.074213	0.06	0.78477	-0.645431
	MD1 Mac	Down	A_23_P30223	SRD5A1	steroid-5-alpha-reductase, alpha polypeptide 1 (3-oxo-5 alpha-steroid delta 4-dehydrogenase alpha 1)	0.0768476	0.066	0.788512	-0.808645
	MD1 Mac	Down	A_23_P4387	KRT24	keratin 24	0.0777411	0.08	0.788512	-0.717786
	MD1 Mac	Down	A_23_P130259	GUCY2D	guanylate cyclase 2D, membrane (retina-specific)	0.0781489	0.082	0.788512	-0.627501
	MD1 Mac	Down	A_32_P35847			0.0795529	0.089	0.790857	-0.658772
	MD1 Mac	Down	A_32_P9253			0.0797315	0.097	0.790857	-0.675696
	MD1 Mac	Down	A_24_P335781	ADCYAP1	adenylate cyclase activating polypeptide 1 (pituitary)	0.0799518	0.073	0.790857	-0.65605
	MD1 Mac	Down	A_32_P49552			0.080469	0.07	0.790857	-1.38014
	MD1 Mac	Down	A_24_P239538	FAM124A	family with sequence similarity 124A	0.081976	0.081	0.792647	-0.673731
	MD1 Mac	Down	A_23_P93750	LSM5	LSM5 homolog, U6 small nuclear RNA associated (S. cerevisiae)	0.0829983	0.021	0.792976	-0.681143
	MD1 Mac	Down	A_24_P630578			0.0860794	0.058	0.793077	-0.731493
	MD1 Mac	Down	A_24_P685729			0.0861348	0.037	0.793077	-0.66411
	MD1 Mac	Down	A_24_P926783	ZNF880	zinc finger protein 880	0.0867994	0.078	0.794083	-0.897618
	MD1 Mac	Down	A_32_P152227			0.0872462	0.056	0.795072	-0.620812
	MD1 Mac	Down	A_32_P128857	LOC286272	hypothetical protein LOC286272	0.0889907	0.085	0.795936	-0.672544
	MD1 Mac	Down	A_32_P7193			0.0894295	0.081	0.795936	-0.908363
	MD1 Mac	Down	A_23_P11859	HSD17B7	hydroxysteroid (17-beta) dehydrogenase 7	0.0965077	0.039	0.802951	-0.727421
	MD1 Mac	Down	A_23_P412764	KIAA1958	KIAA1958	0.100126	0.05	0.80421	-0.621293
	MD1 Mac	Down	A_23_P62752	NPPB	natriuretic peptide precursor B	0.102048	0.093	0.805789	-0.964745
	MD1 XMac	Up	A_23_P57658	HRASLS	HRAS-like suppressor	8.20371e-06	<0.001	0.0230922	0.896926
	MD1 XMac	Up	A_23_P161183	ZDHHC6	zinc finger, DHHC-type containing 6	1.14961e-05	<0.001	0.0246546	0.859235
	MD1 XMac	Up	A_32_P202092			3.35508e-05	0.002	0.0542312	0.652235
	MD1 XMac	Up	A_23_P35205	RCAN3	RCAN family member 3	3.98293e-05	0.002	0.0544348	0.651951
	MD1 XMac	Up	A_23_P66137	SOX8	SRY (sex determining region Y)-box 8	6.54376e-05	0.004	0.0655955	0.956513
	MD1 XMac	Up	A_23_P97402	CAMK1G	calcium/calmodulin-dependent protein kinase IG	6.90709e-05	<0.001	0.0657087	0.689429
	MD1 XMac	Up	A_24_P120346	NIT2	nitrilase family, member 2	7.23876e-05	0.003	0.0657087	0.664346
	MD1 XMac	Up	A_24_P46093	SLC6A6	solute carrier family 6 (neurotransmitter transporter, taurine), member 6	0.000190879	0.003	0.115689	0.710614
	MD1 XMac	Up	A_23_P258612	ATP8A2	ATPase, aminophospholipid transporter-like, class I, type 8A, member 2	0.000204381	0.004	0.116843	0.603165
	MD1 XMac	Up	A_32_P11764			0.000212836	<0.001	0.116843	0.911331
	MD1 XMac	Up	A_23_P429491	C11orf82	chromosome 11 open reading frame 82	0.000319869	0.002	0.14549	0.809182
	MD1 XMac	Up	A_23_P43630			0.000409302	0.006	0.158042	0.713863
	MD1 XMac	Up	A_23_P70231	ALDH7A1	aldehyde dehydrogenase 7 family, member A1	0.000448961	<0.001	0.160475	0.594607
	MD1 XMac	Up	A_23_P117274	MIPEP	mitochondrial intermediate peptidase	0.000478744	0.003	0.16405	0.736216
	MD1 XMac	Up	A_23_P85862	GON4L	gon-4-like (C. elegans)	0.000526544	0.014	0.168496	0.999838
	MD1 XMac	Up	A_24_P941268	CA5B	carbonic anhydrase VB, mitochondrial	0.000531255	0.006	0.168496	0.86136
	MD1 XMac	Up	A_23_P78170	MYBBP1A	MYB binding protein (P160) 1a	0.000542265	0.004	0.168496	0.682528
	MD1 XMac	Up	A_32_P102300			0.000548441	0.003	0.168496	0.629608
	MD1 XMac	Up	A_32_P206549			0.000555784	0.001	0.168496	0.8312
	MD1 XMac	Up	A_23_P24535	TTC12	tetratricopeptide repeat domain 12	0.000588512	0.005	0.175108	1.37961
	MD1 XMac	Up	A_23_P46017	CCBL2	cysteine conjugate-beta lyase 2	0.000797587	0.005	0.20978	1.09984
	MD1 XMac	Up	A_23_P405216	ZNF619	zinc finger protein 619	0.000867963	0.002	0.219989	0.648635
	MD1 XMac	Up	A_23_P132378	CELSR1	cadherin, EGF LAG seven-pass G-type receptor 1 (flamingo homolog, Drosophila)	0.00104513	0.003	0.231942	0.674345
	MD1 XMac	Up	A_23_P112241	DNAJB5	DnaJ (Hsp40) homolog, subfamily B, member 5	0.00109815	0.004	0.231942	0.587364
	MD1 XMac	Up	A_24_P933138			0.0011281	0.002	0.234712	0.8938
	MD1 XMac	Up	A_32_P19193			0.00138602	0.006	0.266499	0.630307
	MD1 XMac	Up	A_23_P66260	ZNF267	zinc finger protein 267	0.00140702	0.003	0.266854	0.725209
	MD1 XMac	Up	A_23_P79272	PDE1A	phosphodiesterase 1A, calmodulin-dependent	0.00152805	0.023	0.280277	0.788416
	MD1 XMac	Up	A_23_P342934	TLE3	transducin-like enhancer of split 3 (E(sp1) homolog, Drosophila)	0.00160219	0.003	0.290152	0.600485
	MD1 XMac	Up	A_24_P931579			0.00161334	0.018	0.290193	1.16063
	MD1 XMac	Up	A_23_P68338	TMEM169	transmembrane protein 169	0.00187867	0.02	0.31177	0.831185
	MD1 XMac	Up	A_24_P605233	KDM4C	lysine (K)-specific demethylase 4C	0.0019193	0.007	0.312925	1.32969
	MD1 XMac	Up	A_23_P81973	HSD17B8	hydroxysteroid (17-beta) dehydrogenase 8	0.00195309	0.017	0.312943	0.735475
	MD1 XMac	Up	A_32_P208120	CAMK1D	calcium/calmodulin-dependent protein kinase ID	0.00196482	0.006	0.313024	0.656447
	MD1 XMac	Up	A_32_P31945	ACADSB	acyl-Coenzyme A dehydrogenase, short/branched chain	0.00217455	0.012	0.333113	0.645339
	MD1 XMac	Up	A_23_P149232	HAPLN2	hyaluronan and proteoglycan link protein 2	0.00319687	0.004	0.397145	0.720456
	MD1 XMac	Up	A_32_P181297	ST7OT1	ST7 overlapping transcript 1 (non-protein coding)	0.0034361	0.03	0.412925	1.09915
	MD1 XMac	Up	A_23_P115064	CRABP2	cellular retinoic acid binding protein 2	0.00383367	0.001	0.424052	0.626216
	MD1 XMac	Up	A_32_P104075	PAK2	p21 protein (Cdc42/Rac)-activated kinase 2	0.00392923	0.012	0.425377	0.600573
	MD1 XMac	Up	A_24_P118231	ATP5S	ATP synthase, H+ transporting, mitochondrial F0 complex, subunit s (factor B)	0.00411887	0.014	0.436287	0.615866
	MD1 XMac	Up	A_23_P259207	THNSL2	threonine synthase-like 2 (S. cerevisiae)	0.00421633	0.018	0.439801	0.774695
	MD1 XMac	Up	A_23_P112481	AQP3	aquaporin 3 (Gill blood group)	0.00425388	0.015	0.439801	0.602558
	MD1 XMac	Up	A_23_P60627	ALOX15B	arachidonate 15-lipoxygenase, type B	0.004291	0.008	0.439828	0.586223
	MD1 XMac	Up	A_24_P555510	PCM1	pericentriolar material 1	0.00443033	0.008	0.452445	0.663986
	MD1 XMac	Up	A_24_P19054	CDC42EP4	CDC42 effector protein (Rho GTPase binding) 4	0.00446597	0.032	0.454421	0.740852
	MD1 XMac	Up	A_23_P57306	CHAF1B	chromatin assembly factor 1, subunit B (p60)	0.00533311	0.039	0.50063	0.645681
	MD1 XMac	Up	A_24_P106382			0.00551722	0.024	0.509826	1.12893
	MD1 XMac	Up	A_24_P289726	PSMD3	proteasome (prosome, macropain) 26S subunit, non-ATPase, 3	0.00573857	0.021	0.516102	0.60412
	MD1 XMac	Up	A_32_P209791	LOC100293099	hypothetical protein LOC100293099	0.00615817	0.009	0.529762	0.610481
	MD1 XMac	Up	A_32_P174908	WAPAL	wings apart-like homolog (Drosophila)	0.00679509	0.027	0.532275	1.56933
	MD1 XMac	Up	A_23_P382154	MRPL43	mitochondrial ribosomal protein L43	0.00704217	0.014	0.532275	0.587683
	MD1 XMac	Up	A_32_P101779	SEC14L3	SEC14-like 3 (S. cerevisiae)	0.0070984	0.021	0.532275	0.806265
	MD1 XMac	Up	A_23_P140207	PCK2	phosphoenolpyruvate carboxykinase 2 (mitochondrial)	0.00889641	0.015	0.606435	0.686251
	MD1 XMac	Up	A_23_P8452	LFNG	LFNG O-fucosylpeptide 3-beta-N-acetylglucosaminyltransferase	0.0092	0.048	0.614672	0.820323
	MD1 XMac	Up	A_23_P205200	DHRS12	dehydrogenase/reductase (SDR family) member 12	0.00953692	0.018	0.614672	0.585187
	MD1 XMac	Up	A_23_P91487	RWDD2B	RWD domain containing 2B	0.00957113	0.017	0.614672	0.612959
	MD1 XMac	Up	A_32_P163937			0.00971212	0.024	0.614672	0.824585
	MD1 XMac	Up	A_23_P42265	APOM	apolipoprotein M	0.0098043	0.036	0.614672	0.753856
	MD1 XMac	Up	A_23_P48740	DIO2	deiodinase, iodothyronine, type II	0.00987322	0.038	0.614672	0.886866
	MD1 XMac	Up	A_24_P57631	GPC3	glypican 3	0.00997937	0.013	0.614672	0.673576
	MD1 XMac	Up	A_23_P48099	NUP37	nucleoporin 37kDa	0.0100578	0.005	0.614672	0.589016
	MD1 XMac	Up	A_23_P98261	SSSCA1	Sjogren syndrome/scleroderma autoantigen 1	0.0101629	0.016	0.614672	0.643739
	MD1 XMac	Up	A_24_P712562	C17orf67	chromosome 17 open reading frame 67	0.0102988	0.034	0.614672	0.679082
	MD1 XMac	Up	A_23_P336612	C15orf26	chromosome 15 open reading frame 26	0.0103227	0.005	0.614672	1.06809
	MD1 XMac	Up	A_32_P41574			0.0103677	0.021	0.614672	0.659104
	MD1 XMac	Up	A_23_P99625	FITM1	fat storage-inducing transmembrane protein 1	0.0104335	0.028	0.614672	0.966608
	MD1 XMac	Up	A_23_P204187	PYROXD1	pyridine nucleotide-disulphide oxidoreductase domain 1	0.0105339	0.013	0.614672	0.787414
	MD1 XMac	Up	A_24_P159335	C16orf55	chromosome 16 open reading frame 55	0.01054	0.03	0.614672	0.731238
	MD1 XMac	Up	A_24_P677783	LOC152024	hypothetical LOC152024	0.0105832	0.017	0.614672	0.961157
	MD1 XMac	Up	A_23_P63379	CA14	carbonic anhydrase XIV	0.0106153	0.012	0.614672	0.850081
	MD1 XMac	Up	A_23_P251647	RFESD	Rieske (Fe-S) domain containing	0.0106267	0.011	0.614672	0.626345
	MD1 XMac	Up	A_23_P94921	SLC20A2	solute carrier family 20 (phosphate transporter), member 2	0.0108315	0.001	0.619288	0.746346
	MD1 XMac	Up	A_23_P73571	MUM1L1	melanoma associated antigen (mutated) 1-like 1	0.0115722	0.024	0.629595	0.893067
	MD1 XMac	Up	A_24_P171873	FBXO4	F-box protein 4	0.0120539	0.011	0.643798	0.856776
	MD1 XMac	Up	A_23_P39050	ZNF823	zinc finger protein 823	0.0121669	0.022	0.644802	0.594444
	MD1 XMac	Up	A_32_P50670			0.0138019	0.032	0.662956	0.65425
	MD1 XMac	Up	A_24_P674479	FAM122C	family with sequence similarity 122C	0.0139845	0.018	0.664347	0.936459
	MD1 XMac	Up	A_23_P72912	SLC4A8	solute carrier family 4, sodium bicarbonate cotransporter, member 8	0.014126	0.018	0.667514	0.594584
	MD1 XMac	Up	A_32_P192823	PRPS1L1	phosphoribosyl pyrophosphate synthetase 1-like 1	0.0146417	0.049	0.680293	0.746385
	MD1 XMac	Up	A_24_P595567			0.014983	0.021	0.684039	0.891353
	MD1 XMac	Up	A_23_P1117	ST7L	suppression of tumorigenicity 7 like	0.0161528	0.021	0.703352	0.672285
	MD1 XMac	Up	A_23_P327451	NPR3	natriuretic peptide receptor C/guanylate cyclase C (atrionatriuretic peptide receptor C)	0.0178105	0.049	0.723597	0.664857
	MD1 XMac	Up	A_32_P206344			0.0184805	0.01	0.731392	0.896227
	MD1 XMac	Up	A_24_P854913	FAM119A	family with sequence similarity 119, member A	0.0186643	0.031	0.732904	0.850109
	MD1 XMac	Up	A_24_P516978			0.0187191	0.048	0.734021	0.77098
	MD1 XMac	Up	A_23_P315933	ABHD11	abhydrolase domain containing 11	0.0191382	0.049	0.739045	0.766376
	MD1 XMac	Up	A_32_P191840	LOC644662	similar to hCG2042541	0.0200184	0.036	0.748142	0.665466
	MD1 XMac	Up	A_24_P276791	LRRC42	leucine rich repeat containing 42	0.0203698	0.034	0.749449	0.663353
	MD1 XMac	Up	A_24_P211229	YIPF2	Yip1 domain family, member 2	0.020375	0.013	0.749449	0.662113
	MD1 XMac	Up	A_23_P5853	SAG	S-antigen; retina and pineal gland (arrestin)	0.0206734	0.091	0.750371	0.623738
	MD1 XMac	Up	A_24_P942112	POLR1B	polymerase (RNA) I polypeptide B, 128kDa	0.0208349	0.014	0.750371	0.832654
	MD1 XMac	Up	A_23_P148308	RBM3	RNA binding motif (RNP1, RRM) protein 3	0.0217106	0.095	0.760731	1.43015
	MD1 XMac	Up	A_24_P237686			0.0218896	0.038	0.760731	1.03552
	MD1 XMac	Up	A_32_P98975	C15orf57	chromosome 15 open reading frame 57	0.0223395	0.007	0.762546	0.838309
	MD1 XMac	Up	A_23_P123503	TRIB1	tribbles homolog 1 (Drosophila)	0.0225882	0.06	0.762546	0.808493
	MD1 XMac	Up	A_24_P179611	TPR	translocated promoter region (to activated MET oncogene)	0.0225925	0.025	0.762546	0.66814
	MD1 XMac	Up	A_23_P392126	C17orf108	chromosome 17 open reading frame 108	0.0236481	0.059	0.769253	0.70261
	MD1 XMac	Up	A_23_P355525	HECTD2	HECT domain containing 2	0.0239536	0.047	0.770082	1.06087
	MD1 XMac	Up	A_23_P56746	FAP	fibroblast activation protein, alpha	0.024242	0.045	0.770082	0.723923
	MD1 XMac	Up	A_23_P7873	MCM3	minichromosome maintenance complex component 3	0.0257028	0.016	0.783832	0.619917
	MD1 XMac	Up	A_23_P30338	CCNH	cyclin H	0.0269622	0.021	0.791609	0.586978
	MD1 XMac	Up	A_32_P206899	DNAH2	dynein, axonemal, heavy chain 2	0.0269713	0.035	0.791609	0.855998
	MD1 XMac	Up	A_32_P84342			0.0272381	0.061	0.791609	0.586511
	MD1 XMac	Up	A_32_P110872	A2LD1	AIG2-like domain 1	0.0288165	0.022	0.811458	0.89873
	MD1 XMac	Up	A_23_P29153	RTDR1	rhabdoid tumor deletion region gene 1	0.0298946	0.035	0.818956	0.635117
	MD1 XMac	Up	A_23_P366230	LATS1	LATS, large tumor suppressor, homolog 1 (Drosophila)	0.0301079	0.03	0.820444	0.636736
	MD1 XMac	Up	A_23_P153571	IGFL2	IGF-like family member 2	0.0312324	0.025	0.824335	0.899826
	MD1 XMac	Up	A_23_P91081	EPCAM	epithelial cell adhesion molecule	0.0318812	0.033	0.826067	0.69358
	MD1 XMac	Up	A_24_P825969			0.0327547	0.034	0.83359	0.733646
	MD1 XMac	Up	A_23_P86230	MYCBP	c-myc binding protein	0.0338253	0.029	0.838039	0.616638
	MD1 XMac	Up	A_24_P601511			0.0338431	0.048	0.838039	0.652291
	MD1 XMac	Up	A_23_P67453	TNNI3	troponin I type 3 (cardiac)	0.0338617	0.063	0.838039	0.627525
	MD1 XMac	Up	A_24_P345498	XRCC5	X-ray repair complementing defective repair in Chinese hamster cells 5 (double-strand-break rejoining)	0.034761	0.072	0.844009	0.600234
	MD1 XMac	Up	A_23_P35256	POLR3C	polymerase (RNA) III (DNA directed) polypeptide C (62kD)	0.0354527	0.063	0.847703	0.600797
	MD1 XMac	Up	A_24_P481783	LOC390595	similar to ubiquitin-associated protein 1 (predicted)	0.036299	0.036	0.852586	0.839688
	MD1 XMac	Up	A_23_P110704	SLU7	SLU7 splicing factor homolog (S. cerevisiae)	0.0374341	0.045	0.856866	0.60866
	MD1 XMac	Up	A_24_P823011			0.0377218	0.046	0.858372	0.781099
	MD1 XMac	Up	A_23_P151098	SPSB2	splA/ryanodine receptor domain and SOCS box containing 2	0.0393182	0.042	0.874079	0.689291
	MD1 XMac	Up	A_24_P569907	ELP2	elongation protein 2 homolog (S. cerevisiae)	0.0398681	0.025	0.876594	0.638588
	MD1 XMac	Up	A_32_P227673			0.040694	0.034	0.882554	0.622609
	MD1 XMac	Up	A_23_P203558	HBB	hemoglobin, beta	0.041596	0.026	0.891389	1.52976
	MD1 XMac	Up	A_24_P230649	C3orf15	chromosome 3 open reading frame 15	0.0418426	0.043	0.892184	0.626436
	MD1 XMac	Up	A_23_P36939	NUFIP1	nuclear fragile X mental retardation protein interacting protein 1	0.042101	0.072	0.892184	0.610409
	MD1 XMac	Up	A_23_P422851	CABLES1	Cdk5 and Abl enzyme substrate 1	0.0421604	0.086	0.892184	0.80313
	MD1 XMac	Up	A_32_P100428	UBE2L3	ubiquitin-conjugating enzyme E2L 3	0.0427129	0.046	0.894021	0.592527
	MD1 XMac	Up	A_23_P101960	ZFP36L2	zinc finger protein 36, C3H type-like 2	0.0452732	0.038	0.900941	1.27757
	MD1 XMac	Up	A_32_P42684	SLC7A11	solute carrier family 7, (cationic amino acid transporter, y+ system) member 11	0.0455764	0.043	0.904182	0.774534
	MD1 XMac	Up	A_24_P30141	C10orf4	chromosome 10 open reading frame 4	0.0458119	0.037	0.904421	0.709304
	MD1 XMac	Up	A_24_P141005	SYPL1	synaptophysin-like 1	0.0466381	0.067	0.904421	0.614837
	MD1 XMac	Up	A_32_P135091	RBM41	RNA binding motif protein 41	0.047072	0.064	0.907955	0.627173
	MD1 XMac	Up	A_23_P16908	DHX57	DEAH (Asp-Glu-Ala-Asp/His) box polypeptide 57	0.0481306	0.059	0.909091	0.669878
	MD1 XMac	Up	A_23_P368484	C17orf76	chromosome 17 open reading frame 76	0.0484437	0.049	0.909091	0.645327
	MD1 XMac	Up	A_24_P79241	UBOX5	U-box domain containing 5	0.0486175	0.067	0.910337	0.66649
	MD1 XMac	Up	A_23_P332713	ZFR2	zinc finger RNA binding protein 2	0.0488169	0.024	0.911598	0.691543
	MD1 XMac	Up	A_32_P113436	HNRNPA1L2	heterogeneous nuclear ribonucleoprotein A1-like 2	0.0490375	0.038	0.912004	0.940434
	MD1 XMac	Up	A_24_P93206	TMEM179	transmembrane protein 179	0.0496667	0.064	0.912004	0.627058
	MD1 XMac	Up	A_24_P456490	C1orf204	chromosome 1 open reading frame 204	0.0497254	0.093	0.912004	0.818585
	MD1 XMac	Up	A_23_P67799	TMEM37	transmembrane protein 37	0.0497546	0.043	0.912004	0.619498
	MD1 XMac	Up	A_23_P88095	TBC1D4	TBC1 domain family, member 4	0.050276	0.026	0.913684	0.711504
	MD1 XMac	Up	A_24_P558135			0.0510146	0.067	0.913684	0.856491
	MD1 XMac	Up	A_23_P49448	FA2H	fatty acid 2-hydroxylase	0.0511663	0.055	0.913684	0.814661
	MD1 XMac	Up	A_23_P250951	SLC26A2	solute carrier family 26 (sulfate transporter), member 2	0.0511811	0.064	0.913684	0.662347
	MD1 XMac	Up	A_23_P501933	CACNG6	calcium channel, voltage-dependent, gamma subunit 6	0.051615	0.049	0.91526	0.645186
	MD1 XMac	Up	A_23_P98463	TBRG1	transforming growth factor beta regulator 1	0.0534982	0.054	0.924308	0.673472
	MD1 XMac	Up	A_24_P105391	ERMAP	erythroblast membrane-associated protein (Scianna blood group)	0.0538203	0.063	0.924789	0.663276
	MD1 XMac	Up	A_32_P36709			0.054547	0.043	0.924789	0.740369
	MD1 XMac	Up	A_24_P387609	ISCA1	iron-sulfur cluster assembly 1 homolog (S. cerevisiae)	0.0551883	0.05	0.924789	0.888196
	MD1 XMac	Up	A_23_P339582	CXorf38	chromosome X open reading frame 38	0.0554999	0.083	0.924789	0.646618
	MD1 XMac	Up	A_23_P97141	RGS1	regulator of G-protein signaling 1	0.057282	0.035	0.929583	0.75812
	MD1 XMac	Up	A_23_P4082	CCT6B	chaperonin containing TCP1, subunit 6B (zeta 2)	0.0576922	0.051	0.93244	0.836792
	MD1 XMac	Up	A_23_P208198	ZNF577	zinc finger protein 577	0.0579918	0.073	0.934661	0.63435
	MD1 XMac	Up	A_24_P937855	SIKE1	suppressor of IKBKE 1	0.0587568	0.02	0.935758	0.648779
	MD1 XMac	Up	A_23_P39034	SMARCA4	SWI/SNF related, matrix associated, actin dependent regulator of chromatin, subfamily a, member 4	0.059662	0.066	0.93941	0.607401
	MD1 XMac	Up	A_23_P18135	MRPS25	mitochondrial ribosomal protein S25	0.0598031	0.043	0.93941	0.633954
	MD1 XMac	Up	A_23_P257231	AGXT2L1	alanine-glyoxylate aminotransferase 2-like 1	0.060302	0.07	0.93941	1.1675
	MD1 XMac	Up	A_23_P143083	TMEM214	transmembrane protein 214	0.0604366	0.055	0.93941	0.661062
	MD1 XMac	Up	A_24_P519818			0.0609501	0.051	0.93941	0.635097
	MD1 XMac	Up	A_23_P14754	HAPLN3	hyaluronan and proteoglycan link protein 3	0.0621181	0.062	0.942762	0.610339
	MD1 XMac	Up	A_23_P371410	PRKACB	protein kinase, cAMP-dependent, catalytic, beta	0.0624269	0.061	0.944027	1.08045
	MD1 XMac	Up	A_32_P163533	ZNF322B	zinc finger protein 322B	0.0636055	0.094	0.945815	0.682233
	MD1 XMac	Up	A_23_P427747	C2orf65	chromosome 2 open reading frame 65	0.0639789	0.098	0.947786	0.623259
	MD1 XMac	Up	A_23_P5586	MPHOSPH10	M-phase phosphoprotein 10 (U3 small nucleolar ribonucleoprotein)	0.0646615	0.074	0.950825	0.610557
	MD1 XMac	Up	A_32_P197524	EIF2A	eukaryotic translation initiation factor 2A, 65kDa	0.0649916	0.099	0.952163	1.3766
	MD1 XMac	Up	A_24_P759241			0.065045	0.089	0.952445	0.698811
	MD1 XMac	Up	A_24_P273716	ZBTB24	zinc finger and BTB domain containing 24	0.0659687	0.063	0.956423	0.625123
	MD1 XMac	Up	A_23_P251421	CDCA7	cell division cycle associated 7	0.0662447	0.088	0.956566	0.832216
	MD1 XMac	Up	A_24_P348806	PLEKHA7	pleckstrin homology domain containing, family A member 7	0.0666727	0.048	0.956566	0.592557
	MD1 XMac	Up	A_23_P84189	PITPNC1	phosphatidylinositol transfer protein, cytoplasmic 1	0.0668459	0.042	0.956566	0.586744
	MD1 XMac	Up	A_24_P48791	EIF2S2	eukaryotic translation initiation factor 2, subunit 2 beta, 38kDa	0.067409	0.043	0.956566	0.793996
	MD1 XMac	Up	A_24_P363745	LRRC14	leucine rich repeat containing 14	0.0683083	0.058	0.964265	0.587489
	MD1 XMac	Up	A_23_P124733	COQ2	coenzyme Q2 homolog, prenyltransferase (yeast)	0.0702581	0.073	0.966264	0.661192
	MD1 XMac	Up	A_32_P188752	LOC100134713	hypothetical protein LOC100134713	0.0707308	0.074	0.966264	0.627345
	MD1 XMac	Up	A_24_P137545	WWC2	WW and C2 domain containing 2	0.0711514	0.086	0.966264	0.703182
	MD1 XMac	Up	A_24_P255082	TMEM110	transmembrane protein 110	0.07474	0.07	0.979207	0.704312
	MD1 XMac	Up	A_23_P154585	SNX21	sorting nexin family member 21	0.0758584	0.059	0.979702	0.599789
	MD1 XMac	Up	A_24_P115651	ENKUR	enkurin, TRPC channel interacting protein	0.0759932	0.075	0.979702	0.627987
	MD1 XMac	Up	A_32_P129689			0.0770387	0.046	0.981621	0.67048
	MD1 XMac	Up	A_23_P110802	CENPH	centromere protein H	0.0773829	0.067	0.981822	0.651774
	MD1 XMac	Up	A_23_P402733	SON	SON DNA binding protein	0.0795784	0.058	0.989583	0.672579
	MD1 XMac	Up	A_23_P363365	RXFP3	relaxin/insulin-like family peptide receptor 3	0.080671	0.079	0.991549	0.589298
	MD1 XMac	Up	A_23_P203075	USP28	ubiquitin specific peptidase 28	0.0822051	0.087	0.991725	0.707565
	MD1 XMac	Up	A_24_P127411			0.0828978	0.061	0.994426	0.649137
	MD1 XMac	Up	A_24_P73075	TTC12	tetratricopeptide repeat domain 12	0.0864327	0.095	1	0.793028
	MD1 XMac	Up	A_32_P179351			0.087458	0.093	1	0.66645
	MD1 XMac	Up	A_23_P15272	ABCC6	ATP-binding cassette, sub-family C (CFTR/MRP), member 6	0.0896003	0.069	1	0.632608
	MD1 XMac	Up	A_24_P944519	PDE4D	phosphodiesterase 4D, cAMP-specific (phosphodiesterase E3 dunce homolog, Drosophila)	0.0899413	0.067	1	0.591138
	MD1 XMac	Up	A_32_P212406			0.0912125	0.09	1	0.978196
	MD1 XMac	Up	A_24_P88266	PROX1	prospero homeobox 1	0.103506	0.079	1	0.682179
	MD1 XMac	Up	A_32_P108592			0.105261	0.073	1	0.642064
	MD1 XMac	Up	A_32_P93328	LOC100134713	hypothetical protein LOC100134713	0.114875	0.091	1	0.643464
	MD1 XMac	Up	A_23_P146233	LPL	lipoprotein lipase	0.116035	0.021	1	0.714439
	MD1 XMac	Up	A_23_P360797	NTF3	neurotrophin 3	0.116595	0.09	1	1.1997
	MD1 XMac	Up	A_24_P247987	C16orf57	chromosome 16 open reading frame 57	0.11819	0.091	1	0.634594
	MD1 XMac	Up	A_23_P47691	TRIM21	tripartite motif-containing 21	0.118781	0.079	1	0.589795
	MD1 XMac	Up	A_23_P405873	C9orf72	chromosome 9 open reading frame 72	0.129978	0.085	1	0.635041
	MD1 XMac	Down	A_23_P28999	CDH4	cadherin 4, type 1, R-cadherin (retinal)	3.43676e-07	0.001	0.00958168	-0.609206
	MD1 XMac	Down	A_32_P58437			2.15141e-06	<0.001	0.0230922	-1.18804
	MD1 XMac	Down	A_24_P935622			4.9095e-06	<0.001	0.0230922	-0.652502
	MD1 XMac	Down	A_24_P914155	USP54	ubiquitin specific peptidase 54	1.99277e-05	<0.001	0.0370389	-1.10957
	MD1 XMac	Down	A_23_P330727	PDDC1	Parkinson disease 7 domain containing 1	3.5013e-05	0.003	0.0542312	-0.740535
	MD1 XMac	Down	A_32_P127978	IKZF2	IKAROS family zinc finger 2 (Helios)	4.62837e-05	0.001	0.0564216	-0.65238
	MD1 XMac	Down	A_23_P99559	PAPOLA	poly(A) polymerase alpha	5.47068e-05	<0.001	0.061009	-0.94114
	MD1 XMac	Down	A_24_P577694	ADCY1	adenylate cyclase 1 (brain)	5.91324e-05	0.001	0.0634081	-0.936144
	MD1 XMac	Down	A_32_P121350			8.15774e-05	0.006	0.0689205	-0.588729
	MD1 XMac	Down	A_23_P20606	NIPSNAP3A	nipsnap homolog 3A (C. elegans)	0.000119762	0.003	0.0932548	-0.762938
	MD1 XMac	Down	A_32_P3545	LOC100131504	hypothetical LOC100131504	0.000146009	0.009	0.101791	-0.705933
	MD1 XMac	Down	A_24_P374586	PMS2	PMS2 postmeiotic segregation increased 2 (S. cerevisiae)	0.000146284	0.005	0.101791	-0.606248
	MD1 XMac	Down	A_23_P112275	GABBR2	gamma-aminobutyric acid (GABA) B receptor, 2	0.000179043	0.003	0.110927	-0.601752
	MD1 XMac	Down	A_24_P344295	RNF167	ring finger protein 167	0.000208367	0.002	0.116843	-0.649403
	MD1 XMac	Down	A_24_P162293	ERC1	ELKS/RAB6-interacting/CAST family member 1	0.000410033	0.008	0.158042	-0.854562
	MD1 XMac	Down	A_23_P165608	SEMA4F	sema domain, immunoglobulin domain (Ig), transmembrane domain (TM) and short cytoplasmic domain, (semaphorin) 4F	0.00044001	0.005	0.159318	-0.669517
	MD1 XMac	Down	A_32_P201579			0.000482848	0.005	0.16405	-0.765736
	MD1 XMac	Down	A_23_P52266	IFIT1	interferon-induced protein with tetratricopeptide repeats 1	0.000590394	0.002	0.175108	-0.661613
	MD1 XMac	Down	A_23_P147431	LYN	v-yes-1 Yamaguchi sarcoma viral related oncogene homolog	0.000641919	0.003	0.184502	-0.604722
	MD1 XMac	Down	A_23_P410736	GPR135	G protein-coupled receptor 135	0.000660821	0.001	0.186965	-0.759651
	MD1 XMac	Down	A_24_P640212			0.000685322	0.006	0.191068	-0.74571
	MD1 XMac	Down	A_32_P113462			0.000758939	0.008	0.207443	-1.52395
	MD1 XMac	Down	A_24_P42603	TRIO	triple functional domain (PTPRF interacting)	0.000779852	0.005	0.20978	-0.786021
	MD1 XMac	Down	A_24_P255252			0.000912072	0.004	0.221118	-0.622417
	MD1 XMac	Down	A_24_P483145	LOC286272	hypothetical protein LOC286272	0.000927103	0.005	0.222824	-1.27375
	MD1 XMac	Down	A_32_P128857	LOC286272	hypothetical protein LOC286272	0.0010315	0.01	0.231942	-1.23141
	MD1 XMac	Down	A_32_P217051			0.00103309	0.009	0.231942	-0.886309
	MD1 XMac	Down	A_32_P26956			0.00105189	0.004	0.231942	-0.677017
	MD1 XMac	Down	A_23_P139198	LGALS12	lectin, galactoside-binding, soluble, 12	0.00107189	0.009	0.231942	-0.865084
	MD1 XMac	Down	A_24_P683829			0.00116905	0.006	0.237905	-0.999009
	MD1 XMac	Down	A_24_P350126			0.00134402	0.009	0.262037	-0.834838
	MD1 XMac	Down	A_23_P217820	DHCR24	24-dehydrocholesterol reductase	0.00147322	0.018	0.274779	-0.865492
	MD1 XMac	Down	A_23_P50508	PLA2G4C	phospholipase A2, group IVC (cytosolic, calcium-independent)	0.00147836	0.003	0.274779	-0.654969
	MD1 XMac	Down	A_32_P112623	LOC100293193	hypothetical LOC100293193	0.0016027	0.011	0.290152	-0.66391
	MD1 XMac	Down	A_24_P380183			0.00166208	<0.001	0.295607	-0.959033
	MD1 XMac	Down	A_24_P6626	TMEM132B	transmembrane protein 132B	0.00174647	<0.001	0.300565	-0.947544
	MD1 XMac	Down	A_23_P417853	MYO3B	myosin IIIB	0.00202886	0.003	0.319432	-0.930525
	MD1 XMac	Down	A_23_P258769	HLA-DPB1	major histocompatibility complex, class II, DP beta 1	0.00203188	0.01	0.319432	-0.772281
	MD1 XMac	Down	A_23_P25348	ACAD10	acyl-Coenzyme A dehydrogenase family, member 10	0.00231467	0.012	0.343119	-0.982516
	MD1 XMac	Down	A_32_P138042			0.00247163	0.009	0.349792	-0.630618
	MD1 XMac	Down	A_32_P14894	RPS10	ribosomal protein S10	0.00258177	0.007	0.359898	-0.806579
	MD1 XMac	Down	A_24_P3415	PPP2R2C	protein phosphatase 2 (formerly 2A), regulatory subunit B, gamma isoform	0.00270998	0.035	0.366769	-0.894343
	MD1 XMac	Down	A_23_P17739	ZNF74	zinc finger protein 74	0.00275369	0.013	0.369766	-0.630514
	MD1 XMac	Down	A_23_P414895	TTC17	tetratricopeptide repeat domain 17	0.00281768	0.002	0.369766	-0.660814
	MD1 XMac	Down	A_23_P414308	FLCN	folliculin	0.00282393	0.011	0.369766	-0.964273
	MD1 XMac	Down	A_24_P362904	PFKFB4	6-phosphofructo-2-kinase/fructose-2,6-biphosphatase 4	0.00305835	0.034	0.385263	-0.800922
	MD1 XMac	Down	A_23_P32629	HS6ST3	heparan sulfate 6-O-sulfotransferase 3	0.00357118	0.005	0.416588	-0.718203
	MD1 XMac	Down	A_32_P129265			0.00364432	0.011	0.420247	-0.624067
	MD1 XMac	Down	A_23_P64888	TAS2R10	taste receptor, type 2, member 10	0.0037007	0.016	0.42285	-0.656849
	MD1 XMac	Down	A_24_P187197	LOC100288331	similar to dynamin 1	0.00378745	0.007	0.424052	-0.800499
	MD1 XMac	Down	A_24_P280762	KHDC1	KH homology domain containing 1	0.00381466	0.003	0.424052	-0.60412
	MD1 XMac	Down	A_23_P157338	VWC2	von Willebrand factor C domain containing 2	0.00385509	0.024	0.424052	-0.600852
	MD1 XMac	Down	A_23_P1740	NCAM1	neural cell adhesion molecule 1	0.00391994	<0.001	0.425377	-1.13591
	MD1 XMac	Down	A_23_P169112	CPSF1	cleavage and polyadenylation specific factor 1, 160kDa	0.00393642	0.042	0.425377	-0.587703
	MD1 XMac	Down	A_23_P436259	ERN1	endoplasmic reticulum to nucleus signaling 1	0.00412865	0.016	0.436287	-0.74215
	MD1 XMac	Down	A_24_P940979	LGALS8	lectin, galactoside-binding, soluble, 8	0.00427497	0.019	0.439801	-0.747838
	MD1 XMac	Down	A_23_P335198	MEGF8	multiple EGF-like-domains 8	0.00460098	0.006	0.463088	-0.861628
	MD1 XMac	Down	A_23_P56505	ITGA4	integrin, alpha 4 (antigen CD49D, alpha 4 subunit of VLA-4 receptor)	0.00465374	0.031	0.466713	-0.686057
	MD1 XMac	Down	A_32_P62769	LOC100288933	hypothetical LOC100288933	0.00528667	0.02	0.497947	-0.941257
	MD1 XMac	Down	A_24_P911775	PPP2R2D	protein phosphatase 2, regulatory subunit B, delta isoform	0.00554271	0.025	0.509826	-0.610538
	MD1 XMac	Down	A_23_P51394	CDC42BPA	CDC42 binding protein kinase alpha (DMPK-like)	0.00556123	0.004	0.509826	-0.780581
	MD1 XMac	Down	A_23_P329286	ZNHIT2	zinc finger, HIT type 2	0.00565739	0.015	0.510803	-0.607059
	MD1 XMac	Down	A_23_P210726	CDC25B	cell division cycle 25 homolog B (S. pombe)	0.0058162	0.013	0.521401	-0.681433
	MD1 XMac	Down	A_24_P391987	C4orf3	chromosome 4 open reading frame 3	0.00614769	0.003	0.529762	-0.816507
	MD1 XMac	Down	A_32_P228277			0.00631456	0.015	0.530454	-0.761381
	MD1 XMac	Down	A_24_P123385	MAP1B	microtubule-associated protein 1B	0.00671736	0.016	0.532275	-0.606853
	MD1 XMac	Down	A_32_P34372			0.00674455	0.012	0.532275	-0.667023
	MD1 XMac	Down	A_24_P298320			0.00685499	<0.001	0.532275	-0.651793
	MD1 XMac	Down	A_32_P153833			0.00689344	0.03	0.532275	-0.822728
	MD1 XMac	Down	A_23_P361448	SESN3	sestrin 3	0.00696416	0.009	0.532275	-0.742977
	MD1 XMac	Down	A_32_P151823	LOC346887	similar to solute carrier family 16 (monocarboxylic acid transporters), member 14	0.00702634	0.005	0.532275	-0.749574
	MD1 XMac	Down	A_32_P109637			0.00705534	0.006	0.532275	-0.937189
	MD1 XMac	Down	A_24_P8075	LOC100129637	hypothetical LOC100129637	0.00721736	0.015	0.537464	-0.804398
	MD1 XMac	Down	A_23_P301855	LSAMP	limbic system-associated membrane protein	0.00763005	0.01	0.558171	-0.676284
	MD1 XMac	Down	A_23_P71880	SPINK4	serine peptidase inhibitor, Kazal type 4	0.00786175	0.014	0.567838	-0.763847
	MD1 XMac	Down	A_24_P262127	RRAD	Ras-related associated with diabetes	0.00788755	0.026	0.56823	-0.632832
	MD1 XMac	Down	A_32_P132959			0.00795785	0.02	0.569174	-0.789768
	MD1 XMac	Down	A_24_P938135			0.00850895	0.02	0.588659	-1.04259
	MD1 XMac	Down	A_24_P31527	MBD3	methyl-CpG binding domain protein 3	0.00922693	0.024	0.614672	-0.599124
	MD1 XMac	Down	A_23_P93389	NUDT3	nudix (nucleoside diphosphate linked moiety X)-type motif 3	0.00922789	0.037	0.614672	-0.758076
	MD1 XMac	Down	A_23_P92196	RETNLB	resistin like beta	0.00926967	0.017	0.614672	-0.62913
	MD1 XMac	Down	A_23_P21002	ADCY1	adenylate cyclase 1 (brain)	0.00935469	0.031	0.614672	-1.11904
	MD1 XMac	Down	A_23_P93282	HIST1H3J	histone cluster 1, H3j	0.00947001	0.003	0.614672	-0.715072
	MD1 XMac	Down	A_23_P373545	COPE	coatomer protein complex, subunit epsilon	0.00969436	0.018	0.614672	-0.794046
	MD1 XMac	Down	A_24_P765923			0.00995584	0.034	0.614672	-0.730131
	MD1 XMac	Down	A_24_P371053	ORMDL1	ORM1-like 1 (S. cerevisiae)	0.0100503	0.011	0.614672	-0.639822
	MD1 XMac	Down	A_24_P153448	C19orf28	chromosome 19 open reading frame 28	0.0101313	0.004	0.614672	-0.674254
	MD1 XMac	Down	A_24_P38944	CCDC86	coiled-coil domain containing 86	0.0101463	0.017	0.614672	-0.673237
	MD1 XMac	Down	A_32_P4647			0.0101472	0.014	0.614672	-0.691232
	MD1 XMac	Down	A_23_P30363	P4HA2	prolyl 4-hydroxylase, alpha polypeptide II	0.0105744	0.034	0.614672	-0.801899
	MD1 XMac	Down	A_32_P216193			0.0108375	0.012	0.619288	-0.987691
	MD1 XMac	Down	A_24_P61150	KCNMA1	potassium large conductance calcium-activated channel, subfamily M, alpha member 1	0.0108551	0.027	0.619288	-0.606908
	MD1 XMac	Down	A_32_P35668			0.0108844	0.027	0.619288	-0.713835
	MD1 XMac	Down	A_24_P740942	ALDOAP2	aldolase A, fructose-bisphosphate pseudogene 2	0.010973	0.005	0.619288	-0.637028
	MD1 XMac	Down	A_23_P17012	SCRN3	secernin 3	0.011728	0.046	0.63416	-0.606734
	MD1 XMac	Down	A_23_P433204	RHOT1	ras homolog gene family, member T1	0.0117449	0.022	0.63416	-0.720025
	MD1 XMac	Down	A_32_P98435			0.0120408	0.024	0.643798	-0.719286
	MD1 XMac	Down	A_24_P295609	FUT4	fucosyltransferase 4 (alpha (1,3) fucosyltransferase, myeloid-specific)	0.0125285	0.011	0.650467	-0.685039
	MD1 XMac	Down	A_24_P307964	SOHLH1	spermatogenesis and oogenesis specific basic helix-loop-helix 1	0.0126504	0.044	0.650467	-0.700962
	MD1 XMac	Down	A_23_P8539	DAGLB	diacylglycerol lipase, beta	0.0126654	0.015	0.650467	-0.644782
	MD1 XMac	Down	A_24_P262221	ZNRF1	zinc and ring finger 1	0.0128285	0.018	0.653089	-0.597269
	MD1 XMac	Down	A_23_P400081	MTHFR	5,10-methylenetetrahydrofolate reductase (NADPH)	0.0133486	0.011	0.658687	-0.598566
	MD1 XMac	Down	A_32_P204959			0.0138672	0.032	0.663085	-0.64347
	MD1 XMac	Down	A_32_P35031			0.0139626	0.023	0.664347	-0.655634
	MD1 XMac	Down	A_32_P77421			0.0144253	0.025	0.67821	-0.943691
	MD1 XMac	Down	A_32_P177300	ZADH2	zinc binding alcohol dehydrogenase domain containing 2	0.0151872	0.009	0.687866	-0.607754
	MD1 XMac	Down	A_32_P135972			0.0152073	0.05	0.687866	-0.730033
	MD1 XMac	Down	A_32_P190316			0.0152564	0.029	0.687866	-1.03033
	MD1 XMac	Down	A_23_P163955	PEMT	phosphatidylethanolamine N-methyltransferase	0.0154639	0.023	0.689814	-0.63691
	MD1 XMac	Down	A_23_P5092	FUT6	fucosyltransferase 6 (alpha (1,3) fucosyltransferase)	0.0156079	0.013	0.69291	-1.04585
	MD1 XMac	Down	A_23_P211659	CERK	ceramide kinase	0.0158095	0.047	0.698523	-0.679889
	MD1 XMac	Down	A_23_P329727	MAPK8IP3	mitogen-activated protein kinase 8 interacting protein 3	0.0168242	0.021	0.713982	-0.639966
	MD1 XMac	Down	A_23_P131428	VAX2	ventral anterior homeobox 2	0.0168274	0.06	0.713982	-0.999626
	MD1 XMac	Down	A_23_P50096	TYMS	thymidylate synthetase	0.0170196	0.029	0.715697	-0.887258
	MD1 XMac	Down	A_32_P232825			0.0173785	0.034	0.723597	-0.658752
	MD1 XMac	Down	A_24_P372862	ETV6	ets variant 6	0.0173878	0.021	0.723597	-0.592422
	MD1 XMac	Down	A_24_P945355	B3GNT4	UDP-GlcNAc:betaGal beta-1,3-N-acetylglucosaminyltransferase 4	0.0176782	0.043	0.723597	-0.607565
	MD1 XMac	Down	A_24_P557232			0.0181209	0.008	0.72685	-0.676827
	MD1 XMac	Down	A_23_P355776			0.0183449	0.017	0.730653	-0.754493
	MD1 XMac	Down	A_23_P364544	C12orf60	chromosome 12 open reading frame 60	0.01892	0.009	0.737749	-0.618311
	MD1 XMac	Down	A_24_P916031			0.0190072	0.038	0.738789	-0.978696
	MD1 XMac	Down	A_23_P57480			0.0190265	0.046	0.738789	-0.814293
	MD1 XMac	Down	A_23_P357985	RGPD6	RANBP2-like and GRIP domain containing 6	0.019098	0.04	0.739045	-0.700442
	MD1 XMac	Down	A_23_P20532	LOC642406	similar to contactin associated protein-like 3B	0.019674	0.024	0.742702	-0.764699
	MD1 XMac	Down	A_32_P42426			0.0197049	0.04	0.742702	-0.794914
	MD1 XMac	Down	A_32_P104995			0.0198908	0.032	0.74537	-0.898774
	MD1 XMac	Down	A_23_P12231	ACAP3	ArfGAP with coiled-coil, ankyrin repeat and PH domains 3	0.0199264	0.036	0.745702	-0.762885
	MD1 XMac	Down	A_32_P42797	LOC100132351	hypothetical LOC100132351	0.0205137	0.009	0.749449	-0.760469
	MD1 XMac	Down	A_24_P227350			0.0205345	0.06	0.749449	-0.649589
	MD1 XMac	Down	A_32_P48498			0.0209091	0.023	0.750371	-0.601596
	MD1 XMac	Down	A_23_P213344	DIAPH1	diaphanous homolog 1 (Drosophila)	0.0209781	0.026	0.750794	-0.691674
	MD1 XMac	Down	A_24_P933927			0.0211174	0.012	0.751918	-0.618978
	MD1 XMac	Down	A_23_P406227	MGC23284	hypothetical LOC197187	0.0212009	0.027	0.752273	-0.632293
	MD1 XMac	Down	A_23_P13713	PRPH	peripherin	0.0216402	0.042	0.760731	-1.01128
	MD1 XMac	Down	A_23_P84629	RFNG	RFNG O-fucosylpeptide 3-beta-N-acetylglucosaminyltransferase	0.0218929	0.016	0.760731	-0.75346
	MD1 XMac	Down	A_23_P137797	RYR2	ryanodine receptor 2 (cardiac)	0.0221465	0.053	0.761336	-0.685891
	MD1 XMac	Down	A_32_P162709			0.0226005	0.02	0.762546	-0.71447
	MD1 XMac	Down	A_24_P419220	CARD16	caspase recruitment domain family, member 16	0.0226394	0.055	0.762546	-0.60575
	MD1 XMac	Down	A_24_P372833	PLCH2	phospholipase C, eta 2	0.0228662	0.051	0.763908	-0.979138
	MD1 XMac	Down	A_24_P942648			0.023044	0.013	0.763908	-0.703317
	MD1 XMac	Down	A_23_P123578	BAT2L	HLA-B associated transcript 2-like	0.024009	0.029	0.770082	-0.637757
	MD1 XMac	Down	A_23_P200801	PDE4DIP	phosphodiesterase 4D interacting protein	0.0241323	0.059	0.770082	-0.602625
	MD1 XMac	Down	A_24_P323868	LOC100130456	hypothetical LOC100130456	0.0241952	0.028	0.770082	-0.692562
	MD1 XMac	Down	A_23_P53588	WNT5B	wingless-type MMTV integration site family, member 5B	0.0244471	0.005	0.770308	-0.705026
	MD1 XMac	Down	A_23_P62752	NPPB	natriuretic peptide precursor B	0.0247043	0.033	0.770308	-1.02118
	MD1 XMac	Down	A_23_P348194	PRKCE	protein kinase C, epsilon	0.024731	0.019	0.770308	-0.658985
	MD1 XMac	Down	A_32_P37988			0.0248858	0.089	0.770308	-0.766675
	MD1 XMac	Down	A_24_P95198	BAT2L	HLA-B associated transcript 2-like	0.0254344	0.011	0.77884	-0.698014
	MD1 XMac	Down	A_23_P349857	NRG2	neuregulin 2	0.0255126	0.02	0.779926	-0.681321
	MD1 XMac	Down	A_23_P401691	DPYSL5	dihydropyrimidinase-like 5	0.0262043	0.025	0.787848	-1.09382
	MD1 XMac	Down	A_23_P16078	PAFAH1B3	platelet-activating factor acetylhydrolase, isoform Ib, subunit 3 (29kDa)	0.0266402	0.035	0.790151	-0.73073
	MD1 XMac	Down	A_23_P42565	HTR5A	5-hydroxytryptamine (serotonin) receptor 5A	0.0269115	0.051	0.791609	-0.817013
	MD1 XMac	Down	A_23_P72817	GDF3	growth differentiation factor 3	0.027358	0.039	0.791609	-0.637011
	MD1 XMac	Down	A_23_P101759	FUT5	fucosyltransferase 5 (alpha (1,3) fucosyltransferase)	0.0274972	0.078	0.792784	-0.59772
	MD1 XMac	Down	A_24_P187218	PCDH9	protocadherin 9	0.0276101	0.036	0.794455	-0.787581
	MD1 XMac	Down	A_23_P392928	TSPAN33	tetraspanin 33	0.0282056	0.046	0.801838	-0.612285
	MD1 XMac	Down	A_24_P926783	ZNF880	zinc finger protein 880	0.0290181	0.028	0.811458	-0.702463
	MD1 XMac	Down	A_24_P313895	MAP2K7	mitogen-activated protein kinase kinase 7	0.0290694	0.03	0.812078	-0.659052
	MD1 XMac	Down	A_23_P89431	CCL2	chemokine (C-C motif) ligand 2	0.0296553	0.07	0.816723	-1.5453
	MD1 XMac	Down	A_32_P115087			0.0306407	0.038	0.822779	-0.842115
	MD1 XMac	Down	A_23_P47682	NRIP3	nuclear receptor interacting protein 3	0.0308508	0.052	0.824335	-0.68655
	MD1 XMac	Down	A_32_P71943	DSTYK	dual serine/threonine and tyrosine protein kinase	0.0310027	0.038	0.824335	-0.651142
	MD1 XMac	Down	A_23_P142395			0.0315608	0.055	0.824335	-0.663518
	MD1 XMac	Down	A_23_P34233	QPRT	quinolinate phosphoribosyltransferase	0.0318681	0.07	0.826067	-0.650017
	MD1 XMac	Down	A_24_P932680	LOC100289230	hypothetical protein LOC100289230	0.03208	0.038	0.827599	-0.629095
	MD1 XMac	Down	A_23_P149494	ABHD12	abhydrolase domain containing 12	0.0328281	0.048	0.834068	-0.664428
	MD1 XMac	Down	A_24_P520551			0.0328516	0.047	0.834068	-0.680677
	MD1 XMac	Down	A_23_P126457	ISG20L2	interferon stimulated exonuclease gene 20kDa-like 2	0.0330673	0.037	0.835825	-0.615296
	MD1 XMac	Down	A_24_P400702			0.0337654	0.071	0.838039	-0.758749
	MD1 XMac	Down	A_24_P80152	TEX261	testis expressed 261	0.0343808	0.044	0.843232	-0.844079
	MD1 XMac	Down	A_24_P109633	ITPK1	inositol 1,3,4-triphosphate 5/6 kinase	0.0349348	0.041	0.844272	-0.586174
	MD1 XMac	Down	A_24_P845082			0.0354116	0.049	0.847703	-0.868143
	MD1 XMac	Down	A_24_P156267	SOX12	SRY (sex determining region Y)-box 12	0.0361686	0.02	0.852586	-0.706466
	MD1 XMac	Down	A_24_P945339			0.0362981	0.038	0.852586	-0.736938
	MD1 XMac	Down	A_32_P204239	FLJ23834	hypothetical protein FLJ23834	0.0363134	0.046	0.852586	-0.727954
	MD1 XMac	Down	A_23_P334045	PCDHA5	protocadherin alpha 5	0.0363297	0.023	0.852586	-0.593993
	MD1 XMac	Down	A_23_P26922	HDAC5	histone deacetylase 5	0.0368226	0.038	0.85528	-0.769595
	MD1 XMac	Down	A_24_P302038	FCHSD2	FCH and double SH3 domains 2	0.0375035	0.031	0.857303	-0.776576
	MD1 XMac	Down	A_24_P338187	HNRNPH3	heterogeneous nuclear ribonucleoprotein H3 (2H9)	0.038261	0.034	0.862341	-0.865367
	MD1 XMac	Down	A_23_P414855	PURB	purine-rich element binding protein B	0.0393538	0.017	0.874079	-0.668917
	MD1 XMac	Down	A_23_P170464	RNF208	ring finger protein 208	0.0396974	0.04	0.875605	-0.605654
	MD1 XMac	Down	A_23_P9582	TUFM	Tu translation elongation factor, mitochondrial	0.0398343	0.05	0.876594	-0.796608
	MD1 XMac	Down	A_24_P221327	LOC644246	hypothetical protein LOC644246	0.0404277	0.066	0.880819	-0.697759
	MD1 XMac	Down	A_24_P25794	LRRC38	leucine rich repeat containing 38	0.0406804	0.033	0.882554	-0.691045
	MD1 XMac	Down	A_24_P666105	LRRTM4	leucine rich repeat transmembrane neuronal 4	0.0417179	0.071	0.892184	-0.762797
	MD1 XMac	Down	A_24_P225518	GLTPD1	glycolipid transfer protein domain containing 1	0.041818	0.052	0.892184	-0.797911
	MD1 XMac	Down	A_24_P296689			0.0418845	0.087	0.892184	-0.678893
	MD1 XMac	Down	A_32_P61439			0.0419445	0.051	0.892184	-0.865604
	MD1 XMac	Down	A_24_P7228	C8orf56	chromosome 8 open reading frame 56	0.0421419	0.093	0.892184	-0.611744
	MD1 XMac	Down	A_23_P359630	PLGLB1	plasminogen-like B1	0.0424381	0.088	0.893612	-0.642374
	MD1 XMac	Down	A_24_P295601	KIAA0652	KIAA0652	0.042771	0.035	0.894566	-0.855614
	MD1 XMac	Down	A_23_P2920	SERPINA3	serpin peptidase inhibitor, clade A (alpha-1 antiproteinase, antitrypsin), member 3	0.0430042	0.042	0.894744	-0.779821
	MD1 XMac	Down	A_23_P12199	FAM46B	family with sequence similarity 46, member B	0.0441086	0.042	0.895421	-0.969486
	MD1 XMac	Down	A_24_P941526			0.0441704	0.054	0.895421	-0.643866
	MD1 XMac	Down	A_32_P48149			0.0442568	0.046	0.895421	-0.758995
	MD1 XMac	Down	A_24_P854492	MIAT	myocardial infarction associated transcript (non-protein coding)	0.0442809	0.08	0.895421	-0.775575
	MD1 XMac	Down	A_24_P224342	TTBK2	tau tubulin kinase 2	0.0443135	0.075	0.895421	-0.713241
	MD1 XMac	Down	A_23_P157793	CA9	carbonic anhydrase IX	0.0444475	0.074	0.897017	-0.755058
	MD1 XMac	Down	A_23_P391764	RAPGEF1	Rap guanine nucleotide exchange factor (GEF) 1	0.044599	0.046	0.897017	-0.59865
	MD1 XMac	Down	A_23_P214944	ALDH8A1	aldehyde dehydrogenase 8 family, member A1	0.0447293	0.073	0.897017	-0.596522
	MD1 XMac	Down	A_23_P372096			0.0447778	0.067	0.897017	-0.725203
	MD1 XMac	Down	A_24_P751082			0.0454349	0.015	0.90312	-0.657207
	MD1 XMac	Down	A_32_P47641			0.0455387	0.066	0.904182	-0.682968
	MD1 XMac	Down	A_24_P732565			0.0456307	0.037	0.904182	-0.805322
	MD1 XMac	Down	A_32_P49334			0.0458771	0.04	0.904421	-0.712751
	MD1 XMac	Down	A_23_P139983	XPO4	exportin 4	0.0459759	0.039	0.904421	-0.647922
	MD1 XMac	Down	A_24_P485271			0.0463296	0.068	0.904421	-1.04425
	MD1 XMac	Down	A_32_P85131			0.0463471	0.052	0.904421	-0.831258
	MD1 XMac	Down	A_23_P70509	C6orf134	chromosome 6 open reading frame 134	0.0474723	0.05	0.908441	-0.725053
	MD1 XMac	Down	A_23_P97780	LOC338620	hypothetical protein LOC338620	0.04808	0.037	0.909091	-0.79205
	MD1 XMac	Down	A_32_P192922	LOC157562	hypothetical protein LOC157562	0.048421	0.075	0.909091	-0.635902
	MD1 XMac	Down	A_24_P764598	PTP4A2	protein tyrosine phosphatase type IVA, member 2	0.0486652	0.019	0.910337	-0.71815
	MD1 XMac	Down	A_23_P10500	ATP9B	ATPase, class II, type 9B	0.048982	0.05	0.912004	-0.751958
	MD1 XMac	Down	A_24_P288722	CASK	calcium/calmodulin-dependent serine protein kinase (MAGUK family)	0.0495946	0.058	0.912004	-0.602764
	MD1 XMac	Down	A_32_P224234			0.0497363	0.063	0.912004	-0.627024
	MD1 XMac	Down	A_23_P217958	HK1	hexokinase 1	0.0500486	0.043	0.913684	-0.751801
	MD1 XMac	Down	A_23_P115699	PSD	pleckstrin and Sec7 domain containing	0.0500925	0.052	0.913684	-0.703932
	MD1 XMac	Down	A_23_P53826	ZIC5	Zic family member 5 (odd-paired homolog, Drosophila)	0.0506243	0.067	0.913684	-0.614341
	MD1 XMac	Down	A_23_P152173	KIAA0513	KIAA0513	0.0510463	0.017	0.913684	-0.701832
	MD1 XMac	Down	A_23_P91151	SLC1A4	solute carrier family 1 (glutamate/neutral amino acid transporter), member 4	0.0519046	0.036	0.916687	-0.594091
	MD1 XMac	Down	A_24_P232790	C14orf162	chromosome 14 open reading frame 162	0.0520091	0.038	0.917159	-0.623798
	MD1 XMac	Down	A_32_P103508	KIAA1549	KIAA1549	0.052271	0.028	0.921186	-0.712743
	MD1 XMac	Down	A_23_P384532	CCDC11	coiled-coil domain containing 11	0.0526056	0.045	0.923013	-0.661262
	MD1 XMac	Down	A_32_P120851			0.052847	0.025	0.923994	-0.636287
	MD1 XMac	Down	A_24_P179225	MATN2	matrilin 2	0.0529281	0.032	0.923994	-1.17425
	MD1 XMac	Down	A_23_P154507	ITGB1BP1	integrin beta 1 binding protein 1	0.0533131	0.052	0.924308	-0.639137
	MD1 XMac	Down	A_23_P153616	MADCAM1	mucosal vascular addressin cell adhesion molecule 1	0.0533939	0.071	0.924308	-0.602171
	MD1 XMac	Down	A_24_P920994	PGLS	6-phosphogluconolactonase	0.053579	0.094	0.924308	-0.667502
	MD1 XMac	Down	A_23_P360316	FUT3	fucosyltransferase 3 (galactoside 3(4)-L-fucosyltransferase, Lewis blood group)	0.0536543	0.071	0.924308	-0.741882
	MD1 XMac	Down	A_32_P230595			0.0537192	0.062	0.924308	-0.72305
	MD1 XMac	Down	A_24_P1255	BCCIP	BRCA2 and CDKN1A interacting protein	0.0540756	0.057	0.924789	-0.711931
	MD1 XMac	Down	A_32_P19806	DNAH11	dynein, axonemal, heavy chain 11	0.0543362	0.068	0.924789	-0.813766
	MD1 XMac	Down	A_23_P39481	ABCA7	ATP-binding cassette, sub-family A (ABC1), member 7	0.0546868	0.055	0.924789	-0.971364
	MD1 XMac	Down	A_32_P171181	NBPF10	neuroblastoma breakpoint family, member 10	0.0547268	0.085	0.924789	-0.591326
	MD1 XMac	Down	A_23_P130811	ZNF536	zinc finger protein 536	0.0547661	0.093	0.924789	-0.613451
	MD1 XMac	Down	A_23_P95070			0.0548346	0.047	0.924789	-0.700817
	MD1 XMac	Down	A_32_P57810	RNF157	ring finger protein 157	0.0550447	0.039	0.924789	-0.587825
	MD1 XMac	Down	A_32_P148085	TOB1	transducer of ERBB2, 1	0.0551886	0.092	0.924789	-0.703538
	MD1 XMac	Down	A_24_P316659			0.0552286	0.045	0.924789	-0.650166
	MD1 XMac	Down	A_24_P628618			0.0554573	0.082	0.924789	-1.0449
	MD1 XMac	Down	A_23_P109950	ACVR2B	activin A receptor, type IIB	0.0556535	0.071	0.924789	-0.846488
	MD1 XMac	Down	A_24_P921623			0.055722	0.061	0.924789	-0.851917
	MD1 XMac	Down	A_32_P160537			0.0560254	0.024	0.924789	-0.645791
	MD1 XMac	Down	A_23_P347432	DVL1	dishevelled, dsh homolog 1 (Drosophila)	0.0562658	0.047	0.924789	-0.685788
	MD1 XMac	Down	A_24_P393141			0.0563781	0.051	0.924789	-0.621532
	MD1 XMac	Down	A_32_P147484			0.0565786	0.029	0.925711	-1.09769
	MD1 XMac	Down	A_32_P126647			0.0570287	0.074	0.928603	-0.632176
	MD1 XMac	Down	A_32_P207885			0.057166	0.048	0.929323	-0.601323
	MD1 XMac	Down	A_24_P238616			0.0573946	0.055	0.929786	-1.51339
	MD1 XMac	Down	A_32_P219942	ZIC5	Zic family member 5 (odd-paired homolog, Drosophila)	0.0574663	0.043	0.930407	-0.805309
	MD1 XMac	Down	A_24_P62783	FABP3	fatty acid binding protein 3, muscle and heart (mammary-derived growth inhibitor)	0.0580216	0.071	0.934661	-0.876645
	MD1 XMac	Down	A_23_P38190	ORMDL3	ORM1-like 3 (S. cerevisiae)	0.0580995	0.049	0.934791	-0.740107
	MD1 XMac	Down	A_32_P97489	YWHAZ	tyrosine 3-monooxygenase/tryptophan 5-monooxygenase activation protein, zeta polypeptide	0.0582683	0.059	0.934791	-0.644488
	MD1 XMac	Down	A_23_P60101	ZNF696	zinc finger protein 696	0.0587757	0.051	0.935758	-0.602006
	MD1 XMac	Down	A_23_P155660	PPP2R2C	protein phosphatase 2 (formerly 2A), regulatory subunit B, gamma isoform	0.059275	0.066	0.939119	-0.747653
	MD1 XMac	Down	A_24_P59786	GFAP	glial fibrillary acidic protein	0.0593961	0.058	0.939235	-0.731946
	MD1 XMac	Down	A_23_P144071	COL7A1	collagen, type VII, alpha 1	0.0598259	0.065	0.93941	-0.743057
	MD1 XMac	Down	A_24_P541489	LOC100134702	hypothetical LOC100134702	0.060058	0.051	0.93941	-0.808076
	MD1 XMac	Down	A_32_P94685			0.0601598	0.089	0.93941	-0.7514
	MD1 XMac	Down	A_24_P390784	SREBF1	sterol regulatory element binding transcription factor 1	0.0610147	0.054	0.93941	-0.603167
	MD1 XMac	Down	A_23_P302005	STON1	stonin 1	0.0610823	0.07	0.93941	-0.831152
	MD1 XMac	Down	A_23_P333228	MARCH4	membrane-associated ring finger (C3HC4) 4	0.0620291	0.036	0.942071	-0.714852
	MD1 XMac	Down	A_23_P425681	CCK	cholecystokinin	0.0622843	0.073	0.944027	-0.764007
	MD1 XMac	Down	A_24_P187174			0.0626592	0.077	0.944553	-0.653293
	MD1 XMac	Down	A_32_P139414			0.0626825	0.048	0.944553	-0.945211
	MD1 XMac	Down	A_32_P62196			0.0632951	0.044	0.945815	-0.586411
	MD1 XMac	Down	A_23_P136547	PIGG	phosphatidylinositol glycan anchor biosynthesis, class G	0.0633263	0.056	0.945815	-0.60514
	MD1 XMac	Down	A_23_P136623	ADCY5	adenylate cyclase 5	0.0648052	0.086	0.950969	-0.609501
	MD1 XMac	Down	A_24_P654798			0.0654406	0.05	0.954685	-0.621723
	MD1 XMac	Down	A_24_P40094	ATCAY	ataxia, cerebellar, Cayman type	0.065472	0.076	0.954685	-0.704973
	MD1 XMac	Down	A_24_P84279	EBPL	emopamil binding protein-like	0.0656707	0.08	0.955085	-0.585139
	MD1 XMac	Down	A_24_P69053	ODZ3	odz, odd Oz/ten-m homolog 3 (Drosophila)	0.0659791	0.067	0.956423	-0.696907
	MD1 XMac	Down	A_23_P93009			0.0667015	0.047	0.956566	-0.782286
	MD1 XMac	Down	A_32_P165753			0.0668954	0.083	0.956566	-0.691733
	MD1 XMac	Down	A_24_P903378	DHRS4L1		0.0671668	0.051	0.956566	-0.701514
	MD1 XMac	Down	A_32_P106864			0.0680032	0.098	0.96045	-0.636382
	MD1 XMac	Down	A_24_P60845	ACHE	acetylcholinesterase (Yt blood group)	0.0688841	0.033	0.964431	-0.592524
	MD1 XMac	Down	A_23_P416178	CCDC136	coiled-coil domain containing 136	0.0702005	0.092	0.966264	-0.799069
	MD1 XMac	Down	A_24_P77941	CCDC132	coiled-coil domain containing 132	0.0706462	0.067	0.966264	-0.608305
	MD1 XMac	Down	A_23_P86561	CALY	calcyon neuron-specific vesicular protein	0.070968	0.09	0.966264	-0.800147
	MD1 XMac	Down	A_23_P424637	LOC283861	hypothetical locus LOC283861	0.0720131	0.072	0.967159	-0.770836
	MD1 XMac	Down	A_24_P288915			0.0730726	0.097	0.971513	-0.772091
	MD1 XMac	Down	A_23_P390445	PPP1R1C	protein phosphatase 1, regulatory (inhibitor) subunit 1C	0.0736862	0.058	0.974559	-0.997338
	MD1 XMac	Down	A_24_P582705			0.0745333	0.059	0.977417	-0.659977
	MD1 XMac	Down	A_24_P326398	CRB2	crumbs homolog 2 (Drosophila)	0.0755936	0.056	0.979702	-0.769386
	MD1 XMac	Down	A_23_P316064	ZACN	zinc activated ligand-gated ion channel	0.0762254	0.063	0.979702	-0.895433
	MD1 XMac	Down	A_24_P396557	CCDC76	coiled-coil domain containing 76	0.0762493	0.078	0.979702	-0.81145
	MD1 XMac	Down	A_32_P2342			0.0765408	0.061	0.980625	-0.768446
	MD1 XMac	Down	A_23_P98369	GRIA4	glutamate receptor, ionotrophic, AMPA 4	0.0779368	0.099	0.983203	-0.931658
	MD1 XMac	Down	A_24_P124624	OLR1	oxidized low density lipoprotein (lectin-like) receptor 1	0.0794253	0.096	0.988834	-0.601804
	MD1 XMac	Down	A_24_P862122			0.0798724	0.098	0.990148	-0.836279
	MD1 XMac	Down	A_32_P84119			0.0807419	0.074	0.991549	-0.616631
	MD1 XMac	Down	A_32_P149435	PTCHD1	patched domain containing 1	0.080754	0.082	0.991549	-0.82772
	MD1 XMac	Down	A_24_P305541	TRIB3	tribbles homolog 3 (Drosophila)	0.080787	0.02	0.991549	-0.722272
	MD1 XMac	Down	A_24_P298939	EP400	E1A binding protein p400	0.0808655	0.076	0.991549	-0.715708
	MD1 XMac	Down	A_23_P132147	CRYAA	crystallin, alpha A	0.0809089	0.091	0.991549	-1.00291
	MD1 XMac	Down	A_23_P133807	TAF8	TAF8 RNA polymerase II, TATA box binding protein (TBP)-associated factor, 43kDa	0.0810029	0.068	0.991549	-0.688573
	MD1 XMac	Down	A_23_P304511	ZNF397	zinc finger protein 397	0.0814065	0.078	0.991549	-0.665001
	MD1 XMac	Down	A_24_P131236	SV2A	synaptic vesicle glycoprotein 2A	0.081692	0.071	0.991725	-0.702324
	MD1 XMac	Down	A_32_P100430	LOC100128737	hypothetical LOC100128737	0.0820239	0.075	0.991725	-0.618803
	MD1 XMac	Down	A_23_P101308			0.0820564	0.086	0.991725	-0.617646
	MD1 XMac	Down	A_32_P66934			0.0823486	0.04	0.992471	-1.04915
	MD1 XMac	Down	A_23_P164112	PLEKHM1	pleckstrin homology domain containing, family M (with RUN domain) member 1	0.0826668	0.095	0.99363	-0.668519
	MD1 XMac	Down	A_23_P320837			0.0829603	0.064	0.994426	-0.764051
	MD1 XMac	Down	A_23_P106922	CHST6	carbohydrate (N-acetylglucosamine 6-O) sulfotransferase 6	0.0833964	0.095	0.99533	-0.626534
	MD1 XMac	Down	A_24_P231026	SCN8A	sodium channel, voltage gated, type VIII, alpha subunit	0.0843218	0.077	0.999155	-0.713208
	MD1 XMac	Down	A_32_P94444	PRSS2	protease, serine, 2 (trypsin 2)	0.0844883	0.077	0.999285	-0.608283
	MD1 XMac	Down	A_24_P227450	ACAD10	acyl-Coenzyme A dehydrogenase family, member 10	0.084695	0.069	0.999285	-0.673677
	MD1 XMac	Down	A_32_P167577			0.0859271	0.057	1	-0.936669
	MD1 XMac	Down	A_23_P110896	SLC17A5	solute carrier family 17 (anion/sugar transporter), member 5	0.0868967	0.081	1	-0.587146
	MD1 XMac	Down	A_23_P422540	USP22	ubiquitin specific peptidase 22	0.0869235	0.096	1	-0.595531
	MD1 XMac	Down	A_24_P478350	LRIT2	leucine-rich repeat, immunoglobulin-like and transmembrane domains 2	0.0879791	0.098	1	-0.75598
	MD1 XMac	Down	A_23_P33436	MAZ	MYC-associated zinc finger protein (purine-binding transcription factor)	0.0883689	0.061	1	-0.70128
	MD1 XMac	Down	A_23_P217015	SET	SET nuclear oncogene	0.0886833	0.097	1	-0.863827
	MD1 XMac	Down	A_24_P41170	PLEKHA5	pleckstrin homology domain containing, family A member 5	0.0894204	0.091	1	-0.63789
	MD1 XMac	Down	A_23_P201179	PHTF1	putative homeodomain transcription factor 1	0.0895718	0.085	1	-0.790064
	MD1 XMac	Down	A_32_P177934			0.0903084	0.072	1	-0.586589
	MD1 XMac	Down	A_23_P29029	C21orf119	chromosome 21 open reading frame 119	0.0912558	0.089	1	-0.593297
	MD1 XMac	Down	A_23_P93613	MKLN1	muskelin 1, intracellular mediator containing kelch motifs	0.0931363	0.045	1	-0.60134
	MD1 XMac	Down	A_24_P743672	LOC652147	similar to U5 snRNP-specific protein, 200 kDa	0.09334	0.082	1	-0.640088
	MD1 XMac	Down	A_24_P359205	PIGQ	phosphatidylinositol glycan anchor biosynthesis, class Q	0.0937831	0.078	1	-0.598013
	MD1 XMac	Down	A_24_P942454	INADL	InaD-like (Drosophila)	0.0941642	0.053	1	-0.683595
	MD1 XMac	Down	A_24_P364807	LPCAT2	lysophosphatidylcholine acyltransferase 2	0.0950791	0.085	1	-0.586703
	MD1 XMac	Down	A_32_P191354			0.0954665	0.062	1	-0.69208
	MD1 XMac	Down	A_24_P53215	UNC13D	unc-13 homolog D (C. elegans)	0.0958992	0.08	1	-0.916045
	MD1 XMac	Down	A_23_P45913	SNRNP40	small nuclear ribonucleoprotein 40kDa (U5)	0.0975646	0.088	1	-0.784057
	MD1 XMac	Down	A_23_P35830	GAL3ST3	galactose-3-O-sulfotransferase 3	0.100736	0.097	1	-0.588289
	MD1 XMac	Down	A_32_P7783			0.104249	0.084	1	-0.660738
	MD1 XMac	Down	A_23_P252388	SPEF2	sperm flagellar 2	0.104952	0.073	1	-0.598298
	MD1 XMac	Down	A_24_P557355			0.106591	0.084	1	-0.904275
	MD1 XMac	Down	A_23_P377882	KCNH2	potassium voltage-gated channel, subfamily H (eag-related), member 2	0.109328	0.088	1	-0.600023
	MD1 XMac	Down	A_24_P149704	DAB2IP	DAB2 interacting protein	0.111739	0.091	1	-0.588111
	MD1 XMac	Down	A_32_P86728	RPS10	ribosomal protein S10	0.112532	0.093	1	-0.63876
	MD1 XMac	Down	A_24_P924351			0.115297	0.085	1	-0.778277
	MD1 XMac	Down	A_23_P78099	VTN	vitronectin	0.117755	0.088	1	-0.686937
	MD1 XMac	Down	A_24_P65803	C20orf20	chromosome 20 open reading frame 20	0.118081	0.081	1	-0.645088
	MD1 XMac	Down	A_24_P255845			0.121976	0.097	1	-0.68044
	MD1 XMac	Down	A_32_P73452	ANO8	anoctamin 8	0.122561	0.067	1	-0.655208
	MD1 XMac	Down	A_23_P129064	GATM	glycine amidinotransferase (L-arginine:glycine amidinotransferase)	0.122686	0.087	1	-0.788854
	MD1 XMac	Down	A_32_P65473	KIAA1244	KIAA1244	0.131426	0.069	1	-0.591272
	MD1 XMac	Down	A_23_P337767	ENAH	enabled homolog (Drosophila)	0.140033	0.079	1	-0.608968
	MD1 XMac	Down	A_32_P100719			0.143147	0.069	1	-0.703152
	MD2	Up	A_23_P250516			3.25485e-08	<0.001	0.000128208	2.0308
	MD2	Up	A_23_P82402	GLCCI1	glucocorticoid induced transcript 1	3.897e-07	<0.001	0.000967224	0.784976
	MD2	Up	A_23_P21495	FCGBP	Fc fragment of IgG binding protein	1.01998e-05	<0.001	0.00808651	1.99686
	MD2	Up	A_24_P900721			1.05971e-05	<0.001	0.00808651	0.627068
	MD2	Up	A_32_P104053	FER	fer (fps/fes related) tyrosine kinase	1.56737e-05	<0.001	0.0108775	0.629325
	MD2	Up	A_24_P71938	SMAD1	SMAD family member 1	2.57555e-05	<0.001	0.0155261	0.743528
	MD2	Up	A_32_P122595			2.76832e-05	<0.001	0.0155261	1.01826
	MD2	Up	A_23_P42282	C4B	complement component 4B (Chido blood group)	6.072e-05	0.001	0.0279398	0.991918
	MD2	Up	A_23_P2181	CYB5R2	cytochrome b5 reductase 2	0.000110551	0.001	0.0398872	0.998379
	MD2	Up	A_23_P102000	CXCR4	chemokine (C-X-C motif) receptor 4	0.000153933	0.003	0.0451734	1.07187
	MD2	Up	A_23_P78099	VTN	vitronectin	0.000308844	0.003	0.0669503	0.969254
	MD2	Up	A_23_P93442	SASH1	SAM and SH3 domain containing 1	0.00030899	0.003	0.0669503	0.703447
	MD2	Up	A_24_P3016			0.000367034	0.002	0.0737352	0.642877
	MD2	Up	A_32_P509964			0.000379457	<0.001	0.07435	0.691628
	MD2	Up	A_24_P561165			0.000379834	<0.001	0.07435	0.697937
	MD2	Up	A_23_P28169	ARL6IP6	ADP-ribosylation-like factor 6 interacting protein 6	0.000495086	0.006	0.0827625	0.677151
	MD2	Up	A_24_P196534	PKNOX1	PBX/knotted 1 homeobox 1	0.000560527	0.014	0.0873512	0.657388
	MD2	Up	A_24_P832426	B3GALTL	beta 1,3-galactosyltransferase-like	0.000641757	0.004	0.0935131	0.63968
	MD2	Up	A_32_P222695	FLJ41603	FLJ41603 protein	0.000702431	0.002	0.0974974	0.829217
	MD2	Up	A_32_P80809			0.000806258	0.001	0.103314	1.07353
	MD2	Up	A_23_P372467	AHSA2	AHA1, activator of heat shock 90kDa protein ATPase homolog 2 (yeast)	0.000855653	0.001	0.10629	0.846951
	MD2	Up	A_23_P89101	SEPT12	septin 12	0.000890972	0.004	0.108537	0.87858
	MD2	Up	A_24_P282377	DKFZp667E0512	hypothetical protein DKFZp667E0512	0.000961321	0.021	0.110634	0.612924
	MD2	Up	A_23_P36464	C12orf11	chromosome 12 open reading frame 11	0.00102318	<0.001	0.114867	0.642342
	MD2	Up	A_24_P32085	MOBKL2B	MOB1, Mps One Binder kinase activator-like 2B (yeast)	0.00108712	0.004	0.118271	0.807444
	MD2	Up	A_24_P101771			0.00128299	0.005	0.126651	0.701992
	MD2	Up	A_24_P154037	IRS2	insulin receptor substrate 2	0.00140156	0.004	0.132093	0.689455
	MD2	Up	A_24_P329795	C10orf10	chromosome 10 open reading frame 10	0.0015191	0.017	0.1359	0.735186
	MD2	Up	A_23_P311895	CLIC5	chloride intracellular channel 5	0.0019248	0.007	0.153595	0.5945
	MD2	Up	A_24_P659202			0.00203119	0.007	0.158225	0.888768
	MD2	Up	A_32_P170397			0.00211767	0.011	0.159602	0.64932
	MD2	Up	A_23_P80200	LOC400891	chromosome 14 open reading frame 166B pseudogene	0.00253224	0.003	0.172863	0.645479
	MD2	Up	A_23_P25293	NCAPD2	non-SMC condensin I complex, subunit D2	0.00272672	0.003	0.174928	0.722321
	MD2	Up	A_32_P226525			0.00272681	0.004	0.174928	0.609275
	MD2	Up	A_23_P93780	HGF	hepatocyte growth factor (hepapoietin A; scatter factor)	0.00284306	0.001	0.175978	0.843562
	MD2	Up	A_23_P125107	HLA-B	major histocompatibility complex, class I, B	0.00300728	0.008	0.185142	0.627963
	MD2	Up	A_23_P120354	ANKRD57	ankyrin repeat domain 57	0.00319923	0.011	0.189985	0.806579
	MD2	Up	A_24_P230173	SPNS2	spinster homolog 2 (Drosophila)	0.00333914	0.011	0.190866	0.794197
	MD2	Up	A_23_P125109			0.00348485	0.006	0.194417	0.85184
	MD2	Up	A_24_P135319	CGNL1	cingulin-like 1	0.00350489	0.011	0.194417	0.946563
	MD2	Up	A_24_P943180			0.00351454	0.004	0.194417	0.620064
	MD2	Up	A_32_P106864			0.00381617	0.011	0.200454	0.738889
	MD2	Up	A_23_P158096	COL27A1	collagen, type XXVII, alpha 1	0.00385912	0.009	0.200928	0.945973
	MD2	Up	A_24_P546043			0.00424035	0.02	0.2125	0.657018
	MD2	Up	A_23_P35617	PLCE1	phospholipase C, epsilon 1	0.00487588	0.01	0.229203	0.695055
	MD2	Up	A_23_P326760	MYRIP	myosin VIIA and Rab interacting protein	0.00490391	0.007	0.229203	0.950844
	MD2	Up	A_23_P203645	CREBZF	CREB/ATF bZIP transcription factor	0.00494718	0.008	0.229263	0.591075
	MD2	Up	A_32_P181131			0.00562241	0.007	0.241977	0.732328
	MD2	Up	A_32_P6107			0.00582154	0.012	0.244511	0.896964
	MD2	Up	A_23_P1962	RARRES3	retinoic acid receptor responder (tazarotene induced) 3	0.00602337	0.009	0.249904	0.744904
	MD2	Up	A_24_P123601	DDR1	discoidin domain receptor tyrosine kinase 1	0.00619147	0.022	0.252758	0.686567
	MD2	Up	A_23_P162918	SERPINA3	serpin peptidase inhibitor, clade A (alpha-1 antiproteinase, antitrypsin), member 3	0.00633828	0.013	0.256101	0.945397
	MD2	Up	A_32_P96692	POLH	polymerase (DNA directed), eta	0.00648207	0.008	0.256101	0.69498
	MD2	Up	A_23_P21072			0.00657609	0.011	0.256647	0.634189
	MD2	Up	A_32_P155811	CD2AP	CD2-associated protein	0.00669319	0.002	0.25937	0.782058
	MD2	Up	A_24_P944063	ZNF785	zinc finger protein 785	0.00685679	0.019	0.262161	0.686659
	MD2	Up	A_32_P191541			0.00696356	0.009	0.263602	0.635069
	MD2	Up	A_23_P163306	CGNL1	cingulin-like 1	0.00715497	0.015	0.266026	0.855512
	MD2	Up	A_23_P336198	GLCCI1	glucocorticoid induced transcript 1	0.0074883	0.018	0.269191	0.839781
	MD2	Up	A_23_P137806	MPL	myeloproliferative leukemia virus oncogene	0.00763402	0.011	0.269806	0.717495
	MD2	Up	A_24_P933565	PGAP1	post-GPI attachment to proteins 1	0.00801373	0.022	0.277236	0.592451
	MD2	Up	A_32_P30874			0.00833931	0.008	0.279159	0.630531
	MD2	Up	A_24_P280113	IL13RA1	interleukin 13 receptor, alpha 1	0.00842268	0.018	0.279159	0.622019
	MD2	Up	A_23_P76450	PHLDA1	pleckstrin homology-like domain, family A, member 1	0.00843655	0.014	0.279159	0.646953
	MD2	Up	A_23_P80763	PVRL3	poliovirus receptor-related 3	0.0084369	0.015	0.279159	0.649202
	MD2	Up	A_23_P103486	CYP2J2	cytochrome P450, family 2, subfamily J, polypeptide 2	0.00845384	0.016	0.279159	0.623996
	MD2	Up	A_24_P270728	NUPR1	nuclear protein, transcriptional regulator, 1	0.00880909	0.006	0.283456	0.873846
	MD2	Up	A_24_P918875			0.00889482	0.012	0.284913	0.597322
	MD2	Up	A_23_P3221	SQRDL	sulfide quinone reductase-like (yeast)	0.00928505	0.014	0.288334	1.06002
	MD2	Up	A_23_P150555	SCGB1D2	secretoglobin, family 1D, member 2	0.00935886	0.034	0.288817	1.56521
	MD2	Up	A_24_P298409	HLA-C	major histocompatibility complex, class I, C	0.0093826	0.004	0.288817	0.587527
	MD2	Up	A_23_P252125			0.00975653	0.013	0.293234	0.5922
	MD2	Up	A_23_P2967	AP1G2	adaptor-related protein complex 1, gamma 2 subunit	0.00978168	0.027	0.293253	0.765588
	MD2	Up	A_24_P941487	ZNF761	zinc finger protein 761	0.0100704	0.035	0.295	0.586803
	MD2	Up	A_23_P352879	GCLC	glutamate-cysteine ligase, catalytic subunit	0.0101957	0.015	0.295	0.680323
	MD2	Up	A_23_P19565	ASCC3	activating signal cointegrator 1 complex subunit 3	0.0102956	0.009	0.295	0.67634
	MD2	Up	A_32_P147484			0.0103211	0.024	0.295	0.828916
	MD2	Up	A_23_P113716			0.0103385	0.009	0.295	0.620242
	MD2	Up	A_23_P138541	AKR1C3	aldo-keto reductase family 1, member C3 (3-alpha hydroxysteroid dehydrogenase, type II)	0.0103681	0.025	0.295	0.960597
	MD2	Up	A_23_P95917			0.0104633	0.025	0.295549	0.619215
	MD2	Up	A_23_P24244	C10orf18	chromosome 10 open reading frame 18	0.0107298	0.056	0.297859	0.898621
	MD2	Up	A_23_P25348	ACAD10	acyl-Coenzyme A dehydrogenase family, member 10	0.0109232	0.011	0.299533	0.686903
	MD2	Up	A_23_P34744	CTSK	cathepsin K	0.0111901	0.01	0.302568	0.605279
	MD2	Up	A_32_P24059	AGK	acylglycerol kinase	0.011306	0.047	0.303553	0.777273
	MD2	Up	A_23_P202427	HKDC1	hexokinase domain containing 1	0.0120596	0.015	0.307984	0.636927
	MD2	Up	A_24_P319635	MCL1	myeloid cell leukemia sequence 1 (BCL2-related)	0.0126477	0.021	0.310218	0.58539
	MD2	Up	A_23_P50096	TYMS	thymidylate synthetase	0.0130825	0.009	0.31145	0.690452
	MD2	Up	A_23_P2492	C1S	complement component 1, s subcomponent	0.0133104	0.013	0.313668	0.911172
	MD2	Up	A_23_P207170	CSH1	chorionic somatomammotropin hormone 1 (placental lactogen)	0.0133277	0.001	0.313668	0.6542
	MD2	Up	A_23_P101131	GRP	gastrin-releasing peptide	0.0138486	0.021	0.31784	1.3164
	MD2	Up	A_23_P353106	FAM105B	family with sequence similarity 105, member B	0.0139311	0.019	0.3184	0.604827
	MD2	Up	A_32_P215676			0.0142379	0.03	0.320576	0.754027
	MD2	Up	A_24_P311856	COL9A1	collagen, type IX, alpha 1	0.014583	0.04	0.322063	0.642469
	MD2	Up	A_32_P207420			0.0147612	0.024	0.324123	0.807077
	MD2	Up	A_23_P7642	SPARC	secreted protein, acidic, cysteine-rich (osteonectin)	0.0151509	0.038	0.327012	0.6148
	MD2	Up	A_23_P312285	DEFB119	defensin, beta 119	0.0152238	0.008	0.327256	0.680525
	MD2	Up	A_23_P6596	HES1	hairy and enhancer of split 1, (Drosophila)	0.0154638	0.016	0.32975	0.916315
	MD2	Up	A_24_P403168	PRPF4B	PRP4 pre-mRNA processing factor 4 homolog B (yeast)	0.0155549	0.016	0.32993	0.958723
	MD2	Up	A_24_P206776	CRYAB	crystallin, alpha B	0.0159992	0.03	0.332196	0.667616
	MD2	Up	A_23_P150343	SLN	sarcolipin	0.016418	0.028	0.3356	0.950874
	MD2	Up	A_24_P925611	DDX17	DEAD (Asp-Glu-Ala-Asp) box polypeptide 17	0.0169734	0.028	0.337655	0.902927
	MD2	Up	A_23_P101407	C3	complement component 3	0.0178354	0.03	0.342277	0.973405
	MD2	Up	A_23_P31810	CEBPD	CCAAT/enhancer binding protein (C/EBP), delta	0.0184348	0.049	0.346147	0.712768
	MD2	Up	A_23_P57709	PCOLCE2	procollagen C-endopeptidase enhancer 2	0.0185022	0.037	0.346404	1.07176
	MD2	Up	A_24_P418044	HLA-J	major histocompatibility complex, class I, J (pseudogene)	0.0190821	0.007	0.349894	0.619563
	MD2	Up	A_32_P104063	CRNDE	colorectal neoplasia differentially expressed (non-protein coding)	0.0195304	0.033	0.351788	0.76976
	MD2	Up	A_23_P57199	GGTLC1	gamma-glutamyltransferase light chain 1	0.0199111	0.025	0.351788	0.739377
	MD2	Up	A_23_P414793	CP	ceruloplasmin (ferroxidase)	0.0204819	0.042	0.355631	1.4117
	MD2	Up	A_24_P221327	LOC644246	hypothetical protein LOC644246	0.0206919	0.061	0.356505	1.49603
	MD2	Up	A_24_P180423	PCBD2	pterin-4 alpha-carbinolamine dehydratase/dimerization cofactor of hepatocyte nuclear factor 1 alpha (TCF1) 2	0.0216831	0.037	0.363534	0.619937
	MD2	Up	A_23_P399255	RNF182	ring finger protein 182	0.0221492	0.019	0.366239	0.640418
	MD2	Up	A_24_P37873	ESM1	endothelial cell-specific molecule 1	0.0235676	0.034	0.373789	0.793391
	MD2	Up	A_32_P108655	AK3L1	adenylate kinase 3-like 1	0.0236881	0.034	0.374658	0.822563
	MD2	Up	A_23_P80759	PVRL3	poliovirus receptor-related 3	0.0238908	0.02	0.375742	0.697042
	MD2	Up	A_23_P127805			0.0246979	0.034	0.37911	0.602975
	MD2	Up	A_23_P71727	CKS2	CDC28 protein kinase regulatory subunit 2	0.024812	0.041	0.379168	0.66875
	MD2	Up	A_23_P353614	C8orf46	chromosome 8 open reading frame 46	0.0250709	0.019	0.379833	0.709814
	MD2	Up	A_24_P621701			0.0251619	0.03	0.38062	0.640558
	MD2	Up	A_24_P551067			0.0258268	0.027	0.383618	0.827698
	MD2	Up	A_24_P915464			0.0287553	0.038	0.397438	0.618885
	MD2	Up	A_23_P414273	C5orf62	chromosome 5 open reading frame 62	0.0293201	0.051	0.399934	1.03317
	MD2	Up	A_24_P71973	KDR	kinase insert domain receptor (a type III receptor tyrosine kinase)	0.0299215	0.034	0.401794	0.778179
	MD2	Up	A_23_P59654	NPVF	neuropeptide VF precursor	0.029939	0.035	0.401794	1.84804
	MD2	Up	A_24_P910325			0.030256	0.031	0.402859	0.655433
	MD2	Up	A_23_P133474	GPX3	glutathione peroxidase 3 (plasma)	0.0303833	0.033	0.403054	0.771042
	MD2	Up	A_23_P43164	SULF1	sulfatase 1	0.0320622	0.063	0.408314	0.699901
	MD2	Up	A_23_P89798	FECH	ferrochelatase (protoporphyria)	0.0322086	0.037	0.408666	0.674638
	MD2	Up	A_23_P359245	MET	met proto-oncogene (hepatocyte growth factor receptor)	0.0322587	0.033	0.408913	0.83003
	MD2	Up	A_23_P9614	NDUFA4L2	NADH dehydrogenase (ubiquinone) 1 alpha subcomplex, 4-like 2	0.0331012	0.061	0.411716	0.942903
	MD2	Up	A_32_P18448			0.0332176	0.055	0.412452	0.677293
	MD2	Up	A_24_P524562			0.0333047	0.048	0.412566	0.654417
	MD2	Up	A_23_P214244	ENPP5	ectonucleotide pyrophosphatase/phosphodiesterase 5 (putative function)	0.0352255	0.032	0.420886	0.586261
	MD2	Up	A_32_P232682			0.0363639	0.02	0.426375	0.631403
	MD2	Up	A_23_P107051	TCAP	titin-cap (telethonin)	0.0364289	0.048	0.42654	0.729938
	MD2	Up	A_23_P301372	TAPT1	transmembrane anterior posterior transformation 1	0.0385252	0.052	0.433232	0.708604
	MD2	Up	A_24_P860781	LOC100294179	similar to MHC class I A	0.0400798	0.046	0.440243	0.601169
	MD2	Up	A_23_P35230	CD46	CD46 molecule, complement regulatory protein	0.0409807	0.04	0.443964	0.600751
	MD2	Up	A_23_P250914	ATP6V1C2	ATPase, H+ transporting, lysosomal 42kDa, V1 subunit C2	0.0431768	0.052	0.450829	0.671943
	MD2	Up	A_23_P127781	SCGB1D1	secretoglobin, family 1D, member 1	0.0448288	0.078	0.456885	1.34904
	MD2	Up	A_23_P10902	FRZB	frizzled-related protein	0.0449418	0.041	0.457042	0.69352
	MD2	Up	A_24_P161914			0.045416	0.015	0.458284	0.612054
	MD2	Up	A_24_P360722	DIP2C	DIP2 disco-interacting protein 2 homolog C (Drosophila)	0.0456556	0.025	0.458284	0.627314
	MD2	Up	A_23_P159325	ANGPTL4	angiopoietin-like 4	0.0456663	0.091	0.458284	1.43362
	MD2	Up	A_24_P307306			0.0462286	0.037	0.458284	0.766764
	MD2	Up	A_23_P81805	VEGFA	vascular endothelial growth factor A	0.0463979	0.084	0.458307	0.587434
	MD2	Up	A_32_P162958			0.0480981	0.044	0.463885	0.627413
	MD2	Up	A_23_P357794	MTBP	Mdm2, transformed 3T3 cell double minute 2, p53 binding protein (mouse) binding protein, 104kDa	0.0483717	0.03	0.463885	0.929937
	MD2	Up	A_23_P383009	IGFBP5	insulin-like growth factor binding protein 5	0.0486719	0.05	0.464259	1.00529
	MD2	Up	A_23_P434398	TXLNB	taxilin beta	0.0490777	0.043	0.465222	0.790386
	MD2	Up	A_23_P501007	EFEMP1	EGF-containing fibulin-like extracellular matrix protein 1	0.049409	0.043	0.466048	0.902783
	MD2	Up	A_24_P130363	C18orf1	chromosome 18 open reading frame 1	0.0499407	0.061	0.466615	0.652733
	MD2	Up	A_23_P114670	ARHGEF16	Rho guanine exchange factor (GEF) 16	0.0500619	0.04	0.466615	0.636795
	MD2	Up	A_24_P136744			0.0510361	0.045	0.470164	0.642835
	MD2	Up	A_23_P411296	CEBPB	CCAAT/enhancer binding protein (C/EBP), beta	0.0525958	0.068	0.475127	0.685745
	MD2	Up	A_24_P880000			0.0529077	0.048	0.475367	0.585306
	MD2	Up	A_24_P240187	LRRN1	leucine rich repeat neuronal 1	0.0530227	0.048	0.475367	0.72865
	MD2	Up	A_32_P133182			0.0532932	0.057	0.476014	1.64075
	MD2	Up	A_23_P214080	EGR1	early growth response 1	0.0533148	0.065	0.476014	0.974266
	MD2	Up	A_23_P155939	ZNF595	zinc finger protein 595	0.0543077	0.033	0.476596	0.58581
	MD2	Up	A_23_P2920	SERPINA3	serpin peptidase inhibitor, clade A (alpha-1 antiproteinase, antitrypsin), member 3	0.0550147	0.086	0.477441	0.840857
	MD2	Up	A_23_P353048	SSPO	SCO-spondin homolog (Bos taurus)	0.0569254	0.088	0.480323	1.03249
	MD2	Up	A_24_P911648			0.0576266	0.059	0.481218	0.942163
	MD2	Up	A_32_P159234	C8orf79	chromosome 8 open reading frame 79	0.0589771	0.068	0.484944	0.767424
	MD2	Up	A_23_P69154	FAM198A	family with sequence similarity 198, member A	0.0625286	0.085	0.48849	0.662758
	MD2	Up	A_24_P201064	PPP1R3B	protein phosphatase 1, regulatory (inhibitor) subunit 3B	0.0628229	0.081	0.489377	0.716657
	MD2	Up	A_32_P345659	XIRP1	xin actin-binding repeat containing 1	0.0631101	0.083	0.489949	0.815035
	MD2	Up	A_24_P295709	SUV420H1	suppressor of variegation 4-20 homolog 1 (Drosophila)	0.0632171	0.083	0.490281	0.610417
	MD2	Up	A_32_P85753			0.0647041	0.041	0.492965	0.614991
	MD2	Up	A_23_P45424	ITGB1BP2	integrin beta 1 binding protein (melusin) 2	0.0667287	0.071	0.49682	0.588253
	MD2	Up	A_24_P913930			0.067235	0.078	0.496994	0.671366
	MD2	Up	A_23_P109864	GHSR	growth hormone secretagogue receptor	0.0676098	0.041	0.497915	0.8338
	MD2	Up	A_23_P141785			0.0676937	0.078	0.498015	0.699742
	MD2	Up	A_23_P39364	HOMER3	homer homolog 3 (Drosophila)	0.0683327	0.062	0.498741	0.629042
	MD2	Up	A_23_P164057	MFAP4	microfibrillar-associated protein 4	0.0685458	0.087	0.49947	0.607841
	MD2	Up	A_23_P56736	TUBA3D	tubulin, alpha 3d	0.06868	0.077	0.499495	0.69017
	MD2	Up	A_23_P208737	FOXA3	forkhead box A3	0.0691547	0.056	0.500879	0.610945
[truncated: 5,299 more rows]
