# Supplementary material for: Systems-level analysis of age-related macular degeneration reveals global biomarkers and phenotype-specific functional networks
Source: Genome Med. 2012 Feb 24;4(2):16. doi: 10.1186/gm315 (PMC3372225; doi:10.1186/gm315)
Supplement: Additional file 3 — Table S2. Curated list of genes previously associated with AMD. [file gm315-S3.XLS]

## Sheet:  AMD Genes
	Table S2. Curated list of genes previously associated with AMD and/or drusen composition.
		Abbreviation: Bruch's membrane (BM)
	Gene Symbol		Literature		AMD Interactome		Disease Module		References
			Genetic Linkage	Expression-Biomarker	RPE-Choroid	Retina
		ABCA1	X							33
		ABCA4	X				RPE-Choroid GA Down			54
		ACE	X							55
		ACN9		Leukocyte						40
		ACTB		Drusen			Retina MD1 Up			56
		ACTN1		Drusen						56
		AHNAK		BM			Retina MD2 Up			57
		ALB		Drusen			RPE-Choroid Late AMD Up			56, 58
		ALDH1A1		Drusen						56
		ALDOC		Retina						59
		AMBP		Drusen, BM						56, 57
		ANXA1		Drusen			RPE-Choroid MD2 Down			56
		ANXA2		Drusen			Retina MD2 Down			56
		ANXA4		BM						57
		ANXA5		Drusen, Leukocyte						40, 56
		ANXA6		Drusen,BM			Retina MD2 Down			56, 57
		APCS		BM, Drusen						57, 58
		APOA1		Drusen						56
		APOA4		Drusen						56
		APOE	X	Drusen		X	Retina GA&CNV Up			27-31, 56, 58
		APOH		BM						57
		ARHGDIA		BM			RPE-Choroid MD1 Up			57
		ARMS2	X							23, 24
		ARPC4		BM						57
		ASPN		BM						57
		ATP5A1		Drusen, RPE						56, 60
		ATP5B		RPE, Drusen						58, 60, 61
		ATP5D		RPE						60
		BASP1		BM			RPE-Choroid MD1 Down			57
		BFSP1		Drusen						56
		BFSP2		Drusen			RPE-Choroid MD2 Up			56
		BGN		Drusen						56
		C10orf58		BM						57
		C1R		RPE						62
		C1S		RPE		X	Retina Global Up			62
		C2	X				RPE-Choroid MD2 Down			19
		C3	X	Drusen, BM		X	Retina Global Up			21, 22, 56, 57
		C4		BM			Retina Global Up			57
		C5		Drusen, BM						56 - 58
		C6		Drusen, BM						56 - 58
		C7		Drusen, BM			RPE-Choroid GA Up			56, 57
		C8A		Drusen						58
		C8B		Drusen						56, 58
		C8G		BM, Drusen						57, 58
		C9		Drusen, BM						56 - 58
		CA4		BM			RPE-Choroid MD2 Up			57
		CALB2		Retina						59
		CALM1		BM						57
		CAV1		BM						57
		CCL11		Plasma, Ocular Tissue						63
		CCL2		Aqueous Humor, Urine	X		RPE-Choroid Global Up			64, 65
		CCNB1		Leukocyte						40
		CCT5		Retina						59
		CD8		Choroid						66
		CD9		BM						57
		CETP	X							33, 32
		CFB	X	RPE,BM			RPE-Choroid MD Down			19, 57, 62
		CFH	X	RPE,BM, Drusen						15-18, 57, 58, 62
		CFHR1	X							20
		CFHR3	X							20
		CFI	X			X	Retina Global Up			67
		CKB		Drusen, BM			RPE-Choroid MD2 Up			56, 57
		CLU		Drusen, RPE, BM		X	Retina GA&CNV Up			56 - 58, 62
		COL14A1		BM						57
		COL1A1		RPE, BM						57, 62
		COL1A2		RPE, Drusen						62
		COL3A1		RPE			RPE-Choroid MD2 Down			62
		COL6A1		Drusen						56
		COL6A2		Drusen						56
		COL8A1		Drusen						56
		COX5B		BM						57
		COX6B1		RPE						60
		CP		Plasma		X	Retina Global Up			68
		CPA4		RPE						62
		CRABP1		RPE, Retina, BM			Retina CNV Up			57, 59, 61
		CRP		Plasma						69 - 72
		CRYAA		Drusen, Retina, RPE, BM			RPE-Choroid CNV Up			56, 57, 59, 61
		CRYAB		Drusen, RPE, BM			Retina MD2 Up			56, 57, 62
		CRYBA1		Drusen						56
		CRYBA4		Drusen						56
		CRYBB1		Drusen						56
		CRYBB2		Drusen, BM			RPE-Choroid CNV Up			56, 57
		CRYGB		Drusen						56
		CRYGC		Drusen						56
		CRYGD		Drusen			Retina GA&CNV Up			56
		CRYGS		Drusen			RPE-Choroid GA Down			56
		CSE1L		Leukocyte						40
		CST3	X	Plasma			RPE-Choroid MD2 Up			73, 74
		CTGF		CNV Membrane	X		RPE-Choroid CNV Up			75, 76
		CTSD		Drusen						56
		CX3CR1	X		X		RPE-Choroid GA&CNV Up & Retina GA&CNV Up			77
		CXCL10		Plasma, Ocular Tissue	X		RPE-Choroid Global Up			63
		CXCL12		Plasma			RPE-Choroid MD Down			78
		DEFA3		BM			RPE-Choroid GA Down			57
		DICER1		RPE						79
		DIP2C		Drusen			Retina MD2 Up			56
		DLD		Retina						59
		ECM1		RPE						62
		EDN1		Leukocyte			RPE-Choroid MD Up			78
		EFEMP1		Drusen			Retina GA&CNV Up			56
		EIF4H		RPE			Retina CNV Up			61
		ELN		Drusen			RPE-Choroid Global Down			56
		ENO1		Retina			RPE-Choroid MD2 Down			59
		ENO2		Drusen						58
		EPHX1	X							80
		ERCC6	X				Retina MD1 Down			81
		ERP29		Retina						59
		FABP5		Retina			Retina GA&CNV Up			59
		FADS1	X				RPE-Choroid MD2 Up			33
		FANCG		Leukocyte						40
		FASL		Plasma						82
		FBLN1		BM						57
		FBLN5	X	Drusen						56, 83
		FGA		Plasma						84
		FGB		Plasma, BM						57, 84
		FGG		Plasma, Drusen			RPE-Choroid CNV Down			56, 84
		FHAD1		Drusen						58
		FN1		Drusen, RPE	X		RPE-Choroid GA&CNV Up			56, 62
		FRZB		Drusen			Retina GA&CNV Up			56
		FTL		BM						57
		GAPDH		Drusen, BM						56, 57
		GC		BM						57
		GFAP		BM			Retina GA&CNV Up			57
		GLOD4		Retina						59
		GPNMB		Drusen						56
		GSTM1	X							85, 86
		GSTP1	X	RPE						61, 85, 86
		GSTT1	X				RPE-Choroid Global Down & Retina Global Down			85, 86
		GUK1		Retina						59
		H2AFY		BM						57
		H3F3A		Drusen						56
		H3F3B		Drusen			Retina MD1 Up			56
		HADHB		BM						57
		HBA1		BM			RPE-Choroid MD Up			57
		HBB		BM			RPE-Choroid MD Up			57
		HIF1A		CNV Membrane						87
		HIF2A		CNV Membrane						87
		HIST1H1E		Drusen, BM						56, 57
		HIST1H2AG		BM			RPE-Choroid CNV Down			57
		HIST1H2BD		BM			RPE-Choroid Late AMD Down			57
		HIST1H2BJ		Drusen, BM						56, 57
		HIST1H2BL		Drusen						56
		HIST1H4A		BM						57
		HIST2H2BE		Drusen			RPE-Choroid MD2 Down			56
		HIST2H2BF		BM						57
		HLA	X							88
		HLA-A		BM			Retina Global Up			57
		HLA-DQA2		Leukocyte			RPE-Choroid Global Up			40
		HLA-DRA		BM, Drusen			Retina GA&CNV Up			57, 58
		HLA-DRB1		BM						57
		HMCN1	X							89
		HMOX1		RPE			RPE-Choroid MD1 Up			90
		HMOX2		RPE						90
		HNRNPD		BM						57
		HP		BM			RPE-Choroid MD Down			57
		HSPA1A		RPE			RPE-Choroid Global Down			61
		HSPA5		Retina			RPE-Choroid CNV Down			59
		HSPA8		Retina, RPE			RPE-Choroid MD2 Up			59, 61
		HSPA9		RPE						60, 61
		HSPD1		Retina, RPE						59, 61
		HTRA1	X							23, 25, 26
		ICAM1		Aqueous Humor			RPE-Choroid MD2 Down			64, 91
		IDH1		BM			Retina Late AMD Up			57
		IG@		Drusen, Leukocyte	X		RPE-Choroid CNV Up			40, 56
		IGF1		Plasma			Retina GA Up			78
		IL6		Plasma	X		RPE-Choroid GA Up			71
		IL8	X				RPE-Choroid MD Down			92
		IMMT		RPE						60
		ISOC1		Leukocyte						40
		LAMB2		Drusen						56
		LAP3		Retina			Retina GA&CNV Up			59
		LBP		BM			RPE-Choroid GA Up			57
		LDHA		BM			Retina MD1 Up			57
		LEP		Plasma						93
		LGALS3		BM			Retina Late AMD Up			57
		LGALS3B		RPE						62
		LIPC	X							33, 32
		LPL	X				Retina MD1 Up			33
		LRP6	X							94
		LTF		Drusen			RPE-Choroid MD Down			56
		LUM		Drusen, RPE			Retina CNV Up			56, 62
		LUM		BM			Retina CNV Up			57
		MFAP4		Drusen			Retina CNV Up			56
		MMP2		CNV Membrane; RPE						62, 95
		MMP9	X	Plasma, CNV Membrane	X		RPE-Choroid GA&CNV Up			95 - 97
		MPO		BM						57
		MT-CO2		BM						57
		MYH9		Drusen			RPE-Choroid MD2 Down			56
		NID2		BM						57
		NOS1		Ocular Tissue						98
		NOS2		Choroid			RPE-Choroid MD Up			99
		NOS3		Ocular Tissue						98
		NSUN2		Leukocyte						40
		OGN		Drusen						56
		ORM1		Drusen, BM			RPE-Choroid MD Down			56, 57
		OXCT1		Retina						59
		PEBP1		BM						57
		PFDN1		Retina						59
		PKM2		RPE, BM						57, 61
		PLA2G2A		Drusen						56
		PLG		Drusen						56
		PLVAP		BM			RPE-Choroid GA&CNV Down			57
		PON1	X				RPE-Choroid MD Up			100
		PRDX1		Drusen						56
		PRELP		Drusen, BM						56, 57
		PSMA6		Retina						59
		PSMB5		Drusen						56
		RBBP4		Leukocyte						40
		RBP3		Drusen, BM						56
		RBP3		BM						57
		RDH5		Drusen						58
		RGR		Drusen						56
		RHO		Retina		X	Retina CNV Down			101
		RLBP1		RPE, BM			Retina GA&CNV Up			61
		RLBP1		BM			Retina GA&CNV Up			57
		RNASE4		Drusen						56
		RPE65		BM						57
		RPL6		BM						57
		RPS19		BM						57
		RTN4		BM						57
		S100A7		Drusen						56
		S100A8		Drusen, BM						56, 57
		S100A9		Drusen, BM			RPE-Choroid MD1 Up			56, 57
		SAA1		Drusen			RPE-Choroid GA Up			56, 58
		SAG		Retina			Retina MD1 Up			101
		SCARB1	X				RPE-Choroid MD2 Down			102
		SCARB2		Drusen						58
		SEMA3B		Drusen			Retina CNV Up			56
		SERPINA1		Drusen, BM						56, 57
		SERPINA3		Drusen		X	Retina Global Up			56, 57
		SERPINE1		Plasma						91
		SERPINF1	X	Vitreous, Drusen, RPE, BM						56, 57, 62, 103, 104
		SERPING1	X	RPE		X				62, 105
		SLC25A11		BM						57
		SLC2A1		BM						57
		SLC3A2		BM						57
		SLC4A1		BM						57
		SOD2	X	RPE						80, 90
		SPARC		RPE			Retina GA&CNV Up			62
		SPP2		Drusen						56
		SPTA1		BM			Retina MD Down			57
		SPTAN1		Drusen						56
		SPTB		BM			RPE-Choroid CNV Up			57
		ST13P4		BM						57
		STIP1		Retina						59
		STMN1		Retina						59
		TAGLN		BM			RPE-Choroid CNV Up			57
		TALDO1		BM						57
		TBC1D7		Leukocyte			RPE-Choroid MD2 Down			40
		TBCA		Retina						59
		TF	X			X	Retina GA&CNV Up			106
		TGFB1		Urine						65
		TGM2		BM			RPE-Choroid MD2 Down			57
		THBS4		Drusen						56
		THY1		BM						57
		TIMP1		RPE			Retina GA&CNV Up			62
		TIMP3	X	Drusen, BM						32, 56 - 58
		TLR3	X							107
		TLR4	X		X		RPE-Choroid GA Up			108
		TNC		Drusen		X	Retina Global Up			56
		TNMD	X							109
		TPD52		Leukocyte						40
		TPI1		Retina						59
		TPSAB1		BM						57
		TUBA1A		Retina			RPE-Choroid MD2 Down			59
		TUBA1C		Drusen			RPE-Choroid MD2 Down			56
		TUBA3C		Drusen						56
		TUBA3D		Drusen			RPE-Choroid MD2 Down			56
		TUBB2C		BM						57
		TUBB3		Drusen			RPE-Choroid MD1 Down			56
		TUFM		RPE			Retina MD1 Down			60
		TXNDC5		Leukocyte						40
		TYRP1		Drusen			RPE-Choroid GA Down			56
		UBB		BM						57
		UCHL1		Retina			RPE-Choroid MD1 Down			59
		VCAM1		Aqueous Humor	X		RPE-Choroid CNV Up			64
		VDAC1		Retina, RPE						59, 61
		VDAC3		BM						57
		VEGF	X	Plasma						84, 94, 110
		VIM		Drusen			Retina GA&CNV Up			56
		VKORC1		Leukocyte						40
		VLDLR	X							94
		VTN		Drusen, BM			Retina MD1 Down			56 - 58
		VWF		Plasma, BM			RPE-Choroid CNV Down			57, 84
		YWHAB		BM						57
		ZDHHC4		Leukocyte						40
