# Supplementary material for: Systems-level analysis of age-related macular degeneration reveals global biomarkers and phenotype-specific functional networks
Source: Genome Med. 2012 Feb 24;4(2):16. doi: 10.1186/gm315 (PMC3372225; doi:10.1186/gm315)
Supplement: Additional file 5 — Table S3. RPE-choroid (sheet 1, Table S3, RPE-choroid) and retina (sheet 2, Table S3, Retina) disease module gene lists and associated data. [file gm315-S5.XLS]

## Sheet: Table S3-RPE-Choroid
	Table S3. RPE-choroid AMD Disease Modules and clusters, related to Figure 2.
	A Cluster number reported by AutoSOME software tool [46].
	B Official gene symbol is shown if possible, otherwise Agilent probe ID (Whole Human Genome 4x44K platform) is given.
	C Secreted gene products were identified using UnitProt Keywords (http://www.uniprot.org/keywords/) and DAVID [52]
	D Significance scores are described in Materials and Methods of primary text.
	Green gene/probe symbols indicate immunoglobulins identified by gene expression clustering and confirmed by probe sequence alignment (see Materials and Methods)
	Abbreviations: Macula (Mac), Extramacula (Xmac)
	Disease Module	Cluster No.A	Gene/Probe SymbolB	Gene Description	Unigene	SecretedC	Significance Scores for each Disease Class and Gene/ProbeD
							Global	Global Mac	Global XMac	MD	MD Mac	MD XMac	MD1	MD1 Mac	MD1 XMac	MD2	MD2 Mac	MD2 XMac	Dry AMD	Dry AMD Mac	Dry AMD XMac	GA	GA Mac	GA XMac	CNV	CNV Mac	CNV XMac
	RPE-Choroid Global Up	32	C10orf18	chromosome 10 open reading frame 18	Hs.432548		5.59692	2.97741	3.03711	3.91182	2.21067	1.95433	2.41519	0	1.19669	2.08695	1.30569	0	0	0	2.0383	2.34994	1.24658	0	2.39301	1.21568	1.47156
	RPE-Choroid Global Up	32	ARL9	ADP-ribosylation factor-like 9	Hs.444449		5.53251	4.07165	2.14341	1.85044	1.25911	0	0	0	0	3.69017	7.35819	0	6.21943	3.63948	3.32334	0	0	0	1.50213	1.4716	0
	RPE-Choroid Global Up	32	CXCL10	chemokine (C-X-C motif) ligand 10	Hs.632586	x	5.51126	2.73498	3.7386	2.62286	2.2133	0	2.07603	2.29801	0	0	0	0	3.27404	1.65241	2.05942	1.81804	0	1.0641	2.23653	1.21817	1.2023
	RPE-Choroid Global Up	32	FZD10	frizzled homolog 10 (Drosophila)	Hs.31664		4.8344	3.43833	0	2.32538	1.18147	1.51317	0	0	0	2.66959	1.09006	1.73944	3.43616	3.49937	0	1.73346	0	0	3.90171	3.18902	1.87061
	RPE-Choroid Global Up	32	CTSL2	cathepsin L2	Hs.660866		4.54734	2.94983	2.02243	0	0	0	0	0	0	2.96777	1.91543	1.31316	4.19057	2.7245	1.85762	0	0	0	1.949	1.55491	0
	RPE-Choroid Global Up	32	CXCL9	chemokine (C-X-C motif) ligand 9	Hs.77367	x	4.44227	2.10678	3.43208	1.16102	0	0	1.16671	0	0	0	0	0	4.48801	2.26605	2.66032	0	0	0	2.70131	1.39735	1.51648
	RPE-Choroid Global Up	32	CCL8	chemokine (C-C motif) ligand 8	Hs.271387	x	3.78137	1.52909	2.94093	1.36117	0	1.17939	1.20172	0	0	0	0	0	2.30151	0	1.84107	1.93054	0	0	2.21913	0	1.70364
	RPE-Choroid Global Up	32	A_32_P65022		Hs.718918		3.6806	1.74844	2.3745	1.73172	1.29513	0	1.42965	1.00089	0	0	0	0	2.51279	1.0688	1.78804	0	0	0	1.8259	0	1.42438
	RPE-Choroid Global Up	32	TNFAIP3	tumor necrosis factor, alpha-induced protein 3	Hs.211600		3.4992	1.64078	2.41554	0	0	0	1.30905	0.951938	0	0	0	0	0	0	0	1.75762	0	0	1.25179	0	0
	RPE-Choroid Global Up	32	GBP1	guanylate binding protein 1, interferon-inducible, 67kDa	Hs.62661		3.14491	0	2.96034	0	0	0	0	0	1.41779	0	0	0	2.41864	0	1.92682	1.16711	0	0	1.42379	0	0.83204
	RPE-Choroid Global Up	32	HLA-DQA2	major histocompatibility complex, class II, DQ alpha 2	Hs.591798		3.14273	1.15151	2.6381	1.95408	0	1.47143	1.64009	1.09277	1.26329	0	0	0	1.15189	0	0	1.86478	1.25337	1.52968	2.69558	1.46547	1.5351
	RPE-Choroid Global Up	32	UBD	ubiquitin D	Hs.44532		2.98597	1.47678	2.19787	0	0	0	1.40222	1.60436	0	0	0	0	2.56406	0	2.62908	1.67317	0	0	2.2144	1.31073	1.35266
	RPE-Choroid Global Up	32	A_23_P96191				2.91912	2.46352	1.11394	0	0	0	0	1.4945	0	0	0	0	0	1.49342	0	0	0	0	1.4622	0	0
	RPE-Choroid Global Up	32	LRRC2	leucine rich repeat containing 2	Hs.657345		2.73935	3.11215	0	2.09221	2.095	0	1.04429	1.46302	0	1.77429	0	1.63264	1.86657	2.75723	0	0	0	0	1.30158	1.14181	1.2925
	RPE-Choroid Global Up	32	ADAMTS5	ADAM metallopeptidase with thrombospondin type 1 motif, 5	Hs.58324	x	2.73773	1.85434	1.41069	1.96235	1.32022	1.08066	0	0	0	2.63309	1.60536	1.21811	1.81346	1.00034	1.40548	0	0	0	1.16036	1.90158	0
	RPE-Choroid Global Up	32	CXCL11	chemokine (C-X-C motif) ligand 11	Hs.632592	x	2.59253	1.65187	0	0	1.0394	0	1.09016	1.3109	0	0	0	0	1.9908	1.56585	1.2493	1.3063	0	0.997817	1.69406	1.2065	1.49985
	RPE-Choroid Global Up	32	CD69	CD69 molecule	Hs.208854		2.57163	1.86255	0	0	1.00764	0	0	0	0	0	0	0	2.31996	1.62782	1.02557	3.47093	2.25952	1.80827	0	0	0
	RPE-Choroid Global Up	32	A_24_P33341				2.56914	1.65758	1.37599	1.28578	0	0	0	0	0	0	0	0	0	1.25421	0	1.36976	0	0	1.29504	0	1.02807
	RPE-Choroid Global Up	32	GNLY	granulysin	Hs.105806	x	2.53881	1.66935	0	0	0	0	0	0	0	0	0	0	0	1.55054	0	1.43563	1.17464	0	2.40541	1.01351	1.77524
	RPE-Choroid Global Up	32	A_32_P107994		Hs.667977		2.49772	2.34594	0	2.04133	1.80193	0	0.976046	0	0	1.82338	1.09383	1.15019	2.37859	2.40329	0	0	0	0	0	0	0
	RPE-Choroid Global Up	32	SAPS1	SAPS domain family, member 1	Hs.515610		2.48475	2.13097	0	2.08135	1.63045	0	1.16609	0	0	1.45637	1.1373	0	1.70239	1.58168	0	0	0	0	0	0	0
	RPE-Choroid Global Up	32	A_24_P15550		Hs.570230		2.4463	1.81885	1.01965	1.24415	1.10512	0	1.74631	1.59161	0	0	0	0	1.46964	1.36004	0	0	0	0	1.05989	0	1.02702
	RPE-Choroid Global Up	32	IL4I1	interleukin 4 induced 1	Hs.574492		2.40009	0	1.76249	0	0	0	0	0	0	0	0	0	2.53113	1.24172	1.65053	2.30324	0	1.46806	0	0	0
	RPE-Choroid Global Up	32	A_23_P21249				2.31683	1.5584	1.09851	1.73655	0.927761	1.11145	1.32579	0	0	0	0	0	0	0	0	1.16925	0	0	0	0	0
	RPE-Choroid Global Up	32	A_24_P15388		Hs.720346		2.24439	1.96044	0	1.06821	0	0	0	0	0	0	0	0	0	1.59207	0	1.11972	0	0	0	0	0
	RPE-Choroid Global Up	32	A_32_P199824				2.24271	1.684	1.161	1.4785	1.49908	0	0	0	0	1.37368	1.08064	0	2.32476	1.43253	1.42164	0	0	0	0	0	0
	RPE-Choroid Global Up	32	A_32_P722809		Hs.449621		2.22217	1.74672	0	1.0864	0	0	1.59035	1.33049	0	0	0	0	1.67547	1.46674	0	0	0	0	0	0	0
	RPE-Choroid Global Up	32	GBP5	guanylate binding protein 5	Hs.513726		2.12892	0	1.33186	0	0	0	0	0	0	0	0	0	2.26747	1.47486	1.24318	1.19713	0	0	2.25464	0	1.52949
	RPE-Choroid Global Up	32	LOC100290115	similar to hCG2042717	Hs.512293		2.102	1.96262	0	1.14366	0	0	1.25336	0	0	0	0	0	0	1.44633	0	0	0	0	1.25517	0	0
	RPE-Choroid Global Up	32	IL1B	interleukin 1, beta	Hs.126256	x	2.08403	0	2.03053	0	0	0	0	0	1.60438	0	0	0	1.34113	0	1.39531	1.86724	0	0	0	0	0
	RPE-Choroid Global Up	32	A_24_P702749				1.97321	1.58108	0	1.47836	1.03999	0	1.16671	0	0	0	0	0	0	1.07283	0	1.13907	0	0	1.27231	0	0
	RPE-Choroid Global Up	32	A_32_P80016				1.9693	1.69702	0	2.17857	2.26189	0	1.52324	1.34439	0	1.20721	1.42786	0	1.69414	1.71403	0	0	0	0	0	0	0
	RPE-Choroid Global Up	32	A_24_P341126				1.96161	1.62346	0	1.28436	0	0	1.1626	0.978141	0	0	0	0	0	0.990333	0	1.31698	0	0	1.12698	0	0
	RPE-Choroid Global Up	32	MARCO	macrophage receptor with collagenous structure	Hs.67726		1.9081	1.3516	0	0	1.3682	0	1.88989	1.26912	0	0	0	0	0	0	0	1.71346	0	0	2.71409	1.60698	1.27499
	RPE-Choroid Global Up	32	A_24_P590547		Hs.705224		1.90322	1.40434	0	0	0	0	0	0	0	0	0	0	0	1.12436	0	1.11238	0	0	1.14074	0	0
	RPE-Choroid Global Up	32	A_24_P519504		Hs.719643		1.88701	1.02357	1.19387	0	0	0	1.43931	1.26067	0	0	0	0	1.34493	0	0	0	0	0	1.1698	0	0
	RPE-Choroid Global Up	32	A_24_P626951		Hs.705191		1.88127	1.14091	0	0	0	0	1.16756	0	0	0	0	0	0	0	0	1.17488	0	0	1.1994	0	0
	RPE-Choroid Global Up	32	CXCL2	chemokine (C-X-C motif) ligand 2	Hs.75765	x	1.87353	1.153	0	0	0.966307	0	0	0	0	0	0.873673	0	0	0	0	1.75342	1.19406	0	1.02793	0	0
	RPE-Choroid Global Up	32	IDO1	indoleamine 2,3-dioxygenase 1	Hs.840		1.86203	0	1.34445	0	0	0	0	0	0	0	0	0	2.37179	1.23915	1.42433	1.36096	0	0	0	0	0
	RPE-Choroid Global Up	32	A_23_P21260				1.81429	1.09358	0.996109	1.31013	0	0.994019	1.46925	0	0	0	0	0	0	0	0	0	0	0	0	0	0
	RPE-Choroid Global Up	32	LOC100289290	similar to hCG2042717	Hs.512293		1.80578	1.52618	0	1.5612	1.02356	0	1.39852	1.21823	0	0	0	0	0	0.980452	0	1.43958	0	0	1.16744	0	0
	RPE-Choroid Global Up	32	RBM3	RNA binding motif (RNP1, RRM) protein 3	Hs.301404		1.80189	0	1.41688	0	0	0	2.97715	1.83661	1.3038	0	0	0	0	0	1.24575	1.19982	0	1.07897	1.73694	0	1.17797
	RPE-Choroid Global Up	32	PRSS33	protease, serine, 33	Hs.280658	x	1.79917	3.1072	0	1.33204	1.45779	1.19602	0.905454	0	1.00451	0	0	0	1.3988	1.61751	0	0	1.09907	0	0	1.23874	0
	RPE-Choroid Global Up	32	A_32_P157927				1.64206	1.18936	0	0	0	0	0	0	0	0	0	0	0	0	0	0	0	0	1.04262	0	0
	RPE-Choroid Global Up	32	A_24_P488083		Hs.703938		1.6417	1.73805	0	0	0	0	0	0	0	0	0	0	0	1.60415	0	1.33018	0	0	0	0	0
	RPE-Choroid Global Up	32	CCL2	chemokine (C-C motif) ligand 2	Hs.303649	x	1.52538	0	1.10995	0	0	0	0	0	0	0	0	0	1.15845	0	0	1.64	0	0	1.41879	0	0
	RPE-Choroid Global Up	32	A_24_P110242				1.51953	1.66768	0	1.2388	1.06998	0	1.19795	0	0	0	0	0	0	1.06423	0	1.03634	0	0	0	0	0
	RPE-Choroid Global Up	32	LOC652494	similar to Ig heavy chain V-III region VH26 precursor	Hs.628843		1.44183	1.69203	0	0	0	0	0	0	0	0	0	0	0	1.37379	0	1.3397	0	0	1.32617	0	0
	RPE-Choroid Global Up	32	A_24_P229447				1.42765	1.21291	0	0	0	0	0	0	0	0	0	0	0	0	0	1.21932	0	0	0	0	0
	RPE-Choroid Global Up	32	LOC642838	similar to hCG1742442	Hs.631809		1.4172	1.29864	0	1.45025	1.03264	0	1.7008	1.467	0	0	0	0	0	0	0	0	0	0	0	0	0
	RPE-Choroid Global Up	32	A_24_P272146		Hs.449621		1.39636	1.28593	0	0	0	0	1.42423	1.25996	0	0	0	0	0	1.22495	0	0	0	0	0	0	0
	RPE-Choroid Global Up	32	A_23_P73328				1.39503	1.38669	0	0	0	0	0	0	0	0	0	0	0	1.11309	0	0	0	0	1.50514	0.9625	0
	RPE-Choroid Global Up	32	A_23_P72330				1.36964	1.2777	0	0	0	0	0	0	0	0	0	0	0	0	0	1.2855	0	0	1.29356	0	0
	RPE-Choroid Global Up	32	ERAP2	endoplasmic reticulum aminopeptidase 2	Hs.482910		1.34497	0	0	0	0	0	0	0	0	0	0	0	1.01857	0	0	0	0	0	2.29367	1.0459	1.47799
	RPE-Choroid Global Up	32	IGJ	immunoglobulin J polypeptide, linker protein for immunoglobulin alpha and mu polypeptides	Hs.643431		1.30814	1.43511	0	0	0	0	0	0	0	0	0	0	0	1.00203	0	0	0	0	1.03727	0	0
	RPE-Choroid Global Up	32	A_24_P326084				1.24666	0	1.11873	0	0	0	0	0	0	0	0	0	0	0	0	1.58259	0	0	0	0	0
	RPE-Choroid Global Up	32	A_24_P100684		Hs.720416		1.22751	1.22429	0	0	0	0	0	0	0	0	0	0	0	1.11706	0	2.00547	0	0	0	0	0
	RPE-Choroid Global Up	32	A_24_P384119		Hs.638757		1.2273	0	0	1.26737	0	0	1.14384	0	0	0	0	0	0	0	0	1.28311	0	0	0	0	0
	RPE-Choroid Global Up	32	CXCL1	chemokine (C-X-C motif) ligand 1 (melanoma growth stimulating activity, alpha)	Hs.789	x	1.17111	0	1.14569	0	0	0	0	0	0	0	0	0	0	0	0	1.11795	0	0	0	0	0
	RPE-Choroid Global Up	32	C2CD4B	C2 calcium-dependent domain containing 4B	Hs.144372		1.16381	0	0	0	0	0	0	0	0	0	0	0	0	0	0	1.48448	0	0	0	0	0
	RPE-Choroid Global Up	32	A_32_P39440		Hs.652919		1.1392	1.28677	0	0	0	0	0	0	0	0	0	0	0	1.06734	0	0	0	0	0	0	0
	RPE-Choroid Global Up	32	A_32_P43664				1.07352	1.5928	0	0	0	0	0	1.06542	0	0	0	0	0	0	0	0	0	0	0	0	0
	RPE-Choroid Global Up	32	TNFAIP6	tumor necrosis factor, alpha-induced protein 6	Hs.437322		1.0289	0	0	0	0	0	0	0	0	0	0	0	1.05834	0	0.969988	0	0	0	0	0	0
	RPE-Choroid Global Up	32	ZNF92	zinc finger protein 92	Hs.9521		0	3.68428	0	0	0	0	0	0	3.17751	0	1.11405	0	2.568	2.38144	0	0	1.23301	0	0	1.71711	0
	RPE-Choroid Global Up	32	A_32_P201620				0	2.86061	0	0	2.4655	0	2.58345	2.14255	0	0	0	0	0	0	0	0	0	0	0	2.83886	0
* see below	RPE-Choroid Global Up	29	B2M	beta-2-microglobulin	Hs.534255	x	0	2.55193	0	0	0	0	0	0	-1.4315	0	0	0	1.75769	2.19013	0	1.48043	1.21084	0	1.48389	1.14135	0
	RPE-Choroid Global Up	32	A_24_P719081				0	2.41457	0	0	1.78904	0	0	1.6609	0	0	0	0	0	1.88078	0	0	0	0	0	0	0
	RPE-Choroid Global Up	32	CD86	CD86 molecule	Hs.171182		0	2.20562	0	1.27083	1.71731	0	0	1.08135	0	1.43971	0	0	1.69827	2.12923	0	0	0	0	0	0	0
	RPE-Choroid Global Up	32	LOC100132941	similar to Ig heavy chain	Hs.460661		0	2.03335	0	0	0	0	0	0	0	0	0	0	0	1.44291	0	1.16727	0	0	0	0	0
	RPE-Choroid Global Up	32	A_23_P144244				0	2.01563	0	0	1.70699	0	2.81319	1.90163	1.42336	0	0	0	0	1.69205	0	0	0	0	0	0	0
	RPE-Choroid Global Up	32	RPA4	replication protein A4, 34kDa	Hs.659349		0	2.00741	0	0	0	0	0	0	0	0	0	0	0	2.10444	0	0	0	0	0	0	0
	RPE-Choroid Global Up	32	RGS1	regulator of G-protein signaling 1	Hs.75256		0	1.91093	0	1.39351	0	0	1.06935	0	0	0	0	0	0	0	0	2.82902	3.38072	0	1.37696	2.58914	0
	RPE-Choroid Global Up	32	PRAP1	proline-rich acidic protein 1	Hs.15951	x	0	1.87598	0	0	0	0	0	0	0	0	0	0	2.76347	3.41456	0	0	0	0	0	0	0
	RPE-Choroid Global Up	32	ATP10B	ATPase, class V, type 10B	Hs.109358		0	1.8585	0	0	0	0	0	0	0	0	0	0	0	1.35224	0	0	0	0	1.15598	0	0
	RPE-Choroid Global Up	32	TBX1	T-box 1	Hs.173984		0	1.82448	0	2.21605	1.82219	0	0	1.11169	0	3.32139	1.40303	1.87103	2.32774	1.35569	1.23389	0	1.25068	0	0	0	0
	RPE-Choroid Global Up	32	HMGB3L1	high-mobility group box 3-like 1	Hs.558624		0	1.78414	0	0	1.53942	0	0	0	0	0	1.19909	0	0	0	0	0	0.908984	0	0	1.7892	0
	RPE-Choroid Global Up	32	A_24_P204727		Hs.705146		0	1.77138	0	1.24079	0	0	0	0	0	0	0	0	0	0	0	0	0	0	0	0	0
	RPE-Choroid Global Up	32	A_24_P923271				0	1.73609	0	1.66021	1.22014	0	0.98874	0	0	1.05206	0	0	0	0	0	2.96255	1.88567	1.29766	2.78937	1.76141	1.22435
	RPE-Choroid Global Up	32	CCL3L3	chemokine (C-C motif) ligand 3-like 3	Hs.512304	x	0	1.72363	0	0	1.8832	0	0	1.49287	0	0	0	0	0	0	0	1.41259	0	0	0	0	0
	RPE-Choroid Global Up	32	KLRC1	killer cell lectin-like receptor subfamily C, member 1	Hs.512576		0	1.66994	0	0	1.5459	0	0	1.11916	0	0	0	0	0	0	0	2.7247	1.64444	1.51587	0	0	0
	RPE-Choroid Global Up	32	KIAA0125	KIAA0125			0	1.66746	0	0	0	0	0	0	0	0	0	0	0	1.20278	0	0	0	0	0	0	0
	RPE-Choroid Global Up	32	PCK1	phosphoenolpyruvate carboxykinase 1 (soluble)	Hs.1872		0	1.64513	0	0	0	0	0	0	0	0	0	0	1.60084	1.84967	0	0	0	0	0	0	0
	RPE-Choroid Global Up	32	HMBOX1	homeobox containing 1	Hs.591836		0	1.56302	0	0	0	0	0	0	0	0	0	0	1.49156	1.69248	0	0	0	0	0	0	0
	RPE-Choroid Global Up	32	C4orf7	chromosome 4 open reading frame 7	Hs.320147	x	0	1.51248	0	0	0	0	0	0	0	0	0	0	0	0	0	1.72565	1.16416	0	1.64808	3.24325	0
	RPE-Choroid Global Up	32	A_23_P350782				0	1.39936	0	0	0	0	2.3325	2.74076	0	0	0	0	1.29639	1.09984	0	0	0	0	0	0	0
	RPE-Choroid Global Up	32	ADAMTS1	ADAM metallopeptidase with thrombospondin type 1 motif, 1	Hs.643357	x	0	1.36369	0	0	0	0	0	0	0	1.64648	1.60511	0	2.22087	1.7097	0	0	0	0	0	0	0
	RPE-Choroid Global Up	32	A_24_P92683		Hs.638757		0	1.26415	0	0	0	0	0	0	0	0	0	0	0	0	0	0	0	0	0	0	0
	RPE-Choroid Global Up	32	A_24_P852001		Hs.719895		0	1.15293	0	0	0	0	0	0	0	0	0	0	0	0	0	1.22689	0	0	0	0	0
	RPE-Choroid Global Up	32	LOC100287723	similar to Ig kappa chain	Hs.449972		0	1.13231	0	0	0	0	0	1.03077	0	0	0	0	0	0	0	0	0	0	0	0	0
	RPE-Choroid Global Up	32	A_32_P148122		Hs.650501		0	1.08755	0	0	0	0	1.12265	1.21417	0	0	0	0	0	0	0	0	0	0	0	0	0
	RPE-Choroid Global Up	32	KLK11	kallikrein-related peptidase 11	Hs.57771	x	0	1.0666	0	0	0	0	0	0	0	0	0	0	0	1.34594	0	0	0	0	1.03694	1.16859	0
	RPE-Choroid Global Up	32	SP5	Sp5 transcription factor	Hs.368802		0	1.02029	0	0	0	0	0	0	0	0	0	0	0	1.17989	0	0	0	0	0	0	0
	RPE-Choroid Global Up	72	LOC100288598	hypothetical protein LOC100288598	Hs.523012		0	0	3.21005	0	0	0	0	0	0	0	0	0	0	0	2.57545	0	0	1.31914	0	0	1.50348
	RPE-Choroid Global Up	72	PEAR1	platelet endothelial aggregation receptor 1	Hs.142003		0	0	2.32655	0	0	0	0	0	0	0	0	0	0	0	1.71814	0	0	0	0	0	0
	RPE-Choroid Global Up	72	CD1D	CD1d molecule	Hs.1799		0	0	1.94599	0	0	0	0	0	0	0	0	0	0	0	1.64437	0	0	0	0	0	0
	RPE-Choroid Global Up	72	EGR3	early growth response 3	Hs.534313		0	0	1.59877	0	0	0	0	0	1.16062	0	0	0	0	0	1.61724	0	0	0	0	0	0
	RPE-Choroid MD Up	50	PDK4	pyruvate dehydrogenase kinase, isozyme 4	Hs.8364		0	0	0	2.68069	1.34286	1.93548	0	0	0	4.10215	3.46694	3.64188	0	0	-1.33887	1.1194	0	0	0	0	0
	RPE-Choroid MD Up	50	ANGPTL4	angiopoietin-like 4	Hs.9613	x	0	0	0	3.18877	2.20419	1.32235	1.68116	1.66834	0	4.2672	1.88641	2.55241	0	0	0	1.56619	0	0	0	0	0
	RPE-Choroid MD Up	50	FAM119A	family with sequence similarity 119, member A	Hs.664764		0	0	1.65078	3.49331	0	2.86458	2.32008	0	-0.46308	3.32891	2.07114	1.58252	0	0	0	0	0	0	0	0	0
	RPE-Choroid MD Up	50	P2RY8	purinergic receptor P2Y, G-protein coupled, 8	Hs.111377		0	0	0	4.1397	2.85691	0	2.40263	3.27476	0	2.16444	0	1.63184	0	0	0	0	0	0	0	0	0
	RPE-Choroid MD Up	50	A_23_P170719				0	0	0	2.64942	1.93999	0	1.32421	1.43513	0	4.17773	1.81753	2.6552	0	0	0	1.45742	0	0	0	0	0
	RPE-Choroid MD Up	50	APOLD1	apolipoprotein L domain containing 1	Hs.23388		0	1.77499	0	3.11667	1.54946	1.92242	1.48786	0	1.79467	2.65937	3.20833	0	0	1.78844	0	0	0	0	0	0	0
	RPE-Choroid MD Up	50	FAM19A2	family with sequence similarity 19 (chemokine (C-C motif)-like), member A2	Hs.269745		0	0	0	3.6671	3.05124	0	2.60641	3.1428	0	0	0	0	0	0	0	0	0	0	0	0	0
	RPE-Choroid MD Up	50	IGFBP3	insulin-like growth factor binding protein 3	Hs.450230	x	0	0	0	2.04446	1.53777	0	0	0	0	4.36056	1.42064	2.93112	0	0	0	0	0	0	0	0	0
	RPE-Choroid MD Up	50	P2RY14	purinergic receptor P2Y, G-protein coupled, 14	Hs.2465		0	0	0	2.18347	1.00829	2.61526	1.05412	0	3.18025	2.7823	1.53097	1.39968	0	0	0	0	0	0	0	0	0
	RPE-Choroid MD Up	50	TMSB15A	thymosin beta 15a	Hs.56145		0	0	0	1.71621	0	1.02844	0	0	0	2.04955	1.69198	0	0	0	0	0	0	0	0	0	0
	RPE-Choroid MD Up	50	A_32_P875758				0	0	0	2.97599	0	2.1206	0	0	1.00392	3.06422	1.29726	1.97808	0	0	0	0	0	0	0	0	0
	RPE-Choroid MD Up	50	ANGPT2	angiopoietin 2	Hs.583870	x	0	1.52155	0	2.0386	2.57203	0	0	1.32999	0	1.95601	2.27616	0	0	0	0	0	0	-1.9973	0	0	0
	RPE-Choroid MD Up	50	A_24_P652609		Hs.521495		0	0	0	2.13426	0	1.6344	3.35403	2.32702	1.26315	0	0	0	0	0	0	0	0	0	0	0	0
	RPE-Choroid MD Up	50	CLEC4E	C-type lectin domain family 4, member E	Hs.236516		0	0	0	2.77351	1.13293	2.23725	1.41502	0	0	2.70958	0	1.57708	0	0	0	0	0	0	0	0	0
	RPE-Choroid MD Up	50	FAM84A	family with sequence similarity 84, member A	Hs.260855		0	0	1.25554	2.83119	1.78885	1.45872	0	0	1.20225	2.12348	1.96023	0	0	0	1.03606	0	0	0	0	0	0
	RPE-Choroid MD Up	50	MYRIP	myosin VIIA and Rab interacting protein	Hs.594535		0	0	0	1.66242	1.20243	0	0	0	0	2.2217	1.20942	0.96463	0	0	0	0	0	0	0	0	0
	RPE-Choroid MD Up	50	TFPI	tissue factor pathway inhibitor (lipoprotein-associated coagulation inhibitor)	Hs.516578	x	0	0	0	2.6275	1.62415	1.33669	1.83208	1.50302	0	1.37622	0	0	0	0	0	1.1141	1.12154	0	0	0	0
	RPE-Choroid MD Up	50	LOC284033	hypothetical LOC284033	Hs.592124		0	0	0	1.53339	0.992027	1.29597	0	0	0	2.42396	1.20517	2.54835	0	0	0	0	0	0	0	0	0
	RPE-Choroid MD Up	50	LOC100293208	hypothetical protein LOC100293208	Hs.713005		0	0	0	2.31167	1.23832	1.36579	0	0	2.15605	1.43616	1.60557	0	0	0	0	0	0	0	0	0	0
	RPE-Choroid MD Up	50	INHBB	inhibin, beta B	Hs.1735	x	0	0	1.5055	2.16991	1.78951	1.10451	0	0	0	1.53143	1.23419	0	0	0	1.42848	0	0	0	0	0	0
	RPE-Choroid MD Up	50	REN	renin	Hs.3210	x	0	0	0	1.85634	0	1.84814	0	0	1.26413	1.36375	0	1.18377	0	2.11278	0	0	0	0	0	0	0
	RPE-Choroid MD Up	50	TMEM27	transmembrane protein 27	Hs.129614		0	0	0	1.07639	0	0	0	0	0	2.421	2.20345	1.15192	1.0798	0	1.0295	0	0	0	0	0	0
	RPE-Choroid MD Up	50	CCL14	chemokine (C-C motif) ligand 14	Hs.714858	x	0	0	0	1.96107	0	1.43497	0	0	0	2.18235	0	1.78924	0	0	1.13879	0	0	0	0	0	0
	RPE-Choroid MD Up	50	COLEC11	collectin sub-family member 11	Hs.32603	x	0	0	0	1.79612	0	1.08545	0	0	0	1.75472	0	1.83766	0	0	0	0	-1.30125	0	0	-1.08726	0
	RPE-Choroid MD Up	50	HLF	hepatic leukemia factor	Hs.196952		0	0	0	1.7849	0	1.73257	0	0	1.02131	2.10648	1.00353	1.37553	0	0	0	0	0	0	0	0	0
	RPE-Choroid MD Up	50	HBB	hemoglobin, beta	Hs.523443		0	0	0	1.28848	1.05888	0	1.32024	1.49286	0	0	0	0	0	0	0	0	0	0	0	0	0
	RPE-Choroid MD Up	50	A_23_P8812				0	0	0	1.06112	0	0	0	0	0	0	0	0	0	0	0	0	0	0	0	0	0
	RPE-Choroid MD Up	50	EDN1	endothelin 1	Hs.511899	x	0	0	0	2.04947	1.63472	0	1.54383	1.27683	0	0	0	0	0	0	0	1.35998	0	0	0	0	0
	RPE-Choroid MD Up	50	FAM151A	family with sequence similarity 151, member A	Hs.720371		0	0	0	1.40687	0	1.25017	0	0	0	1.98277	1.95364	0	0	0	0	0	0	0	0	0	0
	RPE-Choroid MD Up	50	A_24_P490109				0	1.20542	0	1.18063	0.922045	0	1.73516	1.47917	0	0	0	0	0	0	0	0	0	0	0	0	0
	RPE-Choroid MD Up	50	IL1R2	interleukin 1 receptor, type II	Hs.25333		0	0	0	1.55032	0	1.49782	1.35325	0	1.07924	0	0	0	0	0	0	0	0	0	0	0	0
	RPE-Choroid MD Up	50	A_32_P99533		Hs.702541		0	0	0	1.43436	1.05705	0	0	0	0	0	0	0	0	0	0	0	0	0	1.56387	0	1.1286
	RPE-Choroid MD Up	50	A_24_P255415				0	0	0	1.45769	0	1.06152	0	0	0	1.78795	0	0	0	0	0	0	0	0	0	0	0
	RPE-Choroid MD Up	50	AREG	amphiregulin	Hs.270833		0	0	0	1.17016	0	0	0	0	0	0	0	0	0	0	0	1.66619	1.19699	0	0	0	0
	RPE-Choroid MD Up	50	NOS2	nitric oxide synthase 2, inducible	Hs.709191		0	0	0	1.67009	1.1085	0	0	0	0	1.11171	0	0	0	0	0	0	0	0	0	0	0
	RPE-Choroid MD Up	50	A_24_P263786		Hs.449621		0	0	0	1.39738	0	0.948279	0	0	0	0	0	1.49491	0	0	0	0	0	0	0	0	0
	RPE-Choroid MD Up	50	A_32_P47166				0	0	0	1.24918	0	0	1.27915	1.36005	0	0	0	0	0	0	0	0	0	0	0	0	0
	RPE-Choroid MD Up	50	A_24_P913930		Hs.627877		0	0	0	1.36743	0	0	0	0	0	1.17818	0	0	0	0	0	0	0	0	0	0	0
	RPE-Choroid MD Up	50	CYP26B1	cytochrome P450, family 26, subfamily B, polypeptide 1	Hs.91546		0	0	0	1.19281	1.00967	0	0	0	0	0	0	0	0	0	0	0	0	0	-1.25651	0	0
	RPE-Choroid MD Up	57	AKR1C3	aldo-keto reductase family 1, member C3 (3-alpha hydroxysteroid dehydrogenase, type II)	Hs.78183		0	0	0	0	1.93175	0	0	0	0	2.92216	3.85091	0	0	0	0	0	0	0	0	1.44315	0
	RPE-Choroid MD Up	57	ANXA8L2	annexin A8-like 2	Hs.705389		0	0	0	0	4.31258	0	0	2.54483	0	0	1.79033	0	0	0	0	0	0	0	0	0	0
	RPE-Choroid MD Up	57	LOC100131646	hypothetical LOC100131646	Hs.713783		0	0	0	0	1.86976	0	0	0	0	2.3699	4.04517	0	0	0	0	0	0	0	0	0	0
	RPE-Choroid MD Up	57	NEURL1B	neuralized homolog 1B (Drosophila)	Hs.91521		0	0	0	0	2.5647	0	0	2.10348	0	0	2.18885	0	0	0	0	0	0	0	0	0	0
	RPE-Choroid MD Up	57	STON2	stonin 2	Hs.14248		0	0	0	0	2.72028	0	0	2.56586	0	0	0	0	0	0	0	0	0	0	0	0	0
	RPE-Choroid MD Up	57	SFTPA1	surfactant protein A1	Hs.523084	x	0	0	0	0	1.89896	0	0	2.58127	0	0	0	0	0	0	0	0	0	0	0	0	0
	RPE-Choroid MD Up	57	LGALS7	lectin, galactoside-binding, soluble, 7	Hs.707031	x	0	0	0	0	2.97805	0	0	1.88252	0	0	0	0	0	0	0	0	0	0	0	0	0
	RPE-Choroid MD Up	57	C1orf186	chromosome 1 open reading frame 186	Hs.662248		0	0	0	0	1.13266	0	0	0	0	0	1.33024	0	0	0	0	0	0	-1.71985	0	2.0024	0
	RPE-Choroid MD Up	57	A_32_P221774		Hs.687700		0	0	0	0	2.1124	0	0	1.66835	0	0	1.31334	0	0	1.0833	0	0	0	0	0	0	0
	RPE-Choroid MD Up	57	BMX	BMX non-receptor tyrosine kinase	Hs.495731		0	0	0	0	1.77531	0	0	1.7249	-1.7184	0	0	0	0	0	0	0	0	0	0	0	0
	RPE-Choroid MD Up	57	C4orf32	chromosome 4 open reading frame 32	Hs.23439		0	0	0	0	2.12753	0	0	0	0	0	0	0	0	0	0	0	0	2.05185	0	0	0
	RPE-Choroid MD Up	57	HBA2	hemoglobin, alpha 2	Hs.654744		0	0	0	0	1.23101	0	0	1.6378	0	0	0	0	0	0	-1.92319	0	0	0	0	0	0
	RPE-Choroid MD Up	57	FMO3	flavin containing monooxygenase 3	Hs.445350		0	0	0	0	1.45784	0	0	0	0	1.35	2.04806	0	0	0	0	0	0	0	0	0	0
	RPE-Choroid MD Up	57	A_24_P384604				0	0	0	0	0.984476	0	1.10112	1.21334	0	0	0	0	0	0	0	1.48571	0	0	1.26198	0	1.14196
	RPE-Choroid MD Up	57	SCGN	secretagogin, EF-hand calcium binding protein	Hs.116428	x	0	0	0	0	1.67318	0	0	0	0	1.26589	1.87785	0	0	0	0	0	0	0	0	0	0
	RPE-Choroid MD Up	57	LOC728142	hypothetical LOC728142	Hs.460579		0	0	0	0	1.61562	0	0	0	0	1.38763	1.06566	0	0	0	0	0	0	0	0	0	0
	RPE-Choroid MD Up	57	CYYR1	cysteine/tyrosine-rich 1	Hs.37445		0	0	0	0	2.2326	0	0	0	0	0	1.38098	0	0	0	0	0	0	0	0	0	0
	RPE-Choroid MD Up	57	C5orf20	chromosome 5 open reading frame 20	Hs.152477		0	0	0	0	1.59249	0	0	1.61914	0	0	0	0	0	0	0	0	0	0	0	0	0
	RPE-Choroid MD Up	57	GALNTL2	UDP-N-acetyl-alpha-D-galactosamine:polypeptide N-acetylgalactosaminyltransferase-like 2	Hs.411308		0	0	0	0	1.43619	0	0	0	0	0	0	0	0	0	0	0	0	0	0	0	0
	RPE-Choroid MD Up	57	OGFOD2	2-oxoglutarate and iron-dependent oxygenase domain containing 2	Hs.524817		0	0	0	0	2.20073	0	0	0	0	0	1.19604	0	0	0	0	0	0	0	0	0	0
	RPE-Choroid MD Up	57	A_24_P203886				0	0	0	0	1.13693	0	1.22424	1.01102	0	0	0	0	0	0	0	0	0	0	0	0	0
	RPE-Choroid MD Up	57	PON1	paraoxonase 1	Hs.370995	x	0	0	0	0	1.61613	0	0	1.45449	0	0	0	0	0	0	0	0	0	0	0	0	0
	RPE-Choroid MD Up	57	HBA1	hemoglobin, alpha 1	Hs.449630		0	0	0	0	1.44565	0	0	1.53105	0	0	0	0	0	0	0	0	0	0	0	0	0
	RPE-Choroid MD Up	57	KRT1	keratin 1	Hs.80828		0	0	0	0	1.26408	0	0	1.10159	0	1.28249	0	0	0	0	0	0	0	0	0	0	0
	RPE-Choroid MD Up	57	FMO2	flavin containing monooxygenase 2 (non-functional)	Hs.144912		0	0	0	0	1.17715	0	0	0	0	0	0	0	0	0	0	0	1.41441	0	0	0	0
	RPE-Choroid MD Up	57	EHHADH	enoyl-Coenzyme A, hydratase/3-hydroxyacyl Coenzyme A dehydrogenase	Hs.429879		0	0	0	0	1.28382	0	0	0	0	0	1.01599	0	0	0	0	0	0	0	0	0	0
	RPE-Choroid MD Up	57	KBTBD12	kelch repeat and BTB (POZ) domain containing 12	Hs.132087		0	0	0	0	1.50153	0	0	0	0	0	0	0	0	0	0	0	0	0	0	0	0
	RPE-Choroid MD Up	57	A_32_P179910				0	0	0	0	1.16076	0	0	0	0	0	0	0	0	0	0	0	0	0	0	0	0
	RPE-Choroid MD Up	57	KRT16	keratin 16	Hs.655160		0	0	0	0	1.07114	0	0	0	0	0	0	0	0	0	0	0	0	0	0	0	0
	RPE-Choroid MD Up	66	C15orf39	chromosome 15 open reading frame 39	Hs.17936		0	0	0	0	0	2.28123	0	0	1.55936	0	0	0	0	0	2.00036	0	0	0	0	0	0
	RPE-Choroid MD Up	66	B3GNT5	UDP-GlcNAc:betaGal beta-1,3-N-acetylglucosaminyltransferase 5	Hs.718506		0	0	0	0	0	1.59709	0	0	0	0	0	0	0	0	1.92795	0	0	0	0	0	0
	RPE-Choroid MD Up	66	A_24_P848714				0	0	0	0	0	2.13386	0	0	0	0	0	1.09892	0	0	0	0	0	0	0	0	0
	RPE-Choroid MD Up	66	PHACTR2	phosphatase and actin regulator 2	Hs.102471		0	0	0	0	0	1.96213	0	0	1.25427	0	0	0	0	0	0	0	0	0	0	0	0
	RPE-Choroid MD Up	66	NPM3	nucleophosmin/nucleoplasmin 3	Hs.90691		0	0	0	0	0	1.66586	0	0	0	0	0	0	0	0	1.20553	0	0	0	0	0	0
	RPE-Choroid MD Up	66	DIAPH2	diaphanous homolog 2 (Drosophila)	Hs.226483		0	0	0	0	0	1.54384	0	0	0	1.05356	0	0	0	0	0	0	0	0	0	0	0
	RPE-Choroid MD Up	66	HUS1	HUS1 checkpoint homolog (S. pombe)	Hs.152983		0	0	0	0	0	1.27182	0	0	0	0	0	0	0	0	0	0	0	0	0	0	0
	RPE-Choroid MD Up	66	OR10A5	olfactory receptor, family 10, subfamily A, member 5	Hs.447478		0	0	0	0	0	1.21966	0	0	0	0	0	0	0	0	0	0	0	0	0	0	0
	RPE-Choroid MD Up	66	ADAMDEC1	ADAM-like, decysin 1	Hs.521459	x	0	0	0	0	0	1.20543	0	0	0	0	0	0	0	0	0	0	0	0	0	0	0
	RPE-Choroid MD Up	66	IL1RL1	interleukin 1 receptor-like 1	Hs.66	x	0	0	0	0	0	1.20512	0	0	0	0	0	0	0	0	0	0	0	0	0	0	0
	RPE-Choroid MD Up	66	SLC22A3	solute carrier family 22 (extraneuronal monoamine transporter), member 3	Hs.567337		0	0	0	0	0	1.10713	0	0	0	0	0	0	0	0	0	0	0	0	0	0	0
	RPE-Choroid MD Up	66	A_23_P390206				0	0	0	0	0	1.08169	0	0	0	0	0	0	0	0	0	0	0	0	0	0	0
	RPE-Choroid MD Up	66	A_32_P8653		Hs.616287		0	0	0	0	0	1.00808	0	0	0	0	0	0	0	0	0	0	0	0	0	0	0
	RPE-Choroid MD Up	66	RAPGEF5	Rap guanine nucleotide exchange factor (GEF) 5	Hs.174768		0	0	0	0	0	0.999635	0	0	0	0	0	0	0	0	0	0	0	0	0	0	0
	RPE-Choroid MD Up	66	INSL3	insulin-like 3 (Leydig cell)	Hs.37062	x	0	0	0	0	0	0.99503	0	0	0	0	0	0	0	0	0	0	0	0	0	0	0
	RPE-Choroid MD1 Up	42	FCGR1B	Fc fragment of IgG, high affinity Ib, receptor (CD64)	Hs.534956		0	0	1.97817	0	0	1.10606	3.13102	1.95113	1.39606	0	0	0	0	0	1.36886	3.80935	1.78228	2.00674	0	0	0
	RPE-Choroid MD1 Up	42	A_32_P128399				0	0	1.56381	0	0	0	2.79232	1.03341	2.26649	0	0	0	0	0	1.46639	2.03053	0	2.48505	0	0	0
	RPE-Choroid MD1 Up	42	C16orf55	chromosome 16 open reading frame 55	Hs.655171		0	0	0	0	0	0	3.32583	3.03073	0	0	0	0	0	0	0	0	0	0	0	0	0
	RPE-Choroid MD1 Up	42	A_24_P514678		Hs.645207		0	0	0	0	0	0	2.40784	0	3.87978	0	0	0	0	0	0	0	0	0	0	0	0
	RPE-Choroid MD1 Up	42	FCGR3A	Fc fragment of IgG, low affinity IIIa, receptor (CD16a)	Hs.372679	x	0	0	0	0	0	0	2.5295	1.79339	1.22675	0	0	0	0	0	0	2.04714	1.76154	0	0	0	0
	RPE-Choroid MD1 Up	42	SERPINB9	serpin peptidase inhibitor, clade B (ovalbumin), member 9	Hs.104879		0	0	0	0	0	0	2.40682	0	2.25745	0	0	0	0	0	-2.2989	0	-1.15814	0	0	0	0
	RPE-Choroid MD1 Up	42	MRPL42P5	mitochondrial ribosomal protein L42 pseudogene 5			0	0	0	0	0	0	2.48769	1.39734	1.17709	0	0	0	0	0	0	0	0	1.81277	0	0	2.13125
	RPE-Choroid MD1 Up	42	GPATCH4	G patch domain containing 4	Hs.193832		0	0	0	0	0	0	2.75329	0	2.92369	0	0	0	0	0	0	0	0	0	0	0	0
	RPE-Choroid MD1 Up	42	CCR1	chemokine (C-C motif) receptor 1	Hs.301921		0	0	0	0	0	0	2.95442	1.59121	1.52965	0	0	0	0	0	0	1.59927	0	0	0	0	0
	RPE-Choroid MD1 Up	42	FPR1	formyl peptide receptor 1	Hs.753		0	0	0	0	0	0	2.93549	1.47853	1.6153	0	0	0	0	0	0	0	0	0	0	0	0
	RPE-Choroid MD1 Up	42	IRF5	interferon regulatory factor 5	Hs.521181		0	0	0	0	0	0	2.70795	1.60016	1.33691	0	1.03412	0	0	0	0	0	0	0	0	0	0
	RPE-Choroid MD1 Up	42	A_23_P364504		Hs.720308		0	0	0	0	0	0	2.42256	2.01546	0	0	0	0	0	0	0	0	0	0	0	-1.19612	0
	RPE-Choroid MD1 Up	42	KLRC2	killer cell lectin-like receptor subfamily C, member 2	Hs.591157		0	0	0	0	1.40763	0	2.13074	1.65351	0	0	0	0	0	0	0	1.45032	0	0	0	0	0
	RPE-Choroid MD1 Up	42	TLR1	toll-like receptor 1	Hs.654532		0	0	0	0	0	0	2.666	1.51276	1.48075	0	0	0	0	0	0	0	0	0	0	0	0
	RPE-Choroid MD1 Up	42	MPZL2	myelin protein zero-like 2	Hs.116651		0	0	0	0	0	0	1.86725	1.22223	0	0	0	0	0	0	-1.48744	0	1.86768	0	0	0	0
	RPE-Choroid MD1 Up	42	NLRC4	NLR family, CARD domain containing 4	Hs.574741		0	0	0	0	0	0	1.71616	1.1433	0	0	0	0	0	0	0	0	0	0	-1.80381	0	-1.57017
	RPE-Choroid MD1 Up	42	CCT6B	chaperonin containing TCP1, subunit 6B (zeta 2)	Hs.73072		0	0	0	0	0	0	1.72853	1.14713	0	0	0	0	0	0	0	0	0	0	0	1.74689	0
	RPE-Choroid MD1 Up	42	TOM1L1	target of myb1 (chicken)-like 1	Hs.153504		0	0	0	0	0	0	1.55863	0	1.53038	0	0	0	0	0	0	0	0	0	0	0	0
	RPE-Choroid MD1 Up	42	SLC2A5	solute carrier family 2 (facilitated glucose/fructose transporter), member 5	Hs.530003		0	0	0	0	0	0	1.6015	0	2.04187	0	0	0	0	0	0	0	0	0	0	1.76189	0
	RPE-Choroid MD1 Up	42	EGR2	early growth response 2	Hs.1395		0	0	0	0	0	1.29369	1.96261	0	1.87499	0	0	0	0	0	0.997068	0	0	0	0	0	0
	RPE-Choroid MD1 Up	42	ALOX15B	arachidonate 15-lipoxygenase, type B	Hs.111256		0	0	0	0	0	0	1.77101	0.996219	0	0	0	0	0	0	0	0	0	0	0	0	0
	RPE-Choroid MD1 Up	42	GPR34	G protein-coupled receptor 34	Hs.495989		0	0	0	0	0	0	1.98475	0	1.71102	-1.34848	0	0	0	0	0	0	0	0	0	0	0
	RPE-Choroid MD1 Up	42	MTHFD2	methylenetetrahydrofolate dehydrogenase (NADP+ dependent) 2, methenyltetrahydrofolate cyclohydrolase	Hs.469030		0	0	0	0	0	0	2.00472	0	1.58381	0	0	0	0	0	0	1.28194	0	0	0	0	0
	RPE-Choroid MD1 Up	42	A_23_P140454				0	0	0	0	0	0	2.22774	1.22308	1.17229	0	0	0	0	0	0	0	0	0	0	0	0
	RPE-Choroid MD1 Up	42	ADH1A	alcohol dehydrogenase 1A (class I), alpha polypeptide	Hs.654433		0	0	0	0	0	0	1.34353	1.20366	2.04507	0	0	0	0	0	0	0	0	0	0	0	0
	RPE-Choroid MD1 Up	42	CPPED1	calcineurin-like phosphoesterase domain containing 1	Hs.460002		0	0	0	0	0	0	2.04212	1.24706	0	0	0	0	0	0	0	0	1.22965	0	0	0	0
	RPE-Choroid MD1 Up	42	CCL23	chemokine (C-C motif) ligand 23	Hs.169191	x	0	0	0	0	0	0	1.75025	1.54487	1.29469	0	0	0	0	0	0	0	0	0	0	0	0
	RPE-Choroid MD1 Up	42	A_23_P80551				0	0	0	0	0	0	1.94004	1.44108	0	0	0	0	0	0	0	0	0	0	0	0	0
	RPE-Choroid MD1 Up	42	FLJ39609	similar to hCG1995469	Hs.200644		0	0	0	0	0	0	1.59419	1.80161	0	0	0	0	0	0	0	0	0	0	0	0	1.08768
	RPE-Choroid MD1 Up	42	CD209	CD209 molecule	Hs.278694	x	0	0	0	0	0	0	1.16866	0	1.03251	0	0	0	0	0	0	0	0	1.57013	0	-1.26621	0
	RPE-Choroid MD1 Up	42	SLC1A1	solute carrier family 1 (neuronal/epithelial high affinity glutamate transporter, system Xag), member 1	Hs.444915		0	0	0	0	0	1.04844	1.28867	0	0	0	0	0	0	0	0	1.6441	0	1.09743	0	0	0
	RPE-Choroid MD1 Up	42	FKBP5	FK506 binding protein 5	Hs.407190		0	0	0	0	0	1.65517	1.31683	0	1.386	0	0	0	0	0	0	0	0	0	0	0	0
	RPE-Choroid MD1 Up	42	LRRC25	leucine rich repeat containing 25	Hs.332156		0	0	0	0	0	0	2.12137	1.28268	0	0	0	0	0	0	0	0	0	0	0	0	0
	RPE-Choroid MD1 Up	42	UBL4B	ubiquitin-like 4B	Hs.374027		0	0	0	0	0	0	1.93537	1.4599	0	0	0	0	0	0	0	0	0	0	0	0	0
	RPE-Choroid MD1 Up	42	CA1	carbonic anhydrase I	Hs.23118		0	0	0	0	0	0	1.29145	0	1.02577	0	0	0	0	0	0	0	0	0	-1.27075	-1.08691	0
	RPE-Choroid MD1 Up	42	UGT2B10	UDP glucuronosyltransferase 2 family, polypeptide B10	Hs.201634		0	0	0	0	0	0	1.72379	1.67698	0	0	0	0	0	0	0	0	0	0	0	0	0
	RPE-Choroid MD1 Up	42	QPCT	glutaminyl-peptide cyclotransferase	Hs.79033		0	0	0	0	0	0	1.34224	0	1.5296	0	0	0	0	0	0	0	0	0	0	-1.1631	0
	RPE-Choroid MD1 Up	42	A_32_P162537				0	0	0	0	0	0	1.88969	0.995883	1.06294	0	0	0	0	0	0	0	0	0	0	0	0
	RPE-Choroid MD1 Up	42	SIGLEC10	sialic acid binding Ig-like lectin 10	Hs.284813	x	0	0	0	0	0	0	1.9631	1.22623	0	0	0	0	0	0	0	0	0	0	0	0	0
	RPE-Choroid MD1 Up	42	ADAMTS8	ADAM metallopeptidase with thrombospondin type 1 motif, 8	Hs.271605	x	0	0	0	0	0	0	1.83006	1.23786	0	0	0	0	0	0	0	0	0	0	0	0	0
	RPE-Choroid MD1 Up	42	PAPSS2	3'-phosphoadenosine 5'-phosphosulfate synthase 2	Hs.524491		0	0	0	0	0	0	1.08467	0	1.37612	0	0	0	0	0	0	0	0	1.37721	0	0	0
	RPE-Choroid MD1 Up	42	A_24_P940469		Hs.4		0	0	0	0	0	0	1.66005	0	1.42691	0	0	0	0	0	0	0	0	0	0	0	0
	RPE-Choroid MD1 Up	42	A_24_P177844		Hs.458446		0	0	0	0	0	0	1.37486	1.58063	0	0	0	0	0	0	0	0	0	0	0	0	0
	RPE-Choroid MD1 Up	42	A_32_P24762		Hs.700911		0	0	0	0	0	0	1.79076	0	0	0	0	0	0	0	1.07841	0	0	0	0	0	0
	RPE-Choroid MD1 Up	42	USP53	ubiquitin specific peptidase 53	Hs.431081		0	0	0	0	0	0	1.65924	0	1.25082	0	0	0	0	0	0	0	0	0	0	0	0
	RPE-Choroid MD1 Up	42	A_24_P170136				0	0	0	0	0	0	1.74275	1.12489	0	0	0	0	0	0	0	0	0	0	0	0	0
	RPE-Choroid MD1 Up	42	EPB42	erythrocyte membrane protein band 4.2	Hs.368642		0	0	0	0	0	0	1.5639	1.32336	0	0	0	0	0	0	0	0	0	0	0	0	0
	RPE-Choroid MD1 Up	42	IL18R1	interleukin 18 receptor 1	Hs.469521		0	0	0	0	0	1.17561	1.22478	0	0	0	0	0	0	0	0	1.18573	0	0	0	0	0
	RPE-Choroid MD1 Up	42	MPEG1	macrophage expressed 1	Hs.709439		0	0	0	0	0	0	1.59199	1.11097	0	0	0	0	0	0	0	0	0	0	0	0	0
	RPE-Choroid MD1 Up	42	IL18RAP	interleukin 18 receptor accessory protein	Hs.158315		0	0	0	0	0	0	1.61172	1.06012	0	0	0	0	0	0	0	0	0	0	0	0	0
	RPE-Choroid MD1 Up	42	A_24_P212024				0	0	0	0	0	0	1.37303	1.34651	0	0	0	0	0	0	0	0	0	0	0	0	0
	RPE-Choroid MD1 Up	42	ADH1C	alcohol dehydrogenase 1C (class I), gamma polypeptide	Hs.654537		0	0	0	0	0	0	1.37015	0	1.12959	0	0	0	0	0	0	0	0	0	0	0	0
	RPE-Choroid MD1 Up	42	FOSL2	FOS-like antigen 2	Hs.220971		0	0	0	0	0	0	1.40072	0	0	-0.984168	0	0	0	0	0	0	0	0	0	0	0
	RPE-Choroid MD1 Up	42	LRG1	leucine-rich alpha-2-glycoprotein 1	Hs.655559	x	0	0	0	0	0	0	1.40612	1.03588	0	0	0	0	0	0	0	0	0	0	0	0	0
	RPE-Choroid MD1 Up	42	TRPM1	transient receptor potential cation channel, subfamily M, member 1	Hs.155942		0	0	0	0	0	0	1.01869	1.3789	0	0	0	0	0	0	0	0	0	0	0	0	0
	RPE-Choroid MD1 Up	42	FCGR2B	Fc fragment of IgG, low affinity IIb, receptor (CD32)	Hs.654395		0	0	0	0	0	0	1.47916	0	0	0	0	0	0	0	0	0	0	0	0	0	0
	RPE-Choroid MD1 Up	42	A_24_P306594		Hs.585415		0	0	0	0	0	0	1.46885	0	0	0	0	0	0	0	0	0	0	0	0	0	0
	RPE-Choroid MD1 Up	42	RGS18	regulator of G-protein signaling 18	Hs.440890		0	0	0	0	0	0	1.46551	0	0	0	0	0	0	0	0	0	0	0	0	0	0
	RPE-Choroid MD1 Up	42	IL2RA	interleukin 2 receptor, alpha	Hs.231367		0	0	0	0	0	0	1.34867	0	0	0	0	0	0	0	0	0	0	0	0	0	0
	RPE-Choroid MD1 Up	42	A_32_P54128				0	0	0	0	0	0	1.24553	0	0	0	0	0	0	0	0	0	0	0	0	0	0
	RPE-Choroid MD1 Up	42	HMOX1	heme oxygenase (decycling) 1	Hs.517581		0	0	0	0	0	0	1.21538	0	0	0	0	0	0	0	0	0	0	0	0	0	0
	RPE-Choroid MD1 Up	42	LYZ	lysozyme (renal amyloidosis)	Hs.524579		0	0	0	0	0	0	1.19553	0	0	0	0	0	0	0	0	0	0	0	0	0	0
	RPE-Choroid MD1 Up	42	RPL23	ribosomal protein L23	Hs.406300		0	0	0	0	0	0	1.10974	0	0	0	0	0	0	0	0	0	0	0	0	0	0
	RPE-Choroid MD1 Up	42	A_24_P147849				0	0	0	0	0	0	1.08892	0	0	0	0	0	0	0	0	0	0	0	0	0	0
	RPE-Choroid MD1 Up	42	TAF15	TAF15 RNA polymerase II, TATA box binding protein (TBP)-associated factor, 68kDa	Hs.402752		0	0	0	0	0	0	0.869973	0	0	0	0	0	0	0	0	0	0	0	0	0	0
	RPE-Choroid MD1 Up	39	ITGA9	integrin, alpha 9	Hs.113157		0	0	0	0	0	0	0	5.67626	0	0	0	0	0	2.76463	0	0	1.17387	0	0	0	0
	RPE-Choroid MD1 Up	39	C15orf38	chromosome 15 open reading frame 38	Hs.6734		0	0	0	0	0	0	0	2.54075	0	0	0	0	0	0	0	0	0	0	0	0	0
	RPE-Choroid MD1 Up	39	ZNF469	zinc finger protein 469	Hs.54925		0	0	0	0	0	0	0	3.61099	0	0	-1.53984	0	0	0	0	0	0	0	0	0	0
	RPE-Choroid MD1 Up	39	ICA1	islet cell autoantigen 1, 69kDa	Hs.487561		0	0	0	0	0	0	0	1.57472	0	0	0	0	0	0	0	0	0	0	0	0	0
	RPE-Choroid MD1 Up	39	FAM101A	family with sequence similarity 101, member A	Hs.432901		0	0	0	0	0	0	0	2.08897	0	0	0	0	0	0	0	0	0	0	0	0	0
	RPE-Choroid MD1 Up	39	MPZL3	myelin protein zero-like 3	Hs.15396		0	0	0	0	0	0	0	2.44953	0	0	0	0	0	0	0	0	2.73482	0	0	0	0
	RPE-Choroid MD1 Up	39	ITGB1BP3	integrin beta 1 binding protein 3	Hs.135458		0	0	0	0	0	0	0	2.16852	0	-2.31012	-1.17635	0	0	0	0	0	0	0	0	-1.04485	0
	RPE-Choroid MD1 Up	39	ACSM5	acyl-CoA synthetase medium-chain family member 5	Hs.659606		0	0	0	0	0	0	0	3.21329	0	0	0	0	0	0	0	0	0	0	0	0	0
	RPE-Choroid MD1 Up	39	ATP5S	ATP synthase, H+ transporting, mitochondrial F0 complex, subunit s (factor B)	Hs.438489		0	0	0	0	0	0	0	1.54188	0	0	0	0	0	0	0	0	0	0	0	0	0
	RPE-Choroid MD1 Up	39	A_23_P146981		Hs.704786		0	0	0	0	0	0	0	1.64028	0	0	-2.12504	0	0	0	0	0	0	0	0	0	0
	RPE-Choroid MD1 Up	39	ING5	inhibitor of growth family, member 5	Hs.529172		0	0	0	0	0	0	0	2.18986	0	0	0	1.65284	0	0	0	0	0	0	0	0	0
	RPE-Choroid MD1 Up	39	A_24_P826046		Hs.529860		0	0	0	0	0	0	0	2.67247	0	0	0	0	0	0	0	0	0	0	0	0	0
	RPE-Choroid MD1 Up	39	GLIPR1	GLI pathogenesis-related 1	Hs.205558		0	0	0	0	0	0	0	1.94073	0	0	0	0	0	0	0	1.41535	0	1.30867	0	0	0
	RPE-Choroid MD1 Up	39	CCNL2	cyclin L2	Hs.515704		0	0	0	0	0	0	0	2.6041	0	0	0	0	0	0	0	0	0	0	0	0	0
	RPE-Choroid MD1 Up	39	GOLGA8A	golgi autoantigen, golgin subfamily a, 8A	Hs.719789		0	0	0	0	0	0	0	2.18642	0	0	0	0	0	0	0	0	0	0	0	0	0
	RPE-Choroid MD1 Up	39	PAK4	p21 protein (Cdc42/Rac)-activated kinase 4	Hs.20447		0	0	0	0	0	0	0	1.48827	0	0	0	0	0	0	0	0	0	0	0	0	0
	RPE-Choroid MD1 Up	39	SLC6A16	solute carrier family 6, member 16	Hs.130949		0	0	0	0	0	0	0	2.56107	0	0	0	0	0	0	0	0	0	0	0	0	0
	RPE-Choroid MD1 Up	39	FBLIM1	filamin binding LIM protein 1	Hs.530101		0	0	0	0	0	0	0	2.5573	0	0	0	0	0	0	0	0	0	0	0	0	0
	RPE-Choroid MD1 Up	39	A_23_P9744		Hs.133352		0	0	0	0	0	0	0	2.14141	0	0	0	0	0	0	0	0	0	0	0	0	0
	RPE-Choroid MD1 Up	39	ARID5B	AT rich interactive domain 5B (MRF1-like)	Hs.535297		0	0	0	0	0	0	0	2.16663	0	0	0	0	0	0	0	0	0	1.37192	0	0	0
	RPE-Choroid MD1 Up	39	KLHL6	kelch-like 6 (Drosophila)	Hs.659147		0	0	0	0	0	0	0	1.12612	0	0	-2.24415	0	0	0	0	0	0	0	0	0	0
	RPE-Choroid MD1 Up	39	ADAM28	ADAM metallopeptidase domain 28	Hs.174030	x	0	0	0	0	0	0	0	1.29531	0	0	-2.14481	0	0	0	0	0	0	0	0	0	0
	RPE-Choroid MD1 Up	39	ACCS	1-aminocyclopropane-1-carboxylate synthase homolog (Arabidopsis)(non-functional)	Hs.126706		0	0	0	0	0	0	0	2.46004	0	0	0	0	0	0	0	0	0	0	0	0	0
	RPE-Choroid MD1 Up	39	HPDL	4-hydroxyphenylpyruvate dioxygenase-like	Hs.162717		0	0	0	0	0	0	0	2.39555	0	0	0	0	0	0	0	0	0	0	0	0	0
	RPE-Choroid MD1 Up	39	SEMA5B	sema domain, seven thrombospondin repeats (type 1 and type 1-like), transmembrane domain (TM) and short cytoplasmic domain, (semaphorin) 5B	Hs.210870		0	0	0	0	0	0	0	1.46831	0	0	0	0	0	0	0	0	0	0	0	0	0
	RPE-Choroid MD1 Up	39	A_24_P375205				0	0	0	0	0	0	0	1.26173	0	0	0	0	0	0	0	0	0	0	0	0	-1.81546
	RPE-Choroid MD1 Up	39	C1orf162	chromosome 1 open reading frame 162	Hs.288010		0	0	0	0	0	0	0	1.37013	0	0	0	1.77917	0	0	0	0	0	0	0	0	0
	RPE-Choroid MD1 Up	39	SNX20	sorting nexin 20	Hs.715778		0	0	0	0	0	0	0	1.50702	0	0	0	0	0	0	0	1.62389	0	0	0	0	0
	RPE-Choroid MD1 Up	39	HBD	hemoglobin, delta	Hs.699280		0	0	0	0	0	0	0	1.17563	0	0	0	0	0	0	0	0	0	0	0	-1.31021	0
	RPE-Choroid MD1 Up	39	LILRB2	leukocyte immunoglobulin-like receptor, subfamily B (with TM and ITIM domains), member 2	Hs.655652		0	0	0	0	0	0	0	2.14516	0	0	0	0	0	0	0	0	0	0	0	0	0
	RPE-Choroid MD1 Up	39	FKBP10	FK506 binding protein 10, 65 kDa	Hs.463035		0	0	0	0	0	0	0	2.08712	0	0	0	0	0	0	0	0	0	0	0	0	0
	RPE-Choroid MD1 Up	39	TPCN2	two pore segment channel 2	Hs.131851		0	0	0	0	0	0	0	2.03192	0	0	0	0	0	0	0	0	0	0	0	0	0
	RPE-Choroid MD1 Up	39	TMC6	transmembrane channel-like 6	Hs.632227		0	0	0	0	0	0	0	1.96703	0	0	0	0	0	0	0	0	0	0	0	0	0
	RPE-Choroid MD1 Up	39	DUSP22	dual specificity phosphatase 22	Hs.29106		0	0	0	0	0	0	0	1.88969	0	0	0	0	0	0	0	0	0	0	0	0	0
	RPE-Choroid MD1 Up	39	MAP7D3	MAP7 domain containing 3	Hs.446275		0	0	0	0	0	0	0	1.87658	0	0	0	0	0	0	0	0	0	0	0	0	0
	RPE-Choroid MD1 Up	39	A_24_P484322				0	0	0	0	0	0	0	1.84202	0	0	0	0	0	0	0	0	0	0	0	0	0
	RPE-Choroid MD1 Up	39	C9orf156	chromosome 9 open reading frame 156	Hs.9196		0	0	0	0	0	0	0	1.80659	0	0	0	0	0	0	0	0	0	0	0	0	0
	RPE-Choroid MD1 Up	39	SLC26A10	solute carrier family 26, member 10			0	0	0	0	0	0	0	1.09805	0	0	0	0	0	0	0	0	0	0	0	0	0
	RPE-Choroid MD1 Up	39	ITPKC	inositol 1,4,5-trisphosphate 3-kinase C	Hs.515415		0	0	0	0	0	0	0	1.74868	0	0	0	0	0	0	0	0	0	0	0	0	0
	RPE-Choroid MD1 Up	39	CAPN12	calpain 12	Hs.712632		0	0	0	0	0	0	0	1.73194	0	0	0	0	0	0	0	0	0	0	0	0	0
	RPE-Choroid MD1 Up	39	TNFRSF10C	tumor necrosis factor receptor superfamily, member 10c, decoy without an intracellular domain	Hs.655801		0	0	0	0	0	0	0	1.72816	0	0	0	0	0	0	0	0	0	0	0	0	0
	RPE-Choroid MD1 Up	39	CCL5	chemokine (C-C motif) ligand 5	Hs.514821	x	0	0	0	0	0	0	0	1.70285	0	0	0	0	0	0	0	0	0	0	0	0	0
	RPE-Choroid MD1 Up	39	A_23_P46070				0	0	0	0	0	0	0	1.2814	0	0	0	0	0	0	0	0	0	0	0	0	0
	RPE-Choroid MD1 Up	39	CCL3			x	0	0	0	0	0	0	0	1.14684	0	0	0	0	0	0	0	1.27096	0	0	0	0	0
	RPE-Choroid MD1 Up	39	IL8RB	interleukin 8 receptor, beta	Hs.846		0	0	0	0	0	0	0	1.35937	0	1.02668	0	0	0	0	0	0	0	0	0	0	0
	RPE-Choroid MD1 Up	39	A_32_P161140				0	0	0	0	0	0	0	1.64104	0	0	0	0	0	0	0	0	0	0	0	0	0
	RPE-Choroid MD1 Up	39	ZNF876P	zinc finger protein 876 (pseudogene)	Hs.673877		0	0	0	0	0	0	0	1.60829	0	0	0	0	0	0	0	0	0	0	0	0	0
	RPE-Choroid MD1 Up	39	EHD2	EH-domain containing 2	Hs.631554		0	0	0	0	0	0	0	1.59931	0	0	0	0	0	0	0	0	0	0	0	0	0
	RPE-Choroid MD1 Up	39	POU5F1	POU class 5 homeobox 1	Hs.249184		0	0	0	0	0	0	0	1.08208	0	0	0	0	0	0	0	0	0	-1.03529	0	0	0
	RPE-Choroid MD1 Up	39	PTGIR	prostaglandin I2 (prostacyclin) receptor (IP)	Hs.458324		0	0	0	0	0	0	0	1.51158	0	0	0	0	0	0	0	0	0	0	0	0	0
	RPE-Choroid MD1 Up	39	ARHGDIA	Rho GDP dissociation inhibitor (GDI) alpha	Hs.159161		0	0	0	0	0	0	0	1.46547	0	0	0	0	0	0	0	0	0	0	0	0	0
	RPE-Choroid MD1 Up	39	FAM22A	family with sequence similarity 22, member A	Hs.710565		0	0	0	0	0	0	0	1.45679	0	0	0	0	0	0	0	0	0	0	0	0	0
	RPE-Choroid MD1 Up	39	SIT1	signaling threshold regulating transmembrane adaptor 1	Hs.88012		0	0	0	0	0	0	0	1.41333	0	0	0	0	0	0	0	0	0	0	0	0	0
	RPE-Choroid MD1 Up	39	NUDT18	nudix (nucleoside diphosphate linked moiety X)-type motif 18	Hs.721833		0	0	0	0	0	0	0	1.40918	0	0	0	0	0	0	0	0	0	0	0	0	0
	RPE-Choroid MD1 Up	39	A_32_P181443				0	0	0	0	0	0	0	1.38876	0	0	0	0	0	0	0	0	0	0	0	0	0
	RPE-Choroid MD1 Up	39	A_24_P932355				0	0	0	0	0	0	0	1.38147	0	0	0	0	0	0	0	0	0	0	0	0	0
	RPE-Choroid MD1 Up	39	A_24_P366989				0	0	0	0	0	0	0	1.29211	0	0	0	0	0	0	0	0	0	0	0	0	0
	RPE-Choroid MD1 Up	39	MASTL	microtubule associated serine/threonine kinase-like	Hs.276905		0	0	0	0	0	0	0	1.28306	0	0	0	0	0	0	0	0	0	0	0	0	0
	RPE-Choroid MD1 Up	39	A_32_P159192		Hs.652919		0	0	0	0	0	0	0	1.21928	0	0	0	0	0	0	0	0	0	0	0	0	0
	RPE-Choroid MD1 Up	39	CENPB	centromere protein B, 80kDa	Hs.516855		0	0	0	0	0	0	0	1.21511	0	0	0	0	0	0	0	0	0	0	0	0	0
	RPE-Choroid MD1 Up	39	A_32_P212958				0	0	0	0	0	0	0	1.2138	0	0	0	0	0	0	0	0	0	0	0	0	0
	RPE-Choroid MD1 Up	39	A_24_P578437				0	0	0	0	0	0	0	1.20289	0	0	0	0	0	0	0	0	0	0	0	0	0
	RPE-Choroid MD1 Up	39	A_32_P206618				0	0	0	0	0	0	0	1.17799	0	0	0	0	0	0	0	0	0	0	0	0	0
	RPE-Choroid MD1 Up	39	PNKD	paroxysmal nonkinesigenic dyskinesia	Hs.98475		0	0	0	0	0	0	0	1.16476	0	0	0	0	0	0	0	0	0	0	0	0	0
	RPE-Choroid MD1 Up	39	GSTA5	glutathione S-transferase alpha 5	Hs.646984		0	0	0	0	0	0	0	1.15337	0	0	0	0	0	0	0	0	0	0	0	0	0
	RPE-Choroid MD1 Up	39	TRMT2A	TRM2 tRNA methyltransferase 2 homolog A (S. cerevisiae)	Hs.713579		0	0	0	0	0	0	0	1.13706	0	0	0	0	0	0	0	0	0	0	0	0	0
	RPE-Choroid MD1 Up	39	SLC11A1	solute carrier family 11 (proton-coupled divalent metal ion transporters), member 1	Hs.591607		0	0	0	0	0	0	0	1.12702	0	0	0	0	0	0	0	0	0	0	0	0	0
	RPE-Choroid MD1 Up	39	A_32_P111394				0	0	0	0	0	0	0	1.10478	0	0	0	0	0	0	0	0	0	0	0	0	0
	RPE-Choroid MD1 Up	39	SLC22A23	solute carrier family 22, member 23	Hs.713588		0	0	0	0	0	0	0	1.09925	0	0	0	0	0	0	0	0	0	0	0	0	0
	RPE-Choroid MD1 Up	39	SLC46A3	solute carrier family 46, member 3	Hs.117167		0	0	0	0	0	0	0	1.09915	0	0	0	0	0	0	0	0	0	0	0	0	0
	RPE-Choroid MD1 Up	39	A_32_P166653				0	0	0	0	0	0	0	1.08394	0	0	0	0	0	0	0	0	0	0	0	0	0
	RPE-Choroid MD1 Up	39	GSTA3	glutathione S-transferase alpha 3	Hs.102484		0	0	0	0	0	0	0	1.07864	0	0	0	0	0	0	0	0	0	0	0	0	0
	RPE-Choroid MD1 Up	39	GRRP1	glycine/arginine rich protein 1	Hs.694119		0	0	0	0	0	0	0	0.969244	0	0	0	0	0	0	0	0	0	0	0	0	0
	RPE-Choroid MD1 Up	39	A_32_P19917		Hs.653816		0	0	0	0	0	0	0	0.967181	0	0	0	0	0	0	0	0	0	0	0	0	0
	RPE-Choroid MD1 Up	19	NBN	nibrin	Hs.492208		0	0	0	0	0	0	0	0	4.41172	0	0	0	0	0	0	0	0	0	0	0	0
	RPE-Choroid MD1 Up	19	RPS6KA3	ribosomal protein S6 kinase, 90kDa, polypeptide 3	Hs.445387		0	0	0	0	0	0	0	0	3.75783	0	0	0	0	0	0	0	0	0	0	0	0
	RPE-Choroid MD1 Up	19	SCYL2	SCY1-like 2 (S. cerevisiae)	Hs.506481		0	0	0	0	0	0	0	0	4.66217	0	0	0	0	0	0	0	0	0	0	0	0
	RPE-Choroid MD1 Up	19	MAP4K3	mitogen-activated protein kinase kinase kinase kinase 3	Hs.655750		0	0	0	0	0	0	0	0	3.72693	0	0	0	0	0	0	0	0	1.17006	0	0	0
	RPE-Choroid MD1 Up	19	IGSF22	immunoglobulin superfamily, member 22	Hs.434152		0	0	0	0	0	2.2425	0	0	3.44733	0	0	0	0	0	0	0	0	0	0	0	0
	RPE-Choroid MD1 Up	19	HMGB2	high-mobility group box 2	Hs.434953		0	0	0	0	0	0	0	0	3.90588	0	0	0	0	0	0	0	0	0	0	0	0
	RPE-Choroid MD1 Up	19	PPP6C	protein phosphatase 6, catalytic subunit	Hs.715605		0	0	0	0	0	0	0	0	3.86714	0	0	0	0	0	0	0	0	0	0	0	0
	RPE-Choroid MD1 Up	19	MIOS	missing oocyte, meiosis regulator, homolog (Drosophila)	Hs.520215		0	0	0	0	0	2.08855	0	0	3.06585	0	0	0	0	0	0	0	0	0	0	0	0
	RPE-Choroid MD1 Up	19	VPS4B	vacuolar protein sorting 4 homolog B (S. cerevisiae)	Hs.126550		0	0	0	0	0	0	0	0	3.7416	0	0	0	0	0	0	0	0	0	0	0	0
	RPE-Choroid MD1 Up	19	TRAF3IP1	TNF receptor-associated factor 3 interacting protein 1	Hs.631898		0	0	0	0	0	0	0	0	3.53026	0	0	0	0	0	0	0	0	0	0	0	0
	RPE-Choroid MD1 Up	19	RRP15	ribosomal RNA processing 15 homolog (S. cerevisiae)	Hs.660109		0	0	0	0	0	0	0	0	3.47471	0	0	0	0	0	0	0	0	0	0	0	0
	RPE-Choroid MD1 Up	19	RNASE2	ribonuclease, RNase A family, 2 (liver, eosinophil-derived neurotoxin)	Hs.728		0	0	0	0	0	0	0	0	3.36484	0	0	0	0	0	0	0	0	0	0	0	0
	RPE-Choroid MD1 Up	19	SRRM1	serine/arginine repetitive matrix 1	Hs.18192		0	0	0	0	0	0	0	0	2.82532	0	0	0	0	0	0	0	0	0	0	0	0
	RPE-Choroid MD1 Up	19	GPR84	G protein-coupled receptor 84	Hs.306199		0	0	1.72762	0	0	0	0	0	2.43215	0	0	0	0	0	1.61213	0	0	0	0	0	0
	RPE-Choroid MD1 Up	19	CCDC25	coiled-coil domain containing 25	Hs.445512		0	0	0	0	0	0	0	0	3.13733	0	0	0	0	0	0	0	0	0	0	0	0
	RPE-Choroid MD1 Up	19	ATP4A	ATPase, H+/K+ exchanging, alpha polypeptide	Hs.36992		0	0	0	0	0	0	0	0	3.04848	0	0	0	0	0	0	0	0	0	0	0	0
	RPE-Choroid MD1 Up	19	HNRNPA3	heterogeneous nuclear ribonucleoprotein A3	Hs.516539		0	0	0	0	0	0	0	0	2.70978	0	0	0	0	0	0	0	0	1.45478	0	0	0
	RPE-Choroid MD1 Up	19	SEC24D	SEC24 family, member D (S. cerevisiae)			0	0	0	0	0	0	0	0	2.91598	0	0	0	0	0	0	0	0	0	0	0	0
	RPE-Choroid MD1 Up	19	BMP2K	BMP2 inducible kinase	Hs.146551		0	0	0	0	0	0	0	0	2.90032	0	0	0	0	0	0	0	0	0	0	0	0
	RPE-Choroid MD1 Up	19	RP2	retinitis pigmentosa 2 (X-linked recessive)	Hs.44766		0	0	0	0	0	0	0	0	2.90029	0	0	0	0	0	0	0	0	0	0	0	0
	RPE-Choroid MD1 Up	19	A_24_P467449		Hs.534473		0	0	0	0	0	0	0	0	2.87819	0	0	0	0	0	0	0	0	0	0	0	0
	RPE-Choroid MD1 Up	19	ATG5	ATG5 autophagy related 5 homolog (S. cerevisiae)	Hs.486063		0	0	0	0	0	0	0	0	2.86794	0	0	0	0	0	0	0	0	0	0	0	0
	RPE-Choroid MD1 Up	19	RP11				0	0	0	0	0	0	0	0	2.52353	0	-1.27402	0	0	0	0	0	0	0	0	0	0
	RPE-Choroid MD1 Up	19	A_23_P91346		Hs.596067		0	0	0	0	0	0	0	0	2.80869	0	0	0	0	0	0	0	0	0	0	0	0
	RPE-Choroid MD1 Up	19	A_32_P190864				0	0	0	0	0	0	0	0	2.76321	0	0	0	0	0	0	0	0	0	0	0	0
	RPE-Choroid MD1 Up	19	RAPH1	Ras association (RalGDS/AF-6) and pleckstrin homology domains 1			0	0	0	0	0	0	0	0	2.51099	0	0	0	0	0	0	0	0	0	0	1.0914	0
	RPE-Choroid MD1 Up	19	DIMT1L	DIM1 dimethyladenosine transferase 1-like (S. cerevisiae)	Hs.719162		0	0	0	0	0	0	0	0	2.70881	0	0	0	0	0	0	0	0	0	0	0	0
	RPE-Choroid MD1 Up	19	SNAPC1	small nuclear RNA activating complex, polypeptide 1, 43kDa	Hs.179312		0	0	0	0	0	0	0	0	1.98838	0	0	0	0	0	0	0	0	0	0	0	0
	RPE-Choroid MD1 Up	19	MT1B	metallothionein 1B	Hs.656629		0	0	0	0	0	2.11527	0	0	1.70945	0	0	0	0	0	0	0	0	0	0	0	0
	RPE-Choroid MD1 Up	19	MT1G	metallothionein 1G	Hs.433391		0	0	0	0	0	0	0	0	1.76359	0	0	0	0	0	0	0	0	0	0	0	0
	RPE-Choroid MD1 Up	19	RTF1	Rtf1, Paf1/RNA polymerase II complex component, homolog (S. cerevisiae)	Hs.511096		0	0	0	0	0	1.74166	0	0	2.0503	0	0	0	0	0	0	0	0	0	0	0	0
	RPE-Choroid MD1 Up	19	PUS7	pseudouridylate synthase 7 homolog (S. cerevisiae)	Hs.520619		0	0	0	0	0	0	0	0	2.501	0	0	0	0	0	0	0	0	0	0	0	0
	RPE-Choroid MD1 Up	19	SFRS2B	splicing factor, arginine/serine-rich 2B	Hs.476680		0	0	0	0	0	0	0	0	2.49503	0	0	0	0	0	0	0	0	0	0	0	0
	RPE-Choroid MD1 Up	19	MT1L	metallothionein 1L (gene/pseudogene)	Hs.647358		0	0	0	0	0	0	0	0	2.48366	0	0	0	0	0	0	0	0	0	0	0	0
	RPE-Choroid MD1 Up	19	PDPN	podoplanin	Hs.468675		0	0	0	0	0	0	0	0	1.49673	0	0	0	0	0	1.89727	0	0	0	0	0	0
	RPE-Choroid MD1 Up	19	A_24_P675947				0	0	0	0	0	0	0	0	2.38299	0	0	0	0	0	0	0	0	0	0	0	0
	RPE-Choroid MD1 Up	19	ATP5F1	ATP synthase, H+ transporting, mitochondrial F0 complex, subunit B1	Hs.514870		0	0	0	0	0	0	0	0	1.89777	0	0	0	0	0	0	0	0	0	0	0	0
	RPE-Choroid MD1 Up	19	RNF14	ring finger protein 14	Hs.483616		0	0	0	0	0	0	0	0	2.31174	0	0	0	0	0	0	0	0	0	0	0	0
	RPE-Choroid MD1 Up	19	C10orf119	chromosome 10 open reading frame 119	Hs.124246		0	0	0	0	0	0	0	0	2.25829	0	0	0	0	0	0	0	0	0	0	0	0
	RPE-Choroid MD1 Up	19	ITCH	itchy E3 ubiquitin protein ligase homolog (mouse)	Hs.632272		0	0	0	0	0	0	0	0	1.27268	0	0	0	0	0	1.80741	0	0	0	0	0	0
	RPE-Choroid MD1 Up	19	SOCS6	suppressor of cytokine signaling 6	Hs.44439		0	0	0	0	0	0	0	0	1.79577	0	-1.1504	0	0	0	0	0	0	0	0	0	0
	RPE-Choroid MD1 Up	19	A_32_P49854				0	0	0	0	0	1.55182	0	0	1.51275	0	0	0	0	0	0	0	0	0	0	0	0
	RPE-Choroid MD1 Up	19	GHR	growth hormone receptor	Hs.125180	x	0	0	0	0	0	0	0	0	2.12577	0	0	0	0	0	0	0	0	0	0	0	0
	RPE-Choroid MD1 Up	19	TIMM8A	translocase of inner mitochondrial membrane 8 homolog A (yeast)	Hs.447877		0	0	0	0	0	0	0	0	2.11351	0	0	0	0	0	0	0	0	0	0	0	0
	RPE-Choroid MD1 Up	19	SYNCRIP	synaptotagmin binding, cytoplasmic RNA interacting protein	Hs.571177		0	0	0	0	0	0	0	0	1.70433	0	-1.18345	0	0	0	0	0	0	0	0	0	0
	RPE-Choroid MD1 Up	19	ARMCX5	armadillo repeat containing, X-linked 5	Hs.522729		0	0	0	0	0	0	0	0	2.09807	0	0	0	0	0	0	0	0	0	0	0	0
	RPE-Choroid MD1 Up	19	CDH1	cadherin 1, type 1, E-cadherin (epithelial)	Hs.461086		0	0	0	0	0	0	0	0	1.7126	-1.12096	0	0	0	0	0	0	0	0	0	0	0
	RPE-Choroid MD1 Up	19	ZNF217	zinc finger protein 217	Hs.155040		0	0	0	0	0	0	0	0	2.06372	0	0	0	0	0	0	0	0	0	0	0	0
	RPE-Choroid MD1 Up	19	PDGFD	platelet derived growth factor D	Hs.352298	x	0	0	0	0	0	0	0	0	2.05477	0	0	0	0	0	0	0	0	0	0	0	0
	RPE-Choroid MD1 Up	19	TYR	tyrosinase (oculocutaneous albinism IA)	Hs.503555		0	0	0	0	0	0	0	0	1.66383	-1.13442	0	0	0	0	0	0	0	0	0	0	0
	RPE-Choroid MD1 Up	19	WDR4	WD repeat domain 4	Hs.248815		0	0	0	0	0	0	0	0	1.66859	0	0	0	0	0	0	0	0	0	0	0	0
	RPE-Choroid MD1 Up	19	COX15	COX15 homolog, cytochrome c oxidase assembly protein (yeast)	Hs.28326		0	0	0	0	0	0	0	0	2.01133	0	0	0	0	0	0	0	0	0	0	0	0
	RPE-Choroid MD1 Up	19	A_32_P190613				0	0	0	0	0	0	0	0	1.99207	0	0	0	0	0	0	0	0	0	0	0	0
	RPE-Choroid MD1 Up	19	KRCC1	lysine-rich coiled-coil 1	Hs.469254		0	0	0	0	0	0	0	0	1.99176	0	0	0	0	0	0	0	0	0	0	0	0
	RPE-Choroid MD1 Up	19	BZW2	basic leucine zipper and W2 domains 2	Hs.487635		0	0	0	0	0	0	0	0	1.97355	0	0	0	0	0	0	0	0	0	0	0	0
	RPE-Choroid MD1 Up	19	CTDSPL2	CTD (carboxy-terminal domain, RNA polymerase II, polypeptide A) small phosphatase like 2	Hs.497967		0	0	0	0	0	0	0	0	1.96083	0	0	0	0	0	0	0	0	0	0	0	0
	RPE-Choroid MD1 Up	19	CASP8	caspase 8, apoptosis-related cysteine peptidase	Hs.599762		0	0	0	0	0	0	0	0	1.92466	0	0	0	0	0	0	0	0	0	0	0	0
	RPE-Choroid MD1 Up	19	THUMPD1	THUMP domain containing 1	Hs.460232		0	0	0	0	0	0	0	0	1.91842	0	0	0	0	0	0	0	0	0	0	0	0
	RPE-Choroid MD1 Up	19	LACTB2	lactamase, beta 2	Hs.118554		0	0	0	0	0	0	0	0	1.91263	0	0	0	0	0	0	0	0	0	0	0	0
	RPE-Choroid MD1 Up	19	MRC1L1	mannose receptor, C type 1-like 1	Hs.461247		0	0	0	0	0	0	0	0	1.74597	0	0	0	0	0	0	0	0	0.794621	0	0	0
	RPE-Choroid MD1 Up	19	TMEM128	transmembrane protein 128	Hs.12845		0	0	0	0	0	0	0	0	1.89489	0	0	0	0	0	0	0	0	0	0	0	0
	RPE-Choroid MD1 Up	19	ARRDC3	arrestin domain containing 3	Hs.24684		0	0	0	0	0	0	0	0	1.37423	0	0	0	0	0	0	0	0	0	0	0	0
	RPE-Choroid MD1 Up	19	CCDC82	coiled-coil domain containing 82	Hs.525088		0	0	0	0	0	1.40198	0	0	1.28385	0	0	0	0	0	0	0	0	0	0	0	0
	RPE-Choroid MD1 Up	19	C5orf25	chromosome 5 open reading frame 25	Hs.519783		0	0	0	0	0	0	0	0	1.85183	0	0	0	0	0	0	0	0	0	0	0	0
	RPE-Choroid MD1 Up	19	EDNRB	endothelin receptor type B	Hs.82002		0	0	0	0	0	0	0	0	1.8457	0	0	0	0	0	0	0	0	0	0	0	0
	RPE-Choroid MD1 Up	19	LAMB1	laminin, beta 1	Hs.650585	x	0	0	0	0	0	0	0	0	1.83518	0	0	0	0	0	0	0	0	0	0	0	0
	RPE-Choroid MD1 Up	19	LYVE1	lymphatic vessel endothelial hyaluronan receptor 1	Hs.719994		0	0	0	0	0	0	0	0	1.80064	0	0	0	0	0	0	0	0	0	0	0	0
	RPE-Choroid MD1 Up	19	TSNAX	translin-associated factor X	Hs.96247		0	0	0	0	0	0	0	0	1.79358	0	0	0	0	0	0	0	0	0	0	0	0
	RPE-Choroid MD1 Up	19	AGPHD1	aminoglycoside phosphotransferase domain containing 1	Hs.307962		0	0	0	0	0	1.4533	0	0	1.06488	0	0	0	0	0	0	0	0	0	0	0	0
	RPE-Choroid MD1 Up	19	A_32_P11381				0	0	0	0	0	0	0	0	1.77243	0	0	0	0	0	0	0	0	0	0	0	0
	RPE-Choroid MD1 Up	19	FCGR2A	Fc fragment of IgG, low affinity IIa, receptor (CD32)	Hs.352642		0	0	0	0	0	0	0	0	1.75948	0	0	0	0	0	0	0	0	0	0	0	0
	RPE-Choroid MD1 Up	19	A_24_P707530				0	0	0	0	0	0	0	0	1.74321	0	0	0	0	0	0	0	0	0	0	0	0
	RPE-Choroid MD1 Up	19	A_32_P41534				0	0	0	0	0	0	0	0	1.71145	0	0	0	0	0	0	0	0	0	0	0	0
	RPE-Choroid MD1 Up	19	RP1	retinitis pigmentosa 1 (autosomal dominant)	Hs.128938		0	0	0	0	0	0	0	0	1.6799	0	0	0	0	0	0	0	0	0	0	0	0
	RPE-Choroid MD1 Up	19	QRFPR	pyroglutamylated RFamide peptide receptor	Hs.368977		0	0	0	0	0	0	0	0	1.64034	0	0	0	0	0	0	0	0	0	0	0	0
	RPE-Choroid MD1 Up	19	SEC24A	SEC24 family, member A (S. cerevisiae)	Hs.595540		0	0	0	0	0	0	0	0	1.61653	0	0	0	0	0	0	0	0	0	0	0	0
	RPE-Choroid MD1 Up	19	MT2A	metallothionein 2A	Hs.647371		0	0	0	0	0	0	0	0	1.60746	0	0	0	0	0	0	0	0	0	0	0	0
	RPE-Choroid MD1 Up	19	S100P	S100 calcium binding protein P	Hs.2962		0	0	0	0	0	0	0	0	1.59586	0	0	0	0	0	0	0	0	0	0	0	0
	RPE-Choroid MD1 Up	19	WDR3	WD repeat domain 3	Hs.310809		0	0	0	0	0	0	0	0	1.54219	0	0	0	0	0	0	0	0	0	0	0	0
	RPE-Choroid MD1 Up	19	A_32_P225870				0	0	0	0	0	0	0	0	0.87712	0	0	0	0	0	0	0	0	0	0	0	0
	RPE-Choroid MD1 Up	19	RBBP8	retinoblastoma binding protein 8	Hs.546282		0	0	0	0	0	0	0	0	1.51672	0	0	0	0	0	0	0	0	0	0	0	0
	RPE-Choroid MD1 Up	19	RAPGEF6	Rap guanine nucleotide exchange factor (GEF) 6	Hs.483329		0	0	0	0	0	0	0	0	1.4836	0	0	0	0	0	0	0	0	0	0	0	0
	RPE-Choroid MD1 Up	19	ITM2B	integral membrane protein 2B	Hs.643683		0	0	0	0	0	0	0	0	1.47839	0	0	0	0	0	0	0	0	0	0	0	0
	RPE-Choroid MD1 Up	19	A_32_P54160		Hs.535010		0	0	0	0	0	0	0	0	1.46786	0	0	0	0	0	0	0	0	0	0	0	0
	RPE-Choroid MD1 Up	19	FDX1	ferredoxin 1	Hs.744		0	0	0	0	0	0	0	0	1.46234	0	0	0	0	0	0	0	0	0	0	0	0
	RPE-Choroid MD1 Up	19	UTP15	UTP15, U3 small nucleolar ribonucleoprotein, homolog (S. cerevisiae)	Hs.406703		0	0	0	0	0	0	0	0	1.45618	0	0	0	0	0	0	0	0	0	0	0	0
	RPE-Choroid MD1 Up	19	LCLAT1	lysocardiolipin acyltransferase 1	Hs.468048		0	0	0	0	0	0	0	0	1.44192	0	0	0	0	0	0	0	0	0	0	0	0
	RPE-Choroid MD1 Up	19	A_32_P120330				0	0	0	0	0	0	0	0	1.43845	0	0	0	0	0	0	0	0	0	0	0	0
	RPE-Choroid MD1 Up	19	NUCKS1	nuclear casein kinase and cyclin-dependent kinase substrate 1	Hs.719942		0	0	0	0	0	0	0	0	1.42753	0	0	0	0	0	0	0	0	0	0	0	0
	RPE-Choroid MD1 Up	19	DPY19L4	dpy-19-like 4 (C. elegans)	Hs.567828		0	0	0	0	0	0	0	0	1.42054	0	0	0	0	0	0	0	0	0	0	0	0
	RPE-Choroid MD1 Up	19	MCART1	mitochondrial carrier triple repeat 1	Hs.645492		0	0	0	0	0	0	0	0	1.41622	0	0	0	0	0	0	0	0	0	0	0	0
	RPE-Choroid MD1 Up	19	S100A9	S100 calcium binding protein A9	Hs.112405	x	0	0	0	0	0	0	0	0	1.41518	0	0	0	0	0	0	0	0	0	0	0	0
	RPE-Choroid MD1 Up	19	MTCH2	mitochondrial carrier homolog 2 (C. elegans)	Hs.269944		0	0	0	0	0	0	0	0	1.39893	0	0	0	0	0	0	0	0	0	0	0	0
	RPE-Choroid MD1 Up	19	IL7	interleukin 7	Hs.591873	x	0	0	0	0	0	0	0	0	1.3985	0	0	0	0	0	0	0	0	0	0	0	0
	RPE-Choroid MD1 Up	19	C5orf24	chromosome 5 open reading frame 24	Hs.708536		0	0	0	0	0	0	0	0	1.39573	0	0	0	0	0	0	0	0	0	0	0	0
	RPE-Choroid MD1 Up	19	SLMO2	slowmo homolog 2 (Drosophila)	Hs.712756		0	0	0	0	0	0	0	0	1.36979	0	0	0	0	0	0	0	0	0	0	0	0
	RPE-Choroid MD1 Up	19	CYB5R4	cytochrome b5 reductase 4	Hs.5741		0	0	0	0	0	0	0	0	1.3682	0	0	0	0	0	0	0	0	0	0	0	0
	RPE-Choroid MD1 Up	19	ZCRB1	zinc finger CCHC-type and RNA binding motif 1	Hs.496279		0	0	0	0	0	0	0	0	1.36363	0	0	0	0	0	0	0	0	0	0	0	0
	RPE-Choroid MD1 Up	19	MRPL42	mitochondrial ribosomal protein L42	Hs.199579		0	0	0	0	0	0	0	0	1.34563	0	0	0	0	0	0	0	0	0	0	0	0
	RPE-Choroid MD1 Up	19	CD84	CD84 molecule	Hs.398093		0	0	0	0	0	0	0	0	1.3227	0	0	0	0	0	0	0	0	0	0	0	0
	RPE-Choroid MD1 Up	19	HIGD1A	HIG1 hypoxia inducible domain family, member 1A	Hs.719119		0	0	0	0	0	0	0	0	1.31392	0	0	0	0	0	0	0	0	0	0	0	0
	RPE-Choroid MD1 Up	19	A_24_P832270		Hs.610960		0	0	0	0	0	0	0	0	1.29463	0	0	0	0	0	0	0	0	0	0	0	0
	RPE-Choroid MD1 Up	19	C3orf38	chromosome 3 open reading frame 38	Hs.518099		0	0	0	0	0	0	0	0	1.28519	0	0	0	0	0	0	0	0	0	0	0	0
	RPE-Choroid MD1 Up	19	A_24_P409910				0	0	0	0	0	0	0	0	1.25998	0	0	0	0	0	0	0	0	0	0	0	0
	RPE-Choroid MD1 Up	19	MSR1	macrophage scavenger receptor 1	Hs.147635		0	0	0	0	0	0	0	0	1.25897	0	0	0	0	0	0	0	0	0	0	0	0
	RPE-Choroid MD1 Up	19	AASDHPPT	aminoadipate-semialdehyde dehydrogenase-phosphopantetheinyl transferase	Hs.524009		0	0	0	0	0	0	0	0	1.25277	0	0	0	0	0	0	0	0	0	0	0	0
	RPE-Choroid MD1 Up	19	E2F3	E2F transcription factor 3	Hs.269408		0	0	0	0	0	0	0	0	1.21964	0	0	0	0	0	0	0	0	0	0	0	0
	RPE-Choroid MD1 Up	19	MS4A6A	membrane-spanning 4-domains, subfamily A, member 6A	Hs.523702		0	0	0	0	0	0	0	0	1.21949	0	0	0	0	0	0	0	0	0	0	0	0
	RPE-Choroid MD1 Up	19	ZNF684	zinc finger protein 684	Hs.524767		0	0	0	0	0	0	0	0	1.20168	0	0	0	0	0	0	0	0	0	0	0	0
	RPE-Choroid MD1 Up	19	CHST11	carbohydrate (chondroitin 4) sulfotransferase 11	Hs.17569		0	0	0	0	0	0	0	0	1.19669	0	0	0	0	0	0	0	0	0	0	0	0
	RPE-Choroid MD1 Up	19	KLHL2	kelch-like 2, Mayven (Drosophila)	Hs.388668		0	0	0	0	0	0	0	0	1.19435	0	0	0	0	0	0	0	0	0	0	0	0
	RPE-Choroid MD1 Up	19	SLCO2B1	solute carrier organic anion transporter family, member 2B1	Hs.7884		0	0	0	0	0	0	0	0	1.18967	0	0	0	0	0	0	0	0	0	0	0	0
	RPE-Choroid MD1 Up	19	MS4A4A	membrane-spanning 4-domains, subfamily A, member 4	Hs.325960		0	0	0	0	0	0	0	0	1.1886	0	0	0	0	0	0	0	0	0	0	0	0
	RPE-Choroid MD1 Up	19	TPRKB	TP53RK binding protein	Hs.157401		0	0	0	0	0	0	0	0	1.18512	0	0	0	0	0	0	0	0	0	0	0	0
	RPE-Choroid MD1 Up	19	UBE2K	ubiquitin-conjugating enzyme E2K (UBC1 homolog, yeast)	Hs.50308		0	0	0	0	0	0	0	0	1.17765	0	0	0	0	0	0	0	0	0	0	0	0
	RPE-Choroid MD1 Up	19	BET1	blocked early in transport 1 homolog (S. cerevisiae)	Hs.489132		0	0	0	0	0	0	0	0	1.1693	0	0	0	0	0	0	0	0	0	0	0	0
	RPE-Choroid MD1 Up	19	DR1	down-regulator of transcription 1, TBP-binding (negative cofactor 2)	Hs.348418		0	0	0	0	0	0	0	0	1.16553	0	0	0	0	0	0	0	0	0	0	0	0
	RPE-Choroid MD1 Up	19	IRF2	interferon regulatory factor 2	Hs.654566		0	0	0	0	0	0	0	0	1.16373	0	0	0	0	0	0	0	0	0	0	0	0
	RPE-Choroid MD1 Up	19	CSNK1A1	casein kinase 1, alpha 1	Hs.712555		0	0	0	0	0	0	0	0	1.15364	0	0	0	0	0	0	0	0	0	0	0	0
	RPE-Choroid MD1 Up	19	ABT1	activator of basal transcription 1	Hs.254406		0	0	0	0	0	0	0	0	1.15204	0	0	0	0	0	0	0	0	0	0	0	0
	RPE-Choroid MD1 Up	19	C16orf68	chromosome 16 open reading frame 68	Hs.306380		0	0	0	0	0	0	0	0	1.14125	0	0	0	0	0	0	0	0	0	0	0	0
	RPE-Choroid MD1 Up	19	C12orf69	chromosome 12 open reading frame 69	Hs.220931		0	0	0	0	0	0	0	0	1.13961	0	0	0	0	0	0	0	0	0	0	0	0
	RPE-Choroid MD1 Up	19	GPR65	G protein-coupled receptor 65	Hs.513440		0	0	0	0	0	0	0	0	1.13081	0	0	0	0	0	0	0	0	0	0	0	0
	RPE-Choroid MD1 Up	19	A_32_P35969				0	0	0	0	0	0	0	0	1.11874	0	0	0	0	0	0	0	0	0	0	0	0
	RPE-Choroid MD1 Up	19	FAM166B	family with sequence similarity 166, member B	Hs.98959		0	0	0	0	0	0	0	0	1.09344	0	0	0	0	0	0	0	0	0	0	0	0
	RPE-Choroid MD1 Up	19	A_24_P230938		Hs.217409		0	0	0	0	0	0	0	0	1.08396	0	0	0	0	0	0	0	0	0	0	0	0
	RPE-Choroid MD1 Up	19	PPIL5	peptidylprolyl isomerase (cyclophilin)-like 5	Hs.451090		0	0	0	0	0	0	0	0	1.07948	0	0	0	0	0	0	0	0	0	0	0	0
	RPE-Choroid MD1 Up	19	WIPI1	WD repeat domain, phosphoinositide interacting 1	Hs.463964		0	0	0	0	0	0	0	0	1.07123	0	0	0	0	0	0	0	0	0	0	0	0
	RPE-Choroid MD1 Up	19	A_23_P120644				0	0	0	0	0	0	0	0	1.05038	0	0	0	0	0	0	0	0	0	0	0	0
	RPE-Choroid MD1 Up	19	C10orf84	chromosome 10 open reading frame 84	Hs.105575		0	0	0	0	0	0	0	0	1.04845	0	0	0	0	0	0	0	0	0	0	0	0
	RPE-Choroid MD1 Up	19	HOMER2	homer homolog 2 (Drosophila)	Hs.578443		0	0	0	0	0	0	0	0	1.04436	0	0	0	0	0	0	0	0	0	0	0	0
	RPE-Choroid MD1 Up	19	A_32_P17163				0	0	0	0	0	0	0	0	1.04252	0	0	0	0	0	0	0	0	0	0	0	0
	RPE-Choroid MD1 Up	19	SLK	STE20-like kinase (yeast)	Hs.591922		0	0	0	0	0	0	0	0	1.0311	0	0	0	0	0	0	0	0	0	0	0	0
	RPE-Choroid MD1 Up	19	SMCHD1	structural maintenance of chromosomes flexible hinge domain containing 1	Hs.8118		0	0	0	0	0	0	0	0	1.02092	0	0	0	0	0	0	0	0	0	0	0	0
	RPE-Choroid MD1 Up	19	SHKBP1	SH3KBP1 binding protein 1	Hs.26506		0	0	0	0	0	0	0	0	1.01486	0	0	0	0	0	0	0	0	0	0	0	0
	RPE-Choroid MD1 Up	19	NEDD9	neural precursor cell expressed, developmentally down-regulated 9	Hs.37982		0	0	0	0	0	0	0	0	0.964267	0	0	0	0	0	0	0	0	0	0	0	0
	RPE-Choroid MD1 Up	19	RPS6	ribosomal protein S6	Hs.408073		0	0	0	0	0	0	0	0	0.963519	0	0	0	0	0	0	0	0	0	0	0	0
	RPE-Choroid MD1 Up	19	A_32_P134109				0	0	0	0	0	0	0	0	0.939634	0	0	0	0	0	0	0	0	0	0	0	0
	RPE-Choroid MD1 Up	19	RELT	RELT tumor necrosis factor receptor	Hs.533720		0	0	0	0	0	0	0	0	0.923456	0	0	0	0	0	0	0	0	0	0	0	0
	RPE-Choroid MD1 Up	19	MED4	mediator complex subunit 4	Hs.181112		0	0	0	0	0	0	0	0	0.921484	0	0	0	0	0	0	0	0	0	0	0	0
	RPE-Choroid MD1 Up	19	RPS13	ribosomal protein S13	Hs.446588		0	0	0	0	0	0	0	0	0.918357	0	0	0	0	0	0	0	0	0	0	0	0
	RPE-Choroid MD1 Up	19	RPL13AP3	ribosomal protein L13a pseudogene 3	Hs.663461		0	0	0	0	0	0	0	0	0.829318	0	0	0	0	0	0	0	0	0	0	0	0
	RPE-Choroid MD2 Up	5	HEYL	hairy/enhancer-of-split related with YRPW motif-like	Hs.472566		0	0	0	0	0	0	0	0	0	8.60941	4.06517	4.09621	0	0	0	0	0	0	0	0	0
	RPE-Choroid MD2 Up	5	GEM	GTP binding protein overexpressed in skeletal muscle	Hs.654463		0	0	0	0	0	0	0	0	0	2.74087	1.55387	1.68995	0	0	0	0	0	0	0	0	0
	RPE-Choroid MD2 Up	5	ABCG2	ATP-binding cassette, sub-family G (WHITE), member 2	Hs.480218		0	0	0	0	0	1.81972	0	0	0	5.35696	2.52615	2.75694	0	0	0	0	0	0	0	0	0
	RPE-Choroid MD2 Up	5	KCNE1	potassium voltage-gated channel, Isk-related family, member 1	Hs.121495		0	0	0	0	0	0	0	0	0	4.99189	2.99464	2.30607	0	-1.14622	0	0	0	0	0	0	0
	RPE-Choroid MD2 Up	5	A_24_P918875				0	0	0	0	0	0	0	0	0	2.01815	0	1.908	0	0	0	0	0	0	0	0	0
	RPE-Choroid MD2 Up	5	CLDN5	claudin 5	Hs.505337		0	0	0	0	0	0	0	0	0	4.62011	0	2.74626	0	0	0	0	0	0	0	0	0
	RPE-Choroid MD2 Up	5	CHRNA3	cholinergic receptor, nicotinic, alpha 3	Hs.89605		0	0	0	0	0	0	0	0	0	1.43793	1.57629	0	0	0	0	0	0	0	0	0	0
	RPE-Choroid MD2 Up	5	AHCTF1	AT hook containing transcription factor 1	Hs.300887		0	0	0	0	0	0	0	0	0	2.64965	0	1.97281	0	0	0	0	0	0	0	0	0
	RPE-Choroid MD2 Up	5	GPIHBP1	glycosylphosphatidylinositol anchored high density lipoprotein binding protein 1	Hs.426410		0	0	0	0	0	0	0	0	0	3.64027	2.5356	1.77371	0	0	0	0	0	0	0	0	0
	RPE-Choroid MD2 Up	5	A_32_P889903		Hs.720596		0	0	0	0	0	0	0	0	0	2.55693	2.37352	1.13568	0	0	0	0	0	0	0	0	0
	RPE-Choroid MD2 Up	5	A_32_P201150				0	0	0	0	0	0	0	0	0	3.76187	0	2.18431	0	0	0	0	0	0	0	0	0
	RPE-Choroid MD2 Up	5	DUSP5	dual specificity phosphatase 5	Hs.2128		0	0	0	0	0	0	0	0	0	3.10372	1.42231	1.66929	0	0	0	1.66472	0	1.11592	0	0	0.979395
	RPE-Choroid MD2 Up	5	A_32_P168561				0	0	0	0	0	0	0	0	0	3.05088	1.42369	2.53683	0	0	0	0	0	0	0	0	0
	RPE-Choroid MD2 Up	5	GSTT2	glutathione S-transferase theta 2	Hs.654462		0	0	0	0	0	0	0	0	0	3.39208	1.68388	1.73595	0	0	0	0	0	0	0	0	0
	RPE-Choroid MD2 Up	5	PBX4	pre-B-cell leukemia homeobox 4	Hs.466257		0	0	0	0	0	0	0	0	0	2.8797	2.46059	1.56061	0	0	0	0	0	0	0	0	0
	RPE-Choroid MD2 Up	5	A_24_P179339		Hs.717010		0	0	0	0	0	0	0	0	0	3.70264	0	1.53502	0	0	0	0	0	0	0	0	0
	RPE-Choroid MD2 Up	5	FADS1	fatty acid desaturase 1	Hs.503546		0	0	0	0	0	0	0	0	0	2.40134	3.18365	0	0	0	0	0	0	0	0	0	0
	RPE-Choroid MD2 Up	5	NCKAP5	NCK-associated protein 5	Hs.537329		0	0	0	0	0	0	0	0	0	1.59832	3.03468	1.52313	0	0	0	0	0	0	0	1.40445	0
	RPE-Choroid MD2 Up	5	TSPAN5	tetraspanin 5			0	0	0	0	0	0	0	0	0	3.23936	2.1776	0	0	0	0	0	0	0	0	0	0
	RPE-Choroid MD2 Up	5	VEGFC	vascular endothelial growth factor C	Hs.435215	x	0	0	0	0	0	0	0	0	0	2.68089	2.27597	1.24041	0	0	0	0	0	0	0	0	0
	RPE-Choroid MD2 Up	5	SOSTDC1	sclerostin domain containing 1	Hs.648106	x	0	0	0	0	0	0	0	0	0	2.84401	1.33118	1.98933	0	0	0	0	0	0	0	0	0
	RPE-Choroid MD2 Up	5	CPM	carboxypeptidase M	Hs.654387		0	0	0	0	0	0	0	0	0	3.20022	0	1.70937	0	0	0	0	0	0	0	0	0
	RPE-Choroid MD2 Up	5	SLC2A12	solute carrier family 2 (facilitated glucose transporter), member 12	Hs.486508		0	0	0	0	0	0	0	0	0	2.73852	2.07901	1.09837	0	0	0	0	0	0	0	0	0
	RPE-Choroid MD2 Up	5	A_32_P225768				0	0	0	0	0	0	0	0	0	2.51671	2.33377	1.09955	0	0	0	0	0	0	0	0	0
	RPE-Choroid MD2 Up	5	KRT15	keratin 15	Hs.654570		0	0	0	0	0	0	0	0	0	2.3133	2.24884	0	0	0	-1.35786	0	0	0	0	0	0
	RPE-Choroid MD2 Up	5	GYLTL1B	glycosyltransferase-like 1B	Hs.86543		0	0	0	0	0	0	0	0	0	2.81504	2.11744	0	0	0	0	0	0	0	0	0	0
	RPE-Choroid MD2 Up	5	RNF152	ring finger protein 152			0	0	0	0	0	2.028	0	0	0	2.23344	0	1.32857	0	0	0	0	0	0	0	0	0
	RPE-Choroid MD2 Up	5	PYY2	peptide YY, 2 (seminalplasmin)	Hs.157195	x	0	0	0	0	0	0	0	0	0	2.44813	2.17689	1.05063	0	0	0	0	0	0	0	0	0
	RPE-Choroid MD2 Up	5	FAM161A	family with sequence similarity 161, member A	Hs.440466		0	0	0	0	0	0	0	0	0	2.8378	1.84746	0	0	0	0	0	0	0	0	0	0
	RPE-Choroid MD2 Up	5	PNPLA3	patatin-like phospholipase domain containing 3	Hs.654800		0	0	0	0	0	0	0	0	0	2.37217	2.18617	0	0	0	0	0	0	0	0	0	0
	RPE-Choroid MD2 Up	5	PON3	paraoxonase 3	Hs.440967	x	0	0	0	0	0	0	0	0	0	2.03071	2.33873	0	0	0	0	0	0	0	0	0	0
	RPE-Choroid MD2 Up	5	SSPO	SCO-spondin homolog (Bos taurus)	Hs.632022	x	0	0	0	0	0	0	0	0	0	2.36794	0	1.60019	0	0	0	0	0	0	0	0	0
	RPE-Choroid MD2 Up	5	GPR4	G protein-coupled receptor 4	Hs.17170		0	0	0	0	0	0	0	0	0	2.73562	0	1.4117	0	0	0	0	0	0	0	0	0
	RPE-Choroid MD2 Up	5	WNT6	wingless-type MMTV integration site family, member 6	Hs.29764	x	0	0	0	0	0	0	0	0	0	2.39041	1.06015	1.64241	0	0	0	0	0	0	0	0	0
	RPE-Choroid MD2 Up	5	A_32_P9368		Hs.597351		0	0	0	0	0	0	0	0	0	2.77707	1.2587	0	0	0	0	0	0	0	0	0	0
	RPE-Choroid MD2 Up	5	RNPC3	RNA-binding region (RNP1, RRM) containing 3	Hs.632423		0	0	0	0	0	0	0	0	0	2.70369	0	1.3647	0	0	0	0	0	0	0	0	0
	RPE-Choroid MD2 Up	5	A_24_P647163		Hs.62946		0	0	0	0	0	1.34331	0	0	0	2.37627	0	1.32583	0	0	0	0	0	0	0	0	0
	RPE-Choroid MD2 Up	5	POM121L8P	POM121 membrane glycoprotein-like 8 (rat) pseudogene	Hs.318898		0	0	0	0	0	0	0	0	-1.0206	2.26668	1.16827	1.13126	0	0	0	0	0	0	0	0	0
	RPE-Choroid MD2 Up	5	CDH3	cadherin 3, type 1, P-cadherin (placental)	Hs.191842		0	0	0	0	0	0	0	0	0	2.44729	1.56562	0	0	0	0	0	0	0	0	0	0
	RPE-Choroid MD2 Up	5	PPAT	phosphoribosyl pyrophosphate amidotransferase	Hs.331420		0	0	0	0	0	0	0	0	0	2.3674	1.60689	0	0	0	0	0	0	0	0	0	0
	RPE-Choroid MD2 Up	5	FADS2	fatty acid desaturase 2	Hs.502745		0	0	0	0	0	0	0	0	0	2.18632	1.70688	0	0	0	0	0	0	0	0	0	0
	RPE-Choroid MD2 Up	5	KCTD4	potassium channel tetramerisation domain containing 4	Hs.23406		0	0	0	0	0	0	0	0	0	1.79417	1.42243	1.59872	0	0	0	0	0	0	0	0	0
	RPE-Choroid MD2 Up	5	CYTL1	cytokine-like 1	Hs.13872	x	0	0	0	0	0	1.20232	0	0	0	1.92115	0	1.54401	0	0	0	0	0	0	0	0	0
	RPE-Choroid MD2 Up	5	EZR	ezrin	Hs.487027		0	0	0	0	0	0	0	0	0	1.72578	1.57862	0	0	0	0	0	0	0	0	0	0
	RPE-Choroid MD2 Up	5	LOC441245	hypothetical LOC441245	Hs.711805		0	0	0	0	0	0	0	0	0	2.12951	1.31378	0	0	0	0	0	0	0	0	0	0
	RPE-Choroid MD2 Up	5	GLDC	glycine dehydrogenase (decarboxylating)	Hs.584238		0	0	0	0	0	0	0	0	0	1.85633	1.05839	1.30664	0	0	0	0	0	0	0	0	0
	RPE-Choroid MD2 Up	5	ENPP5	ectonucleotide pyrophosphatase/phosphodiesterase 5 (putative function)	Hs.35198	x	0	0	0	0	0	0	0	0	0	1.65095	0	1.04302	0	0	0	0	0	0	0	0	0
	RPE-Choroid MD2 Up	5	LOC100132816	similar to Putative golgin subfamily A member 6-like protein 6	Hs.711751		0	0	0	0	0	0	0	0	0	1.85299	0	1.03652	0	0	0	0	0	0	0	0	0
	RPE-Choroid MD2 Up	5	TDRD9	tudor domain containing 9	Hs.21454		0	0	0	0	0	0	0	0	0	1.87566	0	1.45239	0	0	0	0	0	0	0	0	0
	RPE-Choroid MD2 Up	5	RGS5	regulator of G-protein signaling 5	Hs.24950		0	0	0	0	0	0	0	0	0	1.53091	1.81093	0	0	0	0	0	0	0	0	0	0
	RPE-Choroid MD2 Up	5	SGK3	serum/glucocorticoid regulated kinase family, member 3	Hs.613417		0	0	0	0	0	0	0	0	0	2.02752	1.18095	0	0	0	0	0	0	0	0	0	0
	RPE-Choroid MD2 Up	5	A_32_P107097		Hs.707205		0	0	0	0	0	1.08414	0	0	0	1.78147	0	1.1258	0	0	0	0	0	0	0	0	0
	RPE-Choroid MD2 Up	5	SLC16A12	solute carrier family 16, member 12 (monocarboxylic acid transporter 12)	Hs.530338		0	0	0	0	0	0	0	0	0	1.70856	1.58141	0	0	0	0	0	0	0	0	0	0
	RPE-Choroid MD2 Up	5	A_32_P6433		Hs.632736		0	0	0	0	0	0	0	0	0	1.91127	0	1.25295	0	0	0	0	0	0	0	0	0
	RPE-Choroid MD2 Up	5	LOC253039	hypothetical LOC253039	Hs.594170		0	0	0	0	0	0	0	0	0	1.46718	1.72043	0	0	0	0	0	0	0	0	0	0
	RPE-Choroid MD2 Up	5	BCAT1	branched chain aminotransferase 1, cytosolic	Hs.438993		0	0	0	0	0	0	0	0	0	1.90548	0	1.17251	0	0	0	0	0	0	0	0	0
	RPE-Choroid MD2 Up	5	ADRA2B	adrenergic, alpha-2B-, receptor	Hs.247686		0	0	0	0	0	1.06633	0	0	0	1.51951	1.25939	0	0	0	0	0	0	0	0	0	0
	RPE-Choroid MD2 Up	5	SFRP1	secreted frizzled-related protein 1	Hs.213424	x	0	0	0	0	0	0	0	0	0	1.482	1.63016	0	0	0	0	0	0	0	0	0	0
	RPE-Choroid MD2 Up	5	NELL2	NEL-like 2 (chicken)	Hs.505326	x	0	0	0	0	0	0	0	0	0	1.78643	0	0	0	0	0	-1.18626	0	0	0	0	0
	RPE-Choroid MD2 Up	5	RAB33B	RAB33B, member RAS oncogene family	Hs.591679		0	0	0	0	0	1.32199	0	0	0	1.51779	0	0.922012	0	0	0	0	0	0	0	0	0
	RPE-Choroid MD2 Up	5	A_32_P49054				0	0	0	0	0	0	0	0	0	1.91907	0	1.01969	0	0	0	0	0	0	0	0	0
	RPE-Choroid MD2 Up	5	SCD	stearoyl-CoA desaturase (delta-9-desaturase)	Hs.558396		0	0	0	0	0	0	0	0	0	1.29816	1.71334	0	0	0	0	0	0	0	0	0	0
	RPE-Choroid MD2 Up	5	CYP4B1	cytochrome P450, family 4, subfamily B, polypeptide 1	Hs.436317		0	0	0	0	0	0	0	0	0	1.63654	1.33301	0	0	0	0	0	0	0	0	0	0
	RPE-Choroid MD2 Up	5	KRT19	keratin 19	Hs.654568		0	0	0	0	0	0	0	0	0	1.79118	0	1.06318	0	0	0	0	0	0	0	0	0
	RPE-Choroid MD2 Up	5	ZNF138	zinc finger protein 138	Hs.184080		0	0	0	0	0	0	0	0	0	1.46385	1.48012	0	0	0	0	0	0	0	0	0	0
	RPE-Choroid MD2 Up	5	SLC6A20	solute carrier family 6 (proline IMINO transporter), member 20	Hs.413095		0	0	0	0	0	0	0	0	-1.10803	1.67809	0	0	0	0	0	0	0	0	0	0	0
	RPE-Choroid MD2 Up	5	CENPT	centromere protein T	Hs.288382		0	0	0	0	0	0	0	0	0	1.39988	1.48127	0	0	0	0	0	0	0	0	0	0
	RPE-Choroid MD2 Up	5	GPAM	glycerol-3-phosphate acyltransferase, mitochondrial	Hs.42586		0	0	0	0	0	0	0	0	0	1.50375	0	0	0	0	0	-1.26267	0	0	0	0	0
	RPE-Choroid MD2 Up	5	GPR20	G protein-coupled receptor 20	Hs.188859		0	0	0	0	0	0	0	0	0	1.66603	0	1.12081	0	0	0	0	0	0	0	0	0
	RPE-Choroid MD2 Up	5	PNMT	phenylethanolamine N-methyltransferase	Hs.1892		0	0	0	0	0	0	0	0	0	1.71028	0	1.00158	0	0	0	0	0	0	0	0	0
	RPE-Choroid MD2 Up	5	KIAA0562	KIAA0562	Hs.509017		0	0	0	0	0	0	0	0	0	1.47264	1.30157	0	0	0	0	0	0	0	0	0	0
	RPE-Choroid MD2 Up	5	HIF3A	hypoxia inducible factor 3, alpha subunit	Hs.420830		0	0	0	0	0	0	0	0	0	1.66843	1.0114	0	0	0	0	0	0	0	0	0	0
	RPE-Choroid MD2 Up	5	HBZ	hemoglobin, zeta	Hs.585357		0	0	0	0	0	1.23337	0	0	0	1.10637	0.994323	0	0	0	0	0	0	0	0	0	0
	RPE-Choroid MD2 Up	5	A_32_P205329		Hs.46689		0	0	0	0	0	0	0	0	0	1.41944	0	0	0	0	0	0	0	0	-1.19232	0	0
	RPE-Choroid MD2 Up	5	COL20A1	collagen, type XX, alpha 1	Hs.271285	x	0	0	0	0	0	0	0	0	0	1.2718	1.37111	0	0	0	0	0	0	0	0	0	0
	RPE-Choroid MD2 Up	5	LOC150622	hypothetical LOC150622			0	0	0	0	0	0	0	0	0	1.44324	1.17946	0	0	0	0	0	0	0	0	0	0
	RPE-Choroid MD2 Up	5	A_32_P2354		Hs.592544		0	0	0	0	0	0	0	0	0	1.5288	0	1.05148	0	0	0	0	0	0	0	0	0
	RPE-Choroid MD2 Up	5	ARID4A	AT rich interactive domain 4A (RBP1-like)	Hs.161000		0	0	0	0	0	0	0	0	0	1.52752	1.01722	0	0	0	0	0	0	0	0	0	0
	RPE-Choroid MD2 Up	5	A_32_P210232				0	0	0	0	0	0	0	0	0	1.45887	1.07879	0	0	0	0	0	0	0	0	0	0
	RPE-Choroid MD2 Up	5	A_32_P8772				0	0	0	0	0	0	0	0	0	1.74131	0	0	0	0	0	0	0	0	0	0	0
	RPE-Choroid MD2 Up	5	SDPR	serum deprivation response	Hs.26530		0	0	0	0	0	1.14224	0	0	0	1.34244	0	0	0	0	0	0	0	0	0	0	0
	RPE-Choroid MD2 Up	5	A_24_P631625				0	0	0	0	0	0	0	0	0	1.6869	0	0	0	0	0	0	0	0	0	0	0
	RPE-Choroid MD2 Up	5	WNK4	WNK lysine deficient protein kinase 4	Hs.105448		0	0	0	0	0	0	0	0	0	1.6385	0	0	0	0	0	0	0	0	0	0	0
	RPE-Choroid MD2 Up	5	HAUS6	HAUS augmin-like complex, subunit 6	Hs.533468		0	0	0	0	0	0	0	0	0	1.63468	0	0	0	0	0	0	0	0	0	0	0
	RPE-Choroid MD2 Up	5	GALNT1	UDP-N-acetyl-alpha-D-galactosamine:polypeptide N-acetylgalactosaminyltransferase 1 (GalNAc-T1)	Hs.514806	x	0	0	0	0	0	0	0	0	0	1.59724	0	0	0	0	0	0	0	0	0	0	0
	RPE-Choroid MD2 Up	5	OPCML	opioid binding protein/cell adhesion molecule-like	Hs.4817		0	0	0	0	0	0	0	0	0	1.57666	0	0	0	0	0	0	0	0	0	0	0
	RPE-Choroid MD2 Up	5	SLC16A14	solute carrier family 16, member 14 (monocarboxylic acid transporter 14)	Hs.504317		0	0	0	0	0	0	0	0	0	1.50885	0	0	0	0	0	0	0	0	0	0	0
	RPE-Choroid MD2 Up	5	A_23_P116195		Hs.536218		0	0	0	0	0	0	0	0	0	1.48429	0	0	0	0	0	0	0	0	0	0	0
	RPE-Choroid MD2 Up	5	A_24_P922101				0	0	0	0	0	0	0	0	0	1.4784	0	0	0	0	0	0	0	0	0	0	0
	RPE-Choroid MD2 Up	5	A_32_P234661				0	0	0	0	0	0	0	0	0	1.43816	0	0	0	0	0	0	0	0	0	0	0
	RPE-Choroid MD2 Up	5	FAM40B	family with sequence similarity 40, member B	Hs.489988		0	0	0	0	0	0	0	0	0	1.21096	0	0	0	0	0	0	0	0	0	0	0
	RPE-Choroid MD2 Up	5	FOXF1	forkhead box F1	Hs.155591		0	0	0	0	0	0	0	0	0	1.18117	0	0	0	0	0	0	0	0	0	0	0
	RPE-Choroid MD2 Up	5	CTBS	chitobiase, di-N-acetyl-	Hs.513557		0	0	0	0	0	0	0	0	0	1.16951	0	0	0	0	0	0	0	0	0	0	0
	RPE-Choroid MD2 Up	5	A_32_P173439				0	0	0	0	0	0	0	0	0	1.16736	0	0	0	0	0	0	0	0	0	0	0
	RPE-Choroid MD2 Up	5	A_24_P169873				0	0	0	0	0	0	0	0	0	1.15348	0	0	0	0	0	0	0	0	0	0	0
	RPE-Choroid MD2 Up	5	OSGIN1	oxidative stress induced growth inhibitor 1	Hs.128055		0	0	0	0	0	0	0	0	0	1.13638	0	0	0	0	0	0	0	0	0	0	0
	RPE-Choroid MD2 Up	5	ACVR1C	activin A receptor, type IC	Hs.562901		0	0	0	0	0	0	0	0	0	1.12406	0	0	0	0	0	0	0	0	0	0	0
	RPE-Choroid MD2 Up	5	A_24_P923483		Hs.504398		0	0	0	0	0	0	0	0	0	1.10143	0	0	0	0	0	0	0	0	0	0	0
	RPE-Choroid MD2 Up	5	EXOC3L	exocyst complex component 3-like	Hs.647356		0	0	0	0	0	0	0	0	0	1.09999	0	0	0	0	0	0	0	0	0	0	0
	RPE-Choroid MD2 Up	5	ENOSF1	enolase superfamily member 1	Hs.369762		0	0	0	0	0	0	0	0	0	1.09837	0	0	0	0	0	0	0	0	0	0	0
	RPE-Choroid MD2 Up	5	SLC13A3	solute carrier family 13 (sodium-dependent dicarboxylate transporter), member 3	Hs.655498		0	0	0	0	0	0	0	0	0	1.08918	0	0	0	0	0	0	0	0	0	0	0
	RPE-Choroid MD2 Up	5	A_32_P90740		Hs.597703		0	0	0	0	0	0	0	0	0	1.07009	0	0	0	0	0	0	0	0	0	0	0
	RPE-Choroid MD2 Up	5	LPPR2	lipid phosphate phosphatase-related protein type 2	Hs.6846		0	0	0	0	0	0	0	0	0	1.06944	0	0	0	0	0	0	0	0	0	0	0
	RPE-Choroid MD2 Up	5	A_32_P142521				0	0	0	0	0	0	0	0	0	1.06507	0	0	0	0	0	0	0	0	0	0	0
	RPE-Choroid MD2 Up	5	A_24_P178065		Hs.477114		0	0	0	0	0	0	0	0	0	1.0433	0	0	0	0	0	0	0	0	0	0	0
	RPE-Choroid MD2 Up	5	A_32_P127009		Hs.213735		0	0	0	0	0	0	0	0	0	0.972223	0	0	0	0	0	0	0	0	0	0	0
	RPE-Choroid MD2 Up	34	RCCD1	RCC1 domain containing 1	Hs.655895		0	0	0	0	0	0	0	0	0	0	3.89741	0	0	0	0	0	-1.66944	0	0	0	0
	RPE-Choroid MD2 Up	34	GAD1	glutamate decarboxylase 1 (brain, 67kDa)	Hs.420036		0	0	0	0	0	0	0	0	0	0	4.03728	0	0	0	0	0	0	0	0	0	0
	RPE-Choroid MD2 Up	34	A_24_P457304				0	0	0	0	0	0	0	0	0	2.15101	3.45211	0	0	0	0	0	0	0	0	0	0
	RPE-Choroid MD2 Up	34	A_32_P166733		Hs.638070		0	0	0	0	0	1.47646	0	0	1.24797	1.55446	2.85932	0	0	0	0	0	-1.10367	0	0	0	0
	RPE-Choroid MD2 Up	34	SPRY1	sprouty homolog 1, antagonist of FGF signaling (Drosophila)	Hs.436944		0	0	0	0	0	0	0	0	0	1.08606	3.70917	0	0	0	0	0	0	0	0	0	0
	RPE-Choroid MD2 Up	34	ZNF577	zinc finger protein 577			0	0	0	0	0	0	0	0	0	0	3.25867	0	0	0	0	0	0	0	0	0	0
	RPE-Choroid MD2 Up	34	A_24_P823381		Hs.380930		0	0	0	0	0	0	0	0	0	0	3.7187	0	0	0	0	0	0	0	0	0	0
	RPE-Choroid MD2 Up	34	DMD	dystrophin	Hs.495912		0	0	0	0	0	0	0	0	0	0	3.27648	0	0	0	0	0	0	0	0	0	0
	RPE-Choroid MD2 Up	34	C1orf87	chromosome 1 open reading frame 87	Hs.47385		0	0	0	0	0	0	0	0	0	1.17613	3.35574	0	0	0	0	0	0	0	0	0	0
	RPE-Choroid MD2 Up	34	C1orf226	chromosome 1 open reading frame 226	Hs.447011		0	0	0	0	0	0	0	0	0	0	3.25838	0	0	0	0	0	0	0	0	0	0
	RPE-Choroid MD2 Up	34	C12orf29	chromosome 12 open reading frame 29	Hs.591009		0	0	0	0	0	0	0	0	0	0	3.42715	0	0	0	0	0	0	0	0	0	0
	RPE-Choroid MD2 Up	34	CLEC14A	C-type lectin domain family 14, member A	Hs.525307		0	0	0	0	0	0	0	0	0	0	3.0801	0	0	0	0	0	0	0	0	0	0
	RPE-Choroid MD2 Up	34	A_23_P165819				0	0	0	0	0	0	0	0	0	0	2.71477	0	0	0	0	0	0	0	0	0	0
	RPE-Choroid MD2 Up	34	ERBB4	v-erb-a erythroblastic leukemia viral oncogene homolog 4 (avian)	Hs.390729		0	0	0	0	0	0	0	0	0	0	2.00529	0	0	0	0	0	0	0	0	0	0
	RPE-Choroid MD2 Up	34	A_32_P160615				0	0	0	0	0	0	0	0	0	0	2.11618	0	0	0	0	0	0	0	0	0	0
	RPE-Choroid MD2 Up	34	A_24_P384239				0	0	0	0	0	0	0	0	0	0	2.43347	0	0	0	0	0	0	0	0	0	0
	RPE-Choroid MD2 Up	34	KLF2	Kruppel-like factor 2 (lung)	Hs.107740		0	0	0	0	0	0	0	0	-1.19025	0	2.07419	0	0	0	0	0	0	0	0	0	0
	RPE-Choroid MD2 Up	34	CAMK2N1	calcium/calmodulin-dependent protein kinase II inhibitor 1	Hs.197922		0	0	0	0	0	0	0	0	0	0	2.24106	0	0	0	0	0	0	0	0	0	0
	RPE-Choroid MD2 Up	34	A_24_P719948				0	0	0	0	0	0	0	0	0	0	2.14322	0	0	0	0	0	0	0	0	0	0
	RPE-Choroid MD2 Up	34	A_23_P32684				0	0	0	0	0	0	0	0	-1.01833	0	1.34346	0	0	0	0	0	0	0	0	0	0
	RPE-Choroid MD2 Up	34	TMEM47	transmembrane protein 47	Hs.8769		0	0	0	0	0	0	0	0	0	0	2.13334	0	0	0	0	0	0	0	0	0	0
	RPE-Choroid MD2 Up	34	A_24_P551067		Hs.720604		0	0	0	0	0	0	0	0	0	0	1.45833	0	0	0	0	0	0	0	0	0	0
	RPE-Choroid MD2 Up	34	A_32_P35603				0	0	0	0	0	0	0	0	0	0	2.1235	0	0	0	0	0	0	0	0	0	0
	RPE-Choroid MD2 Up	34	BEX5	brain expressed, X-linked 5	Hs.47209		0	0	0	0	0	0	0	0	0	0	2.04333	0	0	0	0	0	0	0	0	0	0
	RPE-Choroid MD2 Up	34	C8orf37	chromosome 8 open reading frame 37	Hs.548157		0	0	0	0	0	0	0	0	0	0	2.00696	0	0	0	0	0	0	0	0	0	0
	RPE-Choroid MD2 Up	34	FECH	ferrochelatase (protoporphyria)	Hs.365365		0	0	0	0	0	0	0	0	0	0	1.32102	0	0	0	0	0	0	0	0	0	0
	RPE-Choroid MD2 Up	34	A_24_P560663				0	0	0	0	0	0	0	0	0	0	1.93633	0	0	0	0	0	0	0	0	0	0
	RPE-Choroid MD2 Up	34	A_24_P59545				0	0	0	0	0	0	0	0	0	0	1.90844	0	0	0	0	0	0	0	0	0	0
	RPE-Choroid MD2 Up	34	C1orf96	chromosome 1 open reading frame 96	Hs.585011		0	0	0	0	0	0	0	0	0	0	1.87985	0	0	0	0	0	0	0	0	0	0
	RPE-Choroid MD2 Up	34	KRTAP5				0	0	0	0	0	0	0	0	0	0	1.80203	0	0	0	0	0	0	0	0	0	0
	RPE-Choroid MD2 Up	34	RMI1	RMI1, RecQ mediated genome instability 1, homolog (S. cerevisiae)	Hs.284137		0	0	0	0	0	0	0	0	0	0	1.68875	0	0	0	0	0	0	0	0	0	0
	RPE-Choroid MD2 Up	34	ALG1	asparagine-linked glycosylation 1, beta-1,4-mannosyltransferase homolog (S. cerevisiae)	Hs.592086		0	0	0	0	0	0	0	0	0	0	1.65822	0	0	0	0	0	0	0	0	0	0
	RPE-Choroid MD2 Up	34	ATG4C	ATG4 autophagy related 4 homolog C (S. cerevisiae)	Hs.7353		0	0	0	0	0	0	0	0	0	0	1.64089	0	0	0	0	0	0	0	0	0	0
	RPE-Choroid MD2 Up	34	A_32_P123990				0	0	0	0	0	0	0	0	0	0	1.63453	0	0	0	0	0	0	0	0	0	0
	RPE-Choroid MD2 Up	34	NR4A1	nuclear receptor subfamily 4, group A, member 1	Hs.524430		0	0	0	0	0	0	0	0	0	0	1.62041	0	0	0	0	0	0	0	0	0	0
	RPE-Choroid MD2 Up	34	ITIH5	inter-alpha (globulin) inhibitor H5		x	0	0	0	0	0	0	0	0	0	0	1.61587	0	0	0	0	0	0	0	0	0	0
	RPE-Choroid MD2 Up	34	TMEM22	transmembrane protein 22	Hs.477692		0	0	0	0	0	0	0	0	0	0	1.60806	0	0	0	0	0	0	0	0	0	0
	RPE-Choroid MD2 Up	34	ANKRD10	ankyrin repeat domain 10	Hs.525163		0	0	0	0	0	0	0	0	0	0	1.59582	0	0	0	0	0	0	0	0	0	0
	RPE-Choroid MD2 Up	34	RCHY1	ring finger and CHY zinc finger domain containing 1	Hs.48297		0	0	0	0	0	0	0	0	0	0	1.58787	0	0	0	0	0	0	0	0	0	0
	RPE-Choroid MD2 Up	34	NSUN7	NOL1/NOP2/Sun domain family, member 7	Hs.570821		0	0	0	0	0	0	0	0	0	0	1.5702	0	0	0	0	0	0	0	0	0	0
	RPE-Choroid MD2 Up	34	A_23_P108394		Hs.707561		0	0	0	0	0	0	0	0	0	0	1.5663	0	0	0	0	0	0	0	0	0	0
	RPE-Choroid MD2 Up	34	C9orf130	chromosome 9 open reading frame 130	Hs.494549		0	0	0	0	0	0	0	0	0	0	1.55888	0	0	0	0	0	0	0	0	0	0
	RPE-Choroid MD2 Up	34	LY75	lymphocyte antigen 75	Hs.153563		0	0	0	0	0	0	0	0	0	0	1.51395	0	0	0	0	0	0	0	0	0	0
	RPE-Choroid MD2 Up	34	FRY	furry homolog (Drosophila)	Hs.507669		0	0	0	0	0	0	0	0	0	0	1.50157	0	0	0	0	0	0	0	0	0	0
	RPE-Choroid MD2 Up	34	YIF1B	Yip1 interacting factor homolog B (S. cerevisiae)	Hs.280741		0	0	0	0	0	0	0	0	0	0	1.48673	0	0	0	0	0	0	0	0	0	0
	RPE-Choroid MD2 Up	34	CST3	cystatin C	Hs.304682	x	0	0	0	0	0	0	0	0	0	0	1.47843	0	0	0	0	0	0	0	0	0	0
	RPE-Choroid MD2 Up	34	GCH1	GTP cyclohydrolase 1	Hs.86724		0	0	0	0	0	0	0	0	0	0	1.42089	0	0	0	0	0	0	0	0	0	0
	RPE-Choroid MD2 Up	34	TECPR2	tectonin beta-propeller repeat containing 2	Hs.195667		0	0	0	0	0	0	0	0	0	0	1.39998	0	0	0	0	0	0	0	0	0	0
	RPE-Choroid MD2 Up	34	C15orf61	chromosome 15 open reading frame 61	Hs.438385	x	0	0	0	0	0	0	0	0	0	0	1.39768	0	0	0	0	0	0	0	0	0	0
	RPE-Choroid MD2 Up	34	A_24_P418780				0	0	0	0	0	0	0	0	0	0	1.38003	0	0	0	0	0	0	0	0	0	0
	RPE-Choroid MD2 Up	34	A_24_P182122				0	0	0	0	0	0	0	0	0	0	1.36446	0	0	0	0	0	0	0	0	0	0
	RPE-Choroid MD2 Up	34	SIGLEC15	sialic acid binding Ig-like lectin 15	Hs.287692		0	0	0	0	0	0	0	0	0	0	1.3637	0	0	0	0	0	0	0	0	0	0
	RPE-Choroid MD2 Up	34	BFSP2	beaded filament structural protein 2, phakinin	Hs.659862		0	0	0	0	0	0	0	0	0	0	1.35913	0	0	0	0	0	0	0	0	0	0
	RPE-Choroid MD2 Up	34	DLK1	delta-like 1 homolog (Drosophila)	Hs.533717		0	0	0	0	0	0	0	0	0	0	1.33428	0	0	0	0	0	0	0	0	0	0
	RPE-Choroid MD2 Up	34	INPP5K	inositol polyphosphate-5-phosphatase K	Hs.632238		0	0	0	0	0	0	0	0	0	0	1.32786	0	0	0	0	0	0	0	0	0	0
	RPE-Choroid MD2 Up	34	PWP1	PWP1 homolog (S. cerevisiae)	Hs.506652		0	0	0	0	0	0	0	0	0	0	1.32578	0	0	0	0	0	0	0	0	0	0
	RPE-Choroid MD2 Up	34	A_32_P170664		Hs.99785		0	0	0	0	0	0	0	0	0	0	1.32081	0	0	0	0	0	0	0	0	0	0
	RPE-Choroid MD2 Up	34	A_32_P142149		Hs.397001		0	0	0	0	0	0	0	0	0	0	1.30959	0	0	0	0	0	0	0	0	0	0
	RPE-Choroid MD2 Up	34	TMEM80	transmembrane protein 80	Hs.448664		0	0	0	0	0	0	0	0	0	0	1.30509	0	0	0	0	0	0	0	0	0	0
	RPE-Choroid MD2 Up	34	FAM181B	family with sequence similarity 181, member B	Hs.448218		0	0	0	0	0	0	0	0	0	0	1.29161	0	0	0	0	0	0	0	0	0	0
	RPE-Choroid MD2 Up	34	A_24_P722068		Hs.19156		0	0	0	0	0	0	0	0	0	0	1.24371	0	0	0	0	0	0	0	0	0	0
	RPE-Choroid MD2 Up	34	C17orf88	chromosome 17 open reading frame 88	Hs.721804		0	0	0	0	0	0	0	0	0	0	1.24222	0	0	0	0	0	0	0	0	0	0
	RPE-Choroid MD2 Up	34	C7orf46	chromosome 7 open reading frame 46	Hs.592178		0	0	0	0	0	0	0	0	0	0	1.23426	0	0	0	0	0	0	0	0	0	0
	RPE-Choroid MD2 Up	34	PHF10	PHD finger protein 10	Hs.435933		0	0	0	0	0	0	0	0	0	0	1.22989	0	0	0	0	0	0	0	0	0	0
	RPE-Choroid MD2 Up	34	L3MBTL2	l(3)mbt-like 2 (Drosophila)	Hs.517641		0	0	0	0	0	0	0	0	0	0	1.22314	0	0	0	0	0	0	0	0	0	0
	RPE-Choroid MD2 Up	34	A_24_P930647				0	0	0	0	0	0	0	0	0	0	1.16447	0	0	0	0	0	0	0	0	0	0
	RPE-Choroid MD2 Up	34	GPR177	G protein-coupled receptor 177	Hs.647659		0	0	0	0	0	0	0	0	0	0	1.16139	0	0	0	0	0	0	0	0	0	0
	RPE-Choroid MD2 Up	34	HSPA8	heat shock 70kDa protein 8	Hs.180414		0	0	0	0	0	0	0	0	0	0	1.15839	0	0	0	0	0	0	0	0	0	0
	RPE-Choroid MD2 Up	34	LOC100289396	hypothetical protein LOC100289396	Hs.720360		0	0	0	0	0	0	0	0	0	0	1.15503	0	0	0	0	0	0	0	0	0	0
	RPE-Choroid MD2 Up	34	LOC645722	hypothetical LOC645722			0	0	0	0	0	0	0	0	0	0	1.15341	0	0	0	0	0	0	0	0	0	0
	RPE-Choroid MD2 Up	34	CLASP2	cytoplasmic linker associated protein 2	Hs.108614		0	0	0	0	0	0	0	0	0	0	1.14891	0	0	0	0	0	0	0	0	0	0
	RPE-Choroid MD2 Up	34	LOC730102	hypothetical protein LOC730102	Hs.149540		0	0	0	0	0	0	0	0	0	0	1.13211	0	0	0	0	0	0	0	0	0	0
	RPE-Choroid MD2 Up	34	A_32_P10623				0	0	0	0	0	0	0	0	0	0	1.12908	0	0	0	0	0	0	0	0	0	0
	RPE-Choroid MD2 Up	34	TGIF2	TGFB-induced factor homeobox 2	Hs.632264		0	0	0	0	0	0	0	0	0	0	1.12647	0	0	0	0	0	0	0	0	0	0
	RPE-Choroid MD2 Up	34	A_23_P135385				0	0	0	0	0	0	0	0	0	0	1.12129	0	0	0	0	0	0	0	0	0	0
	RPE-Choroid MD2 Up	34	PPP4R1	protein phosphatase 4, regulatory subunit 1	Hs.464595		0	0	0	0	0	0	0	0	0	0	1.09895	0	0	0	0	0	0	0	0	0	0
	RPE-Choroid MD2 Up	34	A_23_P73096				0	0	0	0	0	0	0	0	0	0	1.07316	0	0	0	0	0	0	0	0	0	0
	RPE-Choroid MD2 Up	34	A_23_P124313				0	0	0	0	0	0	0	0	0	0	1.03298	0	0	0	0	0	0	0	0	0	0
	RPE-Choroid MD2 Up	34	C12orf5	chromosome 12 open reading frame 5	Hs.504545		0	0	0	0	0	0	0	0	0	0	0.974411	0	0	0	0	0	0	0	0	0	0
	RPE-Choroid MD2 Up	34	A_24_P693433		Hs.677228		0	0	0	0	0	0	0	0	0	0	0.95459	0	0	0	0	0	0	0	0	0	0
	RPE-Choroid MD2 Up	34	A_32_P130577				0	0	0	0	0	0	0	0	0	0	0.942793	0	0	0	0	0	0	0	0	0	0
	RPE-Choroid MD2 Up	34	SLC6A13	solute carrier family 6 (neurotransmitter transporter, GABA), member 13	Hs.504398		0	0	0	0	0	0	0	0	0	0	0.886499	0	0	0	0	0	0	0	0	0	0
	RPE-Choroid MD2 Up	34	A_24_P925100				0	0	0	0	0	0	0	0	0	0	0.838904	0	0	0	0	0	0	0	0	0	0
	RPE-Choroid MD2 Up	34	CKB	creatine kinase, brain	Hs.173724		0	0	0	0	0	0	0	0	0	0	0.837882	0	0	0	0	0	0	0	0	0	0
	RPE-Choroid MD2 Up	23	A_24_P924185				0	0	0	0	0	0	0	0	0	2.77342	0	4.16952	0	0	0	0	0	0	0	0	0
	RPE-Choroid MD2 Up	23	UEVLD	UEV and lactate/malate dehyrogenase domains	Hs.407991		0	0	0	0	0	3.36057	0	0	0	2.16891	0	2.89494	0	0	0	0	0	0	0	0	0
	RPE-Choroid MD2 Up	23	FAM13A	family with sequence similarity 13, member A	Hs.97270		0	0	0	0	0	0	0	0	0	1.05799	0	1.28409	0	0	0	0	0	0	0	0	0
	RPE-Choroid MD2 Up	23	SH3D19	SH3 domain containing 19	Hs.720175		0	0	0	0	0	0	0	0	0	0	2.10002	3.04208	0	0	0	0	0	0	0	0	0
	RPE-Choroid MD2 Up	23	SLC34A2	solute carrier family 34 (sodium phosphate), member 2	Hs.479372		0	0	0	0	0	2.33276	0	0	0	0	0	2.60459	0	0	0	0	0	0	0	0	0
	RPE-Choroid MD2 Up	23	A_32_P66148		Hs.604715		0	0	0	0	0	0	0	0	0	1.43508	1.45519	2.78413	0	0	0	0	0	0	0	0	0
	RPE-Choroid MD2 Up	23	GPR126	G protein-coupled receptor 126	Hs.318894		0	0	0	0	0	0	0	0	0	1.41631	0	3.00292	0	0	0	0	0	0	0	0	0
	RPE-Choroid MD2 Up	23	WASF2	WAS protein family, member 2	Hs.590909		0	0	0	0	0	0	0	0	0	0	0	3.2346	0	0	0	0	0	0	0	0	0
	RPE-Choroid MD2 Up	23	CA4	carbonic anhydrase IV	Hs.89485		0	0	0	0	0	0	0	0	0	1.83721	0	2.6886	0	0	0	0	0	0	0	0	0
	RPE-Choroid MD2 Up	23	GEFT	RhoA/RAC/CDC42 exchange factor	Hs.61581		0	0	0	0	0	0	0	0	0	1.84296	0	1.99222	0	0	0	0	0	0	0	0	0
	RPE-Choroid MD2 Up	23	ZMYND11	zinc finger, MYND domain containing 11	Hs.292265		0	0	0	0	0	0	0	0	0	0	0	3.14912	0	0	0	0	0	0	0	0	0
	RPE-Choroid MD2 Up	23	DIP2B	DIP2 disco-interacting protein 2 homolog B (Drosophila)	Hs.505516		0	0	0	0	0	0	0	0	0	0	0	3.04215	0	0	0	0	0	0	0	0	0
	RPE-Choroid MD2 Up	23	CHRAC1	chromatin accessibility complex 1	Hs.279704		0	0	0	0	0	0	0	0	0	0	0	1.32625	0	0	2.60396	0	0	0	0	0	0
	RPE-Choroid MD2 Up	23	DNAJC7	DnaJ (Hsp40) homolog, subfamily C, member 7	Hs.500156		0	0	0	0	0	0	0	0	0	0	0	2.47724	0	0	0	0	0	0	0	0	0
	RPE-Choroid MD2 Up	23	LOC441461	hypothetical LOC441461	Hs.163155		0	0	0	0	0	0	0	0	0	1.57386	0	2.36211	0	0	0	0	0	0	0	0	0
	RPE-Choroid MD2 Up	23	LRRN1	leucine rich repeat neuronal 1	Hs.163244		0	0	0	0	0	1.05621	0	0	0	0	0	1.00473	0	0	1.64881	0	0	0	0	0	0
	RPE-Choroid MD2 Up	23	A_32_P47641		Hs.656663		0	0	0	0	0	0	0	0	0	0	0	2.3091	0	0	0	0	0	0	0	0	0
	RPE-Choroid MD2 Up	23	ARL4A	ADP-ribosylation factor-like 4A	Hs.245540		0	0	0	0	0	0	0	0	0	0	0	2.43189	0	0	0	0	1.20302	0	0	0	0
	RPE-Choroid MD2 Up	23	SFRS2IP	splicing factor, arginine/serine-rich 2, interacting protein	Hs.210367		0	0	0	0	0	0	0	0	0	0	0	2.2082	0	0	0	0	0	0	0	0	0
	RPE-Choroid MD2 Up	23	GTF2H4	general transcription factor IIH, polypeptide 4, 52kDa	Hs.485070		0	0	0	0	0	0	0	0	0	0	0	2.10732	0	0	0	0	0	0	0	0	0
	RPE-Choroid MD2 Up	23	ST3GAL5	ST3 beta-galactoside alpha-2,3-sialyltransferase 5	Hs.415117		0	0	0	0	0	0	0	0	0	0	0	2.42222	0	0	0	0	0	0	0	0	0
	RPE-Choroid MD2 Up	23	DAB1	disabled homolog 1 (Drosophila)	Hs.477370		0	0	0	0	0	0	0	0	0	0	0	2.06515	0	0	0	0	0	0	0	0	0
	RPE-Choroid MD2 Up	23	RHOQ	ras homolog gene family, member Q	Hs.709193		0	0	0	0	0	0	0	0	0	0	0	2.0343	0	0	0	0	0	0	0	0	0
	RPE-Choroid MD2 Up	23	FAM195A	family with sequence similarity 195, member A	Hs.417710		0	0	0	0	0	2.07399	0	0	0	0	0	1.25464	0	0	0	0	0	0	0	0	0
	RPE-Choroid MD2 Up	23	RAB3IP	RAB3A interacting protein (rabin3)	Hs.258209		0	0	0	0	0	0	0	0	0	1.41251	0	1.96952	0	0	0	0	0	0	0	0	0
	RPE-Choroid MD2 Up	23	RALBP1	ralA binding protein 1	Hs.719181		0	0	0	0	0	0	0	0	0	0	0	2.3913	0	0	0	0	0	0	0	0	0
	RPE-Choroid MD2 Up	23	C9orf85	chromosome 9 open reading frame 85	Hs.534190		0	0	0	0	0	2.09062	0	0	0	0	0	1.12383	0	0	0	0	0	0	0	0	0
	RPE-Choroid MD2 Up	23	A_32_P88587				0	0	0	0	0	0	0	0	0	1.75733	0	1.5808	0	0	0	0	0	0	0	0	0
	RPE-Choroid MD2 Up	23	CRYZ	crystallin, zeta (quinone reductase)	Hs.83114		0	0	0	0	0	0	0	0	0	1.77526	0	1.51728	0	0	0	0	0	0	0	0	0
	RPE-Choroid MD2 Up	23	EIF2S2	eukaryotic translation initiation factor 2, subunit 2 beta, 38kDa	Hs.429180		0	0	0	0	0	0	0	0	0	0	0	1.56934	0	0	0	0	0	0	0	0	0
	RPE-Choroid MD2 Up	23	A_32_P60076				0	0	0	0	0	0	0	0	0	0	0	2.13045	0	0	0	0	0	0	0	0	0
	RPE-Choroid MD2 Up	23	A_32_P106466				0	0	0	0	0	0	0	0	0	0	0	2.12459	0	0	0	0	0	0	0	0	0
	RPE-Choroid MD2 Up	23	ACE2	angiotensin I converting enzyme (peptidyl-dipeptidase A) 2	Hs.178098	x	0	0	0	0	0	0	0	0	0	1.1999	0	1.74274	0	0	0	0	0	0	0	0	0
	RPE-Choroid MD2 Up	23	A_32_P42224		Hs.7413		0	0	0	0	0	0	0	0	0	0	0	2.08332	0	0	0	0	0	0	0	0	0
	RPE-Choroid MD2 Up	23	FRYL	FRY-like	Hs.595553		0	0	0	0	0	0	0	0	0	0	0	2.07089	0	0	0	0	0	0	0	0	0
	RPE-Choroid MD2 Up	23	A_32_P98059		Hs.36190		0	0	0	0	0	1.13278	0	0	0	0	0	1.74162	0	0	0	0	0	0	0	0	0
	RPE-Choroid MD2 Up	23	A_32_P128006				0	0	0	0	0	0	0	0	0	1.61512	0	1.30376	0	0	0	0	0	0	0	0	0
	RPE-Choroid MD2 Up	23	HIST1H3H	histone cluster 1, H3h	Hs.591778		0	0	0	0	0	0	0	0	0	0	0	2.03304	0	0	0	0	0	0	0	0	0
	RPE-Choroid MD2 Up	23	A_32_P209702				0	0	0	0	0	0	0	0	0	0	0	2.00614	0	0	0	0	0	0	0	0	0
	RPE-Choroid MD2 Up	23	SULT1B1	sulfotransferase family, cytosolic, 1B, member 1	Hs.129742		0	0	0	0	0	1.58134	0	0	0	0	0	1.26998	0	0	0	0	0	0	0	0	0
	RPE-Choroid MD2 Up	23	NRP1	neuropilin 1	Hs.131704	x	0	0	0	0	0	0	0	0	0	0	0	1.2836	0	0	0	0	0	1.55965	0	0	0
	RPE-Choroid MD2 Up	23	JUP	junction plakoglobin	Hs.514174		0	0	0	0	0	0	0	0	0	0	0	1.92588	0	0	0	0	0	0	0	0	0
	RPE-Choroid MD2 Up	23	A_24_P33140				0	0	0	0	0	0	0	0	0	1.3285	0	1.38732	0	0	0	0	0	0	0	0	0
	RPE-Choroid MD2 Up	23	SLC39A12	solute carrier family 39 (zinc transporter), member 12	Hs.350895		0	0	0	0	0	0	0	0	0	1.34534	0	1.36748	0	0	0	0	0	0	0	0	0
	RPE-Choroid MD2 Up	23	A_32_P207390		Hs.715663		0	0	0	0	0	0	0	0	0	0	0	1.87597	0	0	0	0	0	0	0	0	0
	RPE-Choroid MD2 Up	23	SLC9A3R2	solute carrier family 9 (sodium/hydrogen exchanger), member 3 regulator 2	Hs.440896		0	0	0	0	0	0	0	0	0	0	0	1.87406	0	0	0	0	0	0	0	0	0
	RPE-Choroid MD2 Up	23	A_23_P62159				0	0	0	0	0	0	0	0	0	0	0	1.86029	0	0	0	0	0	0	0	0	0
	RPE-Choroid MD2 Up	23	PUM2	pumilio homolog 2 (Drosophila)	Hs.467824		0	0	0	0	0	0	0	0	0	0	0	1.85794	0	0	0	0	0	0	0	0	0
	RPE-Choroid MD2 Up	23	SFRP5	secreted frizzled-related protein 5	Hs.279565	x	0	0	0	0	0	0	0	0	0	0	0	1.84347	0	0	0	0	0	0	0	0	0
	RPE-Choroid MD2 Up	23	A_23_P300479		Hs.621360		0	0	0	0	0	0	0	0	0	0	0	1.81525	0	0	0	0	0	0	0	0	0
	RPE-Choroid MD2 Up	23	NETO2	neuropilin (NRP) and tolloid (TLL)-like 2	Hs.444046		0	0	0	0	0	0	0	0	0	1.27053	0	1.32771	0	0	0	0	0	0	0	0	0
	RPE-Choroid MD2 Up	23	CCDC126	coiled-coil domain containing 126	Hs.232296	x	0	0	0	0	0	0	0	0	0	0	0	1.79158	0	0	0	0	0	0	0	0	0
	RPE-Choroid MD2 Up	23	CCDC125	coiled-coil domain containing 125	Hs.654850		0	0	0	0	0	0	0	0	0	0	0	1.24852	0	0	0	0	0	0	0	0	0
	RPE-Choroid MD2 Up	23	TMEM88	transmembrane protein 88	Hs.389669		0	0	0	0	0	0	0	0	0	0	0	1.71539	0	0	0	0	0	0	0	0	0
	RPE-Choroid MD2 Up	23	A_32_P4318				0	0	0	0	0	0	0	0	0	1.16286	0	1.28444	0	0	0	0	0	0	0	0	0
	RPE-Choroid MD2 Up	23	OXT	oxytocin, prepropeptide	Hs.113216	x	0	0	0	0	0	0	0	0	0	0	0	1.70042	0	0	0	0	0	0	0	0	0
	RPE-Choroid MD2 Up	23	A_24_P652174		Hs.138760		0	0	0	0	0	0	0	0	0	1.27941	0	1.14794	0	0	0	0	0	0	0	0	0
	RPE-Choroid MD2 Up	23	FBXW11	F-box and WD repeat domain containing 11	Hs.484138		0	0	0	0	0	0	0	0	0	0	0	1.69531	0	0	0	0	0	0	0	0	0
	RPE-Choroid MD2 Up	23	A_23_P61042				0	0	0	0	0	0	0	0	0	0	0	1.68404	0	0	0	0	0	0	0	0	0
	RPE-Choroid MD2 Up	23	BRSK1	BR serine/threonine kinase 1	Hs.182081		0	0	0	0	0	0	0	0	0	0	0	1.67802	0	0	0	0	0	0	0	0	0
	RPE-Choroid MD2 Up	23	SPATA13	spermatogenesis associated 13	Hs.595391		0	0	0	0	0	0	0	0	0	0	0	1.67766	0	0	0	0	0	0	0	0	0
	RPE-Choroid MD2 Up	23	PHF19	PHD finger protein 19	Hs.460124		0	0	0	0	0	0	0	0	0	0	0	1.65862	0	0	0	0	0	0	0	0	0
	RPE-Choroid MD2 Up	23	IL27RA	interleukin 27 receptor, alpha	Hs.132781		0	0	0	0	0	0	0	0	0	0	0	1.22104	0	0	0	0	0	1.13397	0	0	0
	RPE-Choroid MD2 Up	23	FAM132A	family with sequence similarity 132, member A	Hs.197613	x	0	0	0	0	0	0	0	0	0	0	0	1.63183	0	0	0	0	0	0	0	0	0
	RPE-Choroid MD2 Up	23	A_32_P42895				0	0	0	0	0	0	0	0	0	0	0	1.612	0	0	0	0	0	0	0	0	0
	RPE-Choroid MD2 Up	23	A_24_P936282				0	0	0	0	0	0	0	0	0	0	0	1.60644	0	0	0	0	0	0	0	0	0
	RPE-Choroid MD2 Up	23	A_32_P124727				0	0	0	0	0	0	0	0	0	0	0	1.06071	0	0	1.22717	0	0	0	0	0	0
	RPE-Choroid MD2 Up	23	RSPO2	R-spondin 2 homolog (Xenopus laevis)	Hs.444834	x	0	0	0	0	0	0	0	0	0	0	0	1.59627	0	0	0	0	0	0	0	0	0
	RPE-Choroid MD2 Up	23	EIF2AK2	eukaryotic translation initiation factor 2-alpha kinase 2	Hs.546523		0	0	0	0	0	0	0	0	0	0	0	1.59382	0	0	0	0	0	0	0	0	0
	RPE-Choroid MD2 Up	23	PDS5B	PDS5, regulator of cohesion maintenance, homolog B (S. cerevisiae)	Hs.646051		0	0	0	0	0	0	0	0	0	0	0	1.59207	0	0	0	0	0	0	0	0	0
	RPE-Choroid MD2 Up	23	PEX6	peroxisomal biogenesis factor 6	Hs.656425		0	0	0	0	0	0	0	0	0	0	0	1.58773	0	0	0	0	0	0	0	0	0
	RPE-Choroid MD2 Up	23	APOL6	apolipoprotein L, 6	Hs.257352		0	0	0	0	0	0	0	0	0	0.965198	0	1.22302	0	0	0	0	0	0	0	0	0
	RPE-Choroid MD2 Up	23	PARP14	poly (ADP-ribose) polymerase family, member 14	Hs.518203		0	0	0	0	0	0	0	0	0	1.06805	0	1.1252	0	0	0	0	0	0	0	0	0
	RPE-Choroid MD2 Up	23	DNAJB4	DnaJ (Hsp40) homolog, subfamily B, member 4	Hs.13852		0	0	0	0	0	0	0	0	0	0	0	1.4942	0	0	0	0	0	0	0	0	0
	RPE-Choroid MD2 Up	23	PPM1K	protein phosphatase 1K (PP2C domain containing)	Hs.291000		0	0	0	0	0	0	0	0	0	0	0	1.48262	0	0	0	0	0	0	0	0	0
	RPE-Choroid MD2 Up	23	PALLD	palladin, cytoskeletal associated protein	Hs.151220		0	0	0	0	0	0	0	0	0	0	0	1.10347	0	0	0	0	0	0	0	0	0
	RPE-Choroid MD2 Up	23	A_32_P53234		Hs.158951		0	0	0	0	0	0	0	0	0	0	0	1.4627	0	0	0	0	0	0	0	0	0
	RPE-Choroid MD2 Up	23	C19orf20	chromosome 19 open reading frame 20	Hs.369613		0	0	0	0	0	0	0	0	0	0	0	1.45845	0	0	0	0	0	0	0	0	0
	RPE-Choroid MD2 Up	23	A_32_P93584				0	0	0	0	0	0	0	0	0	0	0	1.44424	0	0	0	0	0	0	0	0	0
	RPE-Choroid MD2 Up	23	RHOB	ras homolog gene family, member B	Hs.502876		0	0	0	0	0	0	0	0	0	0	0	1.44382	0	0	0	0	0	0	0	0	0
	RPE-Choroid MD2 Up	23	FAM172A	family with sequence similarity 172, member A	Hs.600086	x	0	0	0	0	0	0	0	0	0	0	0	1.44265	0	0	0	0	0	0	0	0	0
	RPE-Choroid MD2 Up	23	A_24_P177553				0	0	0	0	0	0	0	0	0	0	0	1.01661	0	0	0	0	0	1.04652	0	0	0
	RPE-Choroid MD2 Up	23	TIA1	TIA1 cytotoxic granule-associated RNA binding protein	Hs.413123		0	0	0	0	0	0	0	0	0	0	0	1.44084	0	0	0	0	0	0	0	0	0
	RPE-Choroid MD2 Up	23	SGCG	sarcoglycan, gamma (35kDa dystrophin-associated glycoprotein)	Hs.37167		0	0	0	0	0	0	0	0	0	0	0	1.44059	0	0	0	0	0	0	0	0	0
	RPE-Choroid MD2 Up	23	A_32_P194742				0	0	0	0	0	0	0	0	0	0	0	1.43899	0	0	0	0	0	0	0	0	0
	RPE-Choroid MD2 Up	23	POPDC3	popeye domain containing 3	Hs.458336		0	0	0	0	0	0	0	0	0	0	0	1.42127	0	0	0	0	0	0	0	0	0
	RPE-Choroid MD2 Up	23	SORL1	sortilin-related receptor, L(DLR class) A repeats-containing	Hs.368592		0	0	0	0	0	0	0	0	0	0	0	1.41616	0	0	0	0	0	0	0	0	0
	RPE-Choroid MD2 Up	23	DUSP18	dual specificity phosphatase 18	Hs.517544		0	0	0	0	0	0	0	0	0	0	0	1.38089	0	0	0	0	0	0	0	0	0
	RPE-Choroid MD2 Up	23	A_32_P109645		Hs.595887		0	0	0	0	0	0	0	0	0	0	0	1.37105	0	0	0	0	0	0	0	0	0
	RPE-Choroid MD2 Up	23	COL4A1	collagen, type IV, alpha 1	Hs.17441	x	0	0	0	0	0	0	0	0	0	0	0	1.36906	0	0	0	0	0	0	0	0	0
	RPE-Choroid MD2 Up	23	PPAP2A	phosphatidic acid phosphatase type 2A	Hs.696231		0	0	0	0	0	0	0	0	0	0	0	1.35704	0	0	0	0	0	0	0	0	0
	RPE-Choroid MD2 Up	23	ALPP	alkaline phosphatase, placental (Regan isozyme)	Hs.284255		0	0	0	0	0	0	0	0	0	0	0	1.35489	0	0	0	0	0	0	0	0	0
	RPE-Choroid MD2 Up	23	MMP28	matrix metallopeptidase 28	Hs.380710	x	0	0	0	0	0	0	0	0	0	0	0	1.34874	0	0	0	0	0	0	0	0	0
	RPE-Choroid MD2 Up	23	A_32_P115162		Hs.653481		0	0	0	0	0	0	0	0	0	0	0	1.34454	0	0	0	0	0	0	0	0	0
	RPE-Choroid MD2 Up	23	A_32_P25972				0	0	0	0	0	0	0	0	0	0	0	1.3188	0	0	0	0	0	0	0	0	0
	RPE-Choroid MD2 Up	23	SKI	v-ski sarcoma viral oncogene homolog (avian)	Hs.656507		0	0	0	0	0	0	0	0	0	0	0	1.31478	0	0	0	0	0	0	0	0	0
	RPE-Choroid MD2 Up	23	A_32_P223422				0	0	0	0	0	0	0	0	0	0	0	1.3031	0	0	0	0	0	0	0	0	0
	RPE-Choroid MD2 Up	23	A_24_P346644				0	0	0	0	0	0	0	0	0	0	0	1.28535	0	0	0	0	0	0	0	0	0
	RPE-Choroid MD2 Up	23	ZFAND5	zinc finger, AN1-type domain 5	Hs.406096		0	0	0	0	0	0	0	0	0	0	0	1.24919	0	0	0	0	0	0	0	0	0
	RPE-Choroid MD2 Up	23	PCNT	pericentrin	Hs.474069		0	0	0	0	0	0	0	0	0	0	0	1.24479	0	0	0	0	0	0	0	0	0
	RPE-Choroid MD2 Up	23	SHOX2	short stature homeobox 2	Hs.55967		0	0	0	0	0	0	0	0	0	0	0	1.24243	0	0	0	0	0	0	0	0	0
	RPE-Choroid MD2 Up	23	TRPM7	transient receptor potential cation channel, subfamily M, member 7	Hs.512894		0	0	0	0	0	0	0	0	0	0	0	1.22742	0	0	0	0	0	0	0	0	0
	RPE-Choroid MD2 Up	23	RAC3	ras-related C3 botulinum toxin substrate 3 (rho family, small GTP binding protein Rac3)	Hs.45002		0	0	0	0	0	0	0	0	0	0	0	1.20968	0	0	0	0	0	0	0	0	0
	RPE-Choroid MD2 Up	23	ST6GALNAC3	ST6 (alpha-N-acetyl-neuraminyl-2,3-beta-galactosyl-1,3)-N-acetylgalactosaminide alpha-2,6-sialyltransferase 3	Hs.337040		0	0	0	0	0	0	0	0	0	0	0	1.19445	0	0	0	0	0	0	0	0	0
	RPE-Choroid MD2 Up	23	CSPG5	chondroitin sulfate proteoglycan 5 (neuroglycan C)	Hs.45127		0	0	0	0	0	0	0	0	0	0	0	1.17611	0	0	0	0	0	0	0	0	0
	RPE-Choroid MD2 Up	23	ARHGAP6	Rho GTPase activating protein 6	Hs.435291		0	0	0	0	0	0	0	0	0	0	0	1.15848	0	0	0	0	0	0	0	0	0
	RPE-Choroid MD2 Up	23	A_32_P143980				0	0	0	0	0	0	0	0	0	0	0	1.15451	0	0	0	0	0	0	0	0	0
	RPE-Choroid MD2 Up	23	CYP2S1	cytochrome P450, family 2, subfamily S, polypeptide 1	Hs.98370		0	0	0	0	0	0	0	0	0	0	0	1.13851	0	0	0	0	0	0	0	0	0
	RPE-Choroid MD2 Up	23	CPVL	carboxypeptidase, vitellogenic-like	Hs.233389		0	0	0	0	0	0	0	0	0	0	0	1.11186	0	0	0	0	0	0	0	0	0
	RPE-Choroid MD2 Up	23	A_32_P61975				0	0	0	0	0	0	0	0	0	0	0	1.10712	0	0	0	0	0	0	0	0	0
	RPE-Choroid MD2 Up	23	SRGAP1	SLIT-ROBO Rho GTPase activating protein 1	Hs.210751		0	0	0	0	0	0	0	0	0	0	0	1.10684	0	0	0	0	0	0	0	0	0
	RPE-Choroid MD2 Up	23	A_24_P99005				0	0	0	0	0	0	0	0	0	0	0	1.09235	0	0	0	0	0	0	0	0	0
	RPE-Choroid MD2 Up	23	FAM48A	family with sequence similarity 48, member A	Hs.435815		0	0	0	0	0	0	0	0	0	0	0	1.09142	0	0	0	0	0	0	0	0	0
	RPE-Choroid MD2 Up	23	GATA3	GATA binding protein 3	Hs.524134		0	0	0	0	0	0	0	0	0	0	0	1.08413	0	0	0	0	0	0	0	0	0
	RPE-Choroid MD2 Up	23	C8orf59	chromosome 8 open reading frame 59	Hs.443072		0	0	0	0	0	0	0	0	0	0	0	1.07033	0	0	0	0	0	0	0	0	0
	RPE-Choroid MD2 Up	23	GSTZ1	glutathione transferase zeta 1	Hs.655292		0	0	0	0	0	0	0	0	0	0	0	1.05409	0	0	0	0	0	0	0	0	0
	RPE-Choroid MD2 Up	23	CD34	CD34 molecule	Hs.374990		0	0	0	0	0	0	0	0	0	0	0	1.03832	0	0	0	0	0	0	0	0	0
	RPE-Choroid MD2 Up	23	TUBD1	tubulin, delta 1	Hs.463638		0	0	0	0	0	0	0	0	0	0	0	1.03788	0	0	0	0	0	0	0	0	0
	RPE-Choroid MD2 Up	23	SEMA6B	sema domain, transmembrane domain (TM), and cytoplasmic domain, (semaphorin) 6B	Hs.465642		0	0	0	0	0	0	0	0	0	0	0	1.03163	0	0	0	0	0	0	0	0	0
	RPE-Choroid MD2 Up	23	ZBTB7A	zinc finger and BTB domain containing 7A	Hs.591384		0	0	0	0	0	0	0	0	0	0	0	1.02532	0	0	0	0	0	0	0	0	0
	RPE-Choroid MD2 Up	23	ELAVL1	ELAV (embryonic lethal, abnormal vision, Drosophila)-like 1 (Hu antigen R)	Hs.184492		0	0	0	0	0	0	0	0	0	0	0	1.00015	0	0	0	0	0	0	0	0	0
	RPE-Choroid MD2 Up	23	REEP3	receptor accessory protein 3	Hs.720496		0	0	0	0	0	0	0	0	0	0	0	1	0	0	0	0	0	0	0	0	0
	RPE-Choroid MD2 Up	23	SHANK2	SH3 and multiple ankyrin repeat domains 2			0	0	0	0	0	0	0	0	0	0	0	0.989876	0	0	0	0	0	0	0	0	0
	RPE-Choroid MD2 Up	23	GLIPR1L2	GLI pathogenesis-related 1 like 2	Hs.406728		0	0	0	0	0	0	0	0	0	0	0	0.979825	0	0	0	0	0	0	0	0	0
	RPE-Choroid MD2 Up	23	A_24_P792389				0	0	0	0	0	0	0	0	0	0	0	0.947208	0	0	0	0	0	0	0	0	0
	RPE-Choroid MD2 Up	23	WIPF1	WAS/WASL interacting protein family, member 1	Hs.128067		0	0	0	0	0	0	0	0	0	0	0	0.898394	0	0	0	0	0	0	0	0	0
	RPE-Choroid MD2 Up	23	A_32_P60632				0	0	0	0	0	0	0	0	0	0	0	0.891538	0	0	0	0	0	0	0	0	0
	RPE-Choroid MD2 Up	23	ABCB10	ATP-binding cassette, sub-family B (MDR/TAP), member 10	Hs.17614		0	0	0	0	0	0	0	0	0	0	0	0.820267	0	0	0	0	0	0	0	0	0
	RPE-Choroid Dry AMD Up	59	ESPNL	espin-like	Hs.127724		0	0	0	0	0	0	0	0	0	0	0	0	2.97951	1.60688	1.99992	3.29764	2.40945	1.32849	0	0	0
	RPE-Choroid Dry AMD Up	59	APLN	apelin	Hs.303084	x	0	0	2.70854	0	0	0	0	0	0	1.01465	0	0	3.26227	0	2.38722	0	0	0	0	0	1.88656
	RPE-Choroid Dry AMD Up	59	SCGB3A1	secretoglobin, family 3A, member 1	Hs.62492	x	0	0	0	0	0	1.26516	0	0	0	2.17861	1.1371	1.34442	3.40764	2.16767	1.97297	0	0	0	0	0	0
	RPE-Choroid Dry AMD Up	59	C7orf31	chromosome 7 open reading frame 31	Hs.122055		0	0	0	1.61349	0	1.19506	0	0	0	1.92206	0	1.99449	2.24426	1.85439	0	0	0	0	0	0	0
	RPE-Choroid Dry AMD Up	59	GBP3	guanylate binding protein 3	Hs.720167		0	0	1.35671	0	0	0	1.64325	1.43109	0	0	0	0	1.63969	0	1.02929	2.047	1.54415	0	1.82433	0	1.14896
	RPE-Choroid Dry AMD Up	59	CCL17	chemokine (C-C motif) ligand 17	Hs.546294	x	0	0	1.64281	0	0	0	0	0	0	0	0	0	2.78494	1.1119	2.15932	1.09502	0	0	1.1992	0	0
	RPE-Choroid Dry AMD Up	59	ITLN1	intelectin 1 (galactofuranose binding)	Hs.50813	x	0	0	2.75534	0	0	0	0	0	0	0	0	0	2.12352	0	2.1033	0	0	0	0	0	1.11771
	RPE-Choroid Dry AMD Up	59	BIRC5	baculoviral IAP repeat-containing 5	Hs.514527		0	0	2.07128	0	0	1.26535	0	0	0	0	0	0	1.8772	0	1.22091	1.37968	0	0	0	0	0
	RPE-Choroid Dry AMD Up	59	A_32_P71476				0	0	0	0	0	0	0	0	0	0	0	0	2.97118	0	1.70623	0	0	0	0	0	0
	RPE-Choroid Dry AMD Up	59	A_24_P76120				0	0	0	0	0	0	0	0	0	0	0	0	2.63885	1.82134	0	0	0	0	0	0	0
	RPE-Choroid Dry AMD Up	59	CD24				0	0	0	0	0	0	0	0	0	0	0	-1.92962	1.44907	0	1.12332	0	0	0	0	1.67927	0
	RPE-Choroid Dry AMD Up	59	ATP2C2	ATPase, Ca++ transporting, type 2C, member 2	Hs.6168		0	0	0	0	0	0	0	0	0	0	0	0	2.29234	1.6686	1.33353	0	0	0	0	0	0
	RPE-Choroid Dry AMD Up	59	PRSS36	protease, serine, 36	Hs.256632	x	0	0	0	0	0	0	0	0	0	1.11202	0	0	2.28536	1.77397	0	0	0	0	0	0	0
	RPE-Choroid Dry AMD Up	59	CNDP1	carnosine dipeptidase 1 (metallopeptidase M20 family)	Hs.400613	x	0	0	0	0	0	0	0	0	0	1.56081	1.25729	0	1.789	1.13164	1.26379	0	0	0	0	0	0
	RPE-Choroid Dry AMD Up	59	LIMS3	LIM and senescent cell antigen-like domains 3	Hs.535619		0	0	0	0	0	0	0	0	0	0	0	1.02442	1.92343	1.0577	1.21888	1.45327	0	0	0	0	0
	RPE-Choroid Dry AMD Up	59	SERPINE3	serpin peptidase inhibitor, clade E (nexin, plasminogen activator inhibitor type 1), member 3	Hs.685891	x	0	0	1.67356	0	0	0	0	0	0	0	0	0	1.34597	0	1.34183	0	0	0	0	0	0
	RPE-Choroid Dry AMD Up	59	EGFL6	EGF-like-domain, multiple 6	Hs.12844	x	0	0	0	0	0	0	0	0	0	0	0	0	1.45862	0	1.05552	0	0	1.04048	0	0	1.16204
	RPE-Choroid Dry AMD Up	59	A_24_P358321		Hs.449609		0	0	0	0	0	0	1.034	0	0	0	0	0	1.31461	0	0	0	0	0	1.6387	0	0
	RPE-Choroid Dry AMD Up	59	IL6	interleukin 6 (interferon, beta 2)	Hs.654458	x	0	0	0	0	0	0	0	0	0	0	0	0	1.38498	0	1.02408	1.55884	0	0	0	0	0
	RPE-Choroid Dry AMD Up	59	A_24_P315862				0	0	0	0	0	0	0	0	0	0	0	0	1.47106	1.01339	0	0	1.31618	0	0	0	0
	RPE-Choroid Dry AMD Up	59	GJB1	gap junction protein, beta 1, 32kDa	Hs.333303		0	0	0	0	0	0	0	0	0	0	0	0	1.59695	1.45073	0	0	0	0	0	0	0
	RPE-Choroid Dry AMD Up	59	LGALS2	lectin, galactoside-binding, soluble, 2	Hs.531776		0	0	0	0	0	0	0	0	0	0	0	0	1.69186	1.17517	0	0	0	0	0	0	0
	RPE-Choroid Dry AMD Up	59	A_32_P204101				0	0	0	0	0	0	0	0	0	0	1.47644	0	1.37583	0	0	0	0	0	0	0	0
	RPE-Choroid Dry AMD Up	59	NR4A2	nuclear receptor subfamily 4, group A, member 2	Hs.563344		0	0	1.22535	0	0	0	0	0	0	0	0	0	1.29604	0	0	0	0	0	0	0	0
	RPE-Choroid Dry AMD Up	44	A_24_P50057				0	0	0	0	0	0	0	0	0	0	0	0	0	1.6902	0	0	0	0	0	0	0
	RPE-Choroid Dry AMD Up	44	PBX2	pre-B-cell leukemia homeobox 2	Hs.509545		0	0	0	0	0	0	0	2.06712	0	0	0	0	0	4.29169	0	0	0	0	0	0	0
	RPE-Choroid Dry AMD Up	44	LOC149351	hypothetical protein LOC149351	Hs.546492		0	0	0	0	0	0	0	0	0	0	0	0	0	3.21399	0	0	0	0	0	0	0
	RPE-Choroid Dry AMD Up	44	A_32_P188694				0	0	0	0	0	0	0	0	0	0	1.06204	0	0	3.74194	0	0	0	0	0	0	0
	RPE-Choroid Dry AMD Up	44	DOCK3	dedicator of cytokinesis 3	Hs.476284		0	0	0	0	0	0	0	0	0	0	0	0	0	1.14646	0	0	0	0	0	0	0
	RPE-Choroid Dry AMD Up	44	STK17B	serine/threonine kinase 17b	Hs.88297		0	0	0	0	0	0	0	0	1.40178	0	0	0	0	2.21193	0	1.97177	1.14565	1.22357	0	0	0
	RPE-Choroid Dry AMD Up	44	A_24_P655735				0	0	0	0	0	0	0	0	0	0	0	0	0	2.75767	0	0	0	0	0	1.66404	-1.33716
	RPE-Choroid Dry AMD Up	44	AQP3	aquaporin 3 (Gill blood group)	Hs.234642		0	0	0	0	0	0	0	0	0	0	0	0	0	1.94406	0	0	0	0	0	0	0
	RPE-Choroid Dry AMD Up	44	DMBX1	diencephalon/mesencephalon homeobox 1	Hs.375623		0	0	0	0	0	0	0	0	0	0	0	0	0	2.42296	-1.64715	0	0	0	0	0	0
	RPE-Choroid Dry AMD Up	44	RASGRP2	RAS guanyl releasing protein 2 (calcium and DAG-regulated)	Hs.99491		0	0	0	0	0	0	0	2.12138	0	0	0	0	0	2.08285	0	0	0	0	0	0	0
	RPE-Choroid Dry AMD Up	44	ZNF449	zinc finger protein 449	Hs.28780		0	0	0	0	0	0	0	0	0	0	0	0	0	2.75097	0	0	0	0	0	0	0
	RPE-Choroid Dry AMD Up	44	A_32_P220625				0	0	0	0	0	0	0	0	0	0	0	0	0	2.6462	0	0	0	0	0	0	0
	RPE-Choroid Dry AMD Up	44	CCL19	chemokine (C-C motif) ligand 19	Hs.50002	x	0	0	0	0	0	0	0	0	0	1.9877	0	1.29406	0	1.10527	0	0	0	0	0	0	0
	RPE-Choroid Dry AMD Up	44	CD151	CD151 molecule (Raph blood group)	Hs.654379		0	0	0	0	0	0	0	0	0	0	0	0	0	2.54698	0	0	0	0	0	0	0
	RPE-Choroid Dry AMD Up	44	ROBO1	roundabout, axon guidance receptor, homolog 1 (Drosophila)	Hs.13640		0	0	0	0	0	0	0	0	0	0	0	0	0	2.49075	0	0	0	0	0	0	0
	RPE-Choroid Dry AMD Up	44	PLCL1	phospholipase C-like 1	Hs.153322		0	0	0	0	0	0	0	0	0	1.24701	1.19974	0	0	1.76136	0	0	0	0	0	0	0
	RPE-Choroid Dry AMD Up	44	ASPG	asparaginase homolog (S. cerevisiae)	Hs.146239		0	0	0	0	0	0	0	0	0	1.17172	0	1.32326	0	1.71538	0	0	0	0	0	0	0
	RPE-Choroid Dry AMD Up	44	A_32_P112531				0	0	0	0	0	0	0	0	0	0	0	0	0	2.40093	0	0	0	0	0	0	0
	RPE-Choroid Dry AMD Up	44	A_32_P115077				0	0	0	0	0	0	0	0	0	0	0	0	0	2.38701	0	0	0	0	0	0	0
	RPE-Choroid Dry AMD Up	44	SPIB	Spi-B transcription factor (Spi-1/PU.1 related)	Hs.437905		0	0	0	0	0	0	0	1.57464	0	0	0	0	0	1.71853	0	0	0	0	0	0	0
	RPE-Choroid Dry AMD Up	44	GEN1	Gen homolog 1, endonuclease (Drosophila)	Hs.467793		0	0	0	0	0	0	0	0	0	0	0	0	0	1.9544	0	0	0	0	0	1.13343	0
	RPE-Choroid Dry AMD Up	44	C4orf42	chromosome 4 open reading frame 42	Hs.561314		0	0	0	0	0	0	0	0	0	0	0	0	0	2.19422	0	0	0	0	0	0	0
	RPE-Choroid Dry AMD Up	44	USP34	ubiquitin specific peptidase 34	Hs.644708		0	0	0	0	0	0	0	0	0	0	0	0	0	1.54544	0	-1.48694	0	0	0	0	0
	RPE-Choroid Dry AMD Up	44	C1orf97	chromosome 1 open reading frame 97			0	0	0	0	0	0	0	0	1.19575	0	0	0	0	1.33205	0	0	0	0	0	1.25408	0
	RPE-Choroid Dry AMD Up	44	BCL2L11	BCL2-like 11 (apoptosis facilitator)	Hs.469658		0	0	0	0	0	0	0	0	0	0	0	0	0	2.12716	0	0	0	0	0	0	0
	RPE-Choroid Dry AMD Up	44	A_24_P457442				0	0	0	0	0	0	0	0	0	0	0	0	0	2.10646	0	0	0	0	0	0	0
	RPE-Choroid Dry AMD Up	44	PIK3R5	phosphoinositide-3-kinase, regulatory subunit 5	Hs.278901		0	0	0	0	0	0	0	0	0	0	0	0	0	2.0641	0	0	0	0	0	0	0
	RPE-Choroid Dry AMD Up	44	HDC	histidine decarboxylase	Hs.1481		0	0	0	0	0	0	0	0	0	0	0	0	0	1.5645	0	0	0	-1.2603	0	0	0
	RPE-Choroid Dry AMD Up	44	CDKN1B	cyclin-dependent kinase inhibitor 1B (p27, Kip1)	Hs.238990		0	0	0	0	0	0	0	0	0	0	0	0	0	1.95764	0	0	0	0	0	0	0
	RPE-Choroid Dry AMD Up	44	NOG	noggin	Hs.248201	x	0	0	0	0	0	0	0	0	0	0	0	0	0	1.93386	0	0	0	0	0	0	0
	RPE-Choroid Dry AMD Up	44	CCL28	chemokine (C-C motif) ligand 28	Hs.656904	x	0	0	0	0	0	0	0	0	0	0	0	0	0	1.9116	0	0	0	0	0	0	0
	RPE-Choroid Dry AMD Up	44	SMOC2	SPARC related modular calcium binding 2	Hs.487200	x	0	0	0	0	0	0	0	0	0	0	1.3546	0	0	1.35666	0	0	0	0	0	0	0
	RPE-Choroid Dry AMD Up	44	A_32_P75399				0	0	0	0	0	0	0	0	0	0	0	0	0	1.40439	0	0	1.26854	0	0	0	0
	RPE-Choroid Dry AMD Up	44	IGFALS	insulin-like growth factor binding protein, acid labile subunit	Hs.839	x	0	0	0	0	0	0	0	0	0	0	0	0	1.12069	1.43937	0	0	0	0	0	0	0
	RPE-Choroid Dry AMD Up	44	C20orf96	chromosome 20 open reading frame 96	Hs.348112		0	0	0	0	0	0	0	0	0	0	0	0	0	1.72417	0	0	0	0	0	0	0
	RPE-Choroid Dry AMD Up	44	LOC100133862	similar to hCG1773549			0	0	0	0	0	0	0	0	0	0	0	0	0	1.71097	0	0	0	0	0	0	0
	RPE-Choroid Dry AMD Up	44	A_23_P259561				0	0	0	0	0	0	0	0	0	0	0	0	0	1.68172	0	0	0	0	0	0	0
	RPE-Choroid Dry AMD Up	44	A_23_P417363		Hs.122927		0	0	0	0	0	0	0	0	0	0	0	0	0	1.66591	0	0	0	0	0	0	0
	RPE-Choroid Dry AMD Up	44	SUMO3	SMT3 suppressor of mif two 3 homolog 3 (S. cerevisiae)	Hs.474005		0	0	0	0	0	0	0	0	0	0	0	0	0	1.63791	0	0	0	0	0	0	0
	RPE-Choroid Dry AMD Up	44	TOM1L2	target of myb1-like 2 (chicken)	Hs.462379		0	0	0	0	0	0	0	0	0	0	0	0	0	1.56151	0	0	0	0	0	0	0
	RPE-Choroid Dry AMD Up	44	A_24_P67063				0	0	0	0	0	0	0	0	0.924677	0	0	0	0	1.25519	0	0	0	0	0	0	0
	RPE-Choroid Dry AMD Up	44	CABP7	calcium binding protein 7	Hs.643608		0	0	0	0	0	0	0	0	0	0	0	0	0	1.48389	0	0	0	0	0	0	0
	RPE-Choroid Dry AMD Up	44	SHISA2	shisa homolog 2 (Xenopus laevis)	Hs.433791		0	0	0	0	0	0	0	0	0	0	0	0	0	1.43781	0	0	0	0	0	0	0
	RPE-Choroid Dry AMD Up	44	RBM22	RNA binding motif protein 22	Hs.713564		0	0	0	0	0	0	0	0	0	0	0	0	0	1.39719	0	0	0	0	0	0	0
	RPE-Choroid Dry AMD Up	44	DKFZp566H0824	hypothetical LOC54744	Hs.607837		0	0	0	0	0	0	0	0	0	0	0	0	0	1.359	0	0	0	0	0	0	0
	RPE-Choroid Dry AMD Up	44	SRGN	serglycin	Hs.1908	x	0	0	0	0	0	0	0	0	0	0	0	0	0	1.34933	0	0	0	0	0	0	0
	RPE-Choroid Dry AMD Up	44	NAPSB	napsin B aspartic peptidase pseudogene	Hs.636624		0	0	0	0	0	0	0	0	0	0	0	0	0	1.282	0	0	0	0	0	0	0
	RPE-Choroid Dry AMD Up	44	ALB	albumin	Hs.418167	x	0	0	0	0	0	0	0	0	0	0	0	0	0	1.20382	0	0	0	0	0	0	0
	RPE-Choroid Dry AMD Up	44	ADAMTS4	ADAM metallopeptidase with thrombospondin type 1 motif, 4	Hs.211604	x	0	0	0	0	0	0	0	0	0	0	0	0	0	1.20314	0	0	0	0	0	0	0
	RPE-Choroid Dry AMD Up	44	A_32_P200144		Hs.510635		0	0	0	0	0	0	0	0	0	0	0	0	0	1.10158	0	0	0	0	0	0	0
	RPE-Choroid Dry AMD Up	44	A_32_P41996				0	0	0	0	0	0	0	0	0	0	0	0	0	1.04263	0	0	0	0	0	0	0
	RPE-Choroid Dry AMD Up	53	A_24_P298616				0	0	0	0	0	0	0	0	0	0	0	0	0	0	3.13465	0	0	0	0	0	0
	RPE-Choroid Dry AMD Up	53	LOC339524	hypothetical LOC339524	Hs.306423		0	0	0	0	0	0	0	0	0	0	0	0	0	0	3.03416	0	0	0	0	0	0
	RPE-Choroid Dry AMD Up	53	NR4A3	nuclear receptor subfamily 4, group A, member 3	Hs.279522		0	0	0	0	0	0	0	0	0	0	0	0	0	0	2.24323	0	0	0	0	0	0
	RPE-Choroid Dry AMD Up	53	SNCAIP	synuclein, alpha interacting protein	Hs.426463		0	0	0	0	0	0	0	0	0	0	0	0	0	0	2.75359	0	0	0	0	0	0
	RPE-Choroid Dry AMD Up	53	DIS3	DIS3 mitotic control homolog (S. cerevisiae)	Hs.643464		0	0	0	0	0	0	0	0	0	0	0	0	0	0	2.69814	0	0	0	0	0	0
	RPE-Choroid Dry AMD Up	53	FAM91A1	family with sequence similarity 91, member A1	Hs.459174		0	0	0	0	0	0	0	0	0	0	0	0	0	0	2.51963	0	0	0	0	0	0
	RPE-Choroid Dry AMD Up	53	CAMLG	calcium modulating ligand	Hs.529846		0	0	0	0	0	0	0	0	0	0	0	0	0	0	2.46878	0	0	0	0	0	0
	RPE-Choroid Dry AMD Up	53	LOC100291797	hypothetical protein LOC100291797			0	0	0	0	0	0	0	0	0	0	0	0	0	0	2.31394	0	0	0	0	0	0
	RPE-Choroid Dry AMD Up	53	ANKRD43	ankyrin repeat domain 43	Hs.13308		0	0	0	0	0	0	0	0	0	0	0	0	0	0	2.09801	0	0	0	0	0	0
	RPE-Choroid Dry AMD Up	53	A_24_P410117				0	0	0	0	0	0	0	0	0	0	0	0	0	0	2.07692	0	0	0	0	0	0
	RPE-Choroid Dry AMD Up	53	MPPED1	metallophosphoesterase domain containing 1	Hs.159538		0	0	0	0	0	0	0	0	0	0	0	0	0	0	1.76488	0	0	0	0	0	0
	RPE-Choroid Dry AMD Up	53	HSPC159	galectin-related protein	Hs.372208		0	0	0	0	0	0	0	0	0	0	0	0	0	0	1.7403	0	0	0	0	0	0
	RPE-Choroid Dry AMD Up	53	LOC400099	hypothetical LOC400099	Hs.400432		0	0	0	0	0	0	0	0	0	0	0	0	0	0	1.7158	0	0	0	0	0	0
	RPE-Choroid Dry AMD Up	53	SGCA	sarcoglycan, alpha (50kDa dystrophin-associated glycoprotein)	Hs.463412		0	0	0	0	0	0	0	0	0	0	0	0	0	0	1.71326	0	0	0	0	0	0
	RPE-Choroid Dry AMD Up	53	CXCL14	chemokine (C-X-C motif) ligand 14	Hs.483444	x	0	0	0	0	0	0	0	0	0	0	0	0	0	0	1.54441	0	0	0	0	0	0
	RPE-Choroid Dry AMD Up	53	MELK	maternal embryonic leucine zipper kinase	Hs.184339		0	0	0	0	0	0	0	0	0	0	0	0	0	0	1.35836	0	0	0	0	0	0
	RPE-Choroid Dry AMD Up	53	A_24_P710270				0	0	0	0	0	0	0	0	0	0	0	0	0	0	1.27215	0	0	0	0	0	0
	RPE-Choroid Dry AMD Up	53	MIDN	midnolin	Hs.465529		0	0	0	0	0	0	0	0	0	0	0	0	0	0	1.26466	0	0	0	0	0	0
	RPE-Choroid Dry AMD Up	53	ANGPTL7	angiopoietin-like 7	Hs.146559	x	0	0	0	0	0	0	0	0	0	0	0	0	0	0	1.2593	0	0	0	0	0	0
	RPE-Choroid Dry AMD Up	53	DPY19L2P2	dpy-19-like 2 pseudogene 2 (C. elegans)	Hs.148768		0	0	0	0	0	0	0	0	0	0	0	0	0	0	1.204	0	0	0	0	0	0
	RPE-Choroid Dry AMD Up	53	LOC387763	hypothetical protein LOC387763	Hs.714890		0	0	0	0	0	0	0	0	0	0	0	0	0	0	1.18228	0	0	0	0	0	0
	RPE-Choroid Dry AMD Up	53	A_32_P64889				0	0	0	0	0	0	0	0	0	0	0	0	0	0	1.14291	0	0	0	0	0	0
	RPE-Choroid Dry AMD Up	53	A_24_P465799				0	0	0	0	0	0	0	0	0	0	0	0	0	0	1.12859	0	0	0	0	0	0
	RPE-Choroid GA Up	24	A_24_P3016		Hs.658163		0	0	0	0	0	0	0	0	0	0	0	0	0	0	0	2.00051	1.39447	0	0	0	0
	RPE-Choroid GA Up	24	DDIT4	DNA-damage-inducible transcript 4	Hs.719970		0	0	0	0	0	0	0	0	0	0	0	0	0	0	0	3.66994	0	2.14743	0	0	0
	RPE-Choroid GA Up	24	PLAC8	placenta-specific 8	Hs.546392		0	0	0	0	0	0	0	0	0	-2.27688	-2.55745	0	0	0	1.15713	1.88272	1.54351	2.0284	0	0	0
	RPE-Choroid GA Up	24	CD3E	CD3e molecule, epsilon (CD3-TCR complex)	Hs.3003		0	0	0	0	0	0	0	0	0	0	0	0	0	0	0	3.40793	1.94297	1.55805	0	0	0
	RPE-Choroid GA Up	24	C17orf81	chromosome 17 open reading frame 81	Hs.417029		0	0	0	0	0	0	0	0	0	0	0	0	0	0	0	3.56654	2.07812	0	0	0	0
	RPE-Choroid GA Up	24	PHLDA1	pleckstrin homology-like domain, family A, member 1	Hs.602085		0	0	0	0	0	0	0	0	0	0	0	0	0	0	0	1.50492	0	1.04151	0	0	0
	RPE-Choroid GA Up	24	ZWINT	ZW10 interactor	Hs.591363		0	0	0	0	0	1.50957	0	0	2.8303	0	0	0	0	0	0	1.3531	1.20071	0	0	0	0
	RPE-Choroid GA Up	24	OSM	oncostatin M	Hs.248156	x	0	0	0	0	0	0	0	0	0	0	0	0	0	0	0	2.72905	1.13445	1.75081	0	0	0
	RPE-Choroid GA Up	24	DUSP1	dual specificity phosphatase 1	Hs.171695		0	0	0	0	0	0	0	0	0	1.19345	1.52469	0	0	0	0	2.04994	0	1.47946	0	0	0
	RPE-Choroid GA Up	24	ETV6	ets variant 6	Hs.504765		0	0	0	0	0	0	0	0	0	0	0	0	0	0	0	1.34693	0	0	0	0	0
	RPE-Choroid GA Up	24	A_32_P97798				0	0	0	0	0	0	0	0	0	0	0	2.44947	0	0	0	1.26442	1.16838	0	0	0	0
	RPE-Choroid GA Up	24	KLRC4	killer cell lectin-like receptor subfamily C, member 4	Hs.721094		0	0	0	0	0	0	0	0	0	0	0	0	0	0	0	2.15212	1.94277	0	0	0	0
	RPE-Choroid GA Up	24	SOX17	SRY (sex determining region Y)-box 17	Hs.98367		0	0	0	0	0	0	0	0	0	0	0	0	0	0	0	2.39846	0	1.23841	0	0	0
	RPE-Choroid GA Up	24	MMP19	matrix metallopeptidase 19	Hs.591033	x	0	0	0	0	0	0	0	0	1.25575	0	-1.26242	0	0	0	0	1.51053	0	1.59563	0	0	0
	RPE-Choroid GA Up	24	ITGB3BP	integrin beta 3 binding protein (beta3-endonexin)	Hs.166539		0	0	0	0	0	0	0	0	0	0	0	0	0	0	0	2.23556	1.15712	1.27593	0	0	0
	RPE-Choroid GA Up	24	NCF2	neutrophil cytosolic factor 2	Hs.587558		0	0	0	0	0	0	0	0	0	0	0	0	0	0	0	2.16761	1.29371	1.21146	0	0	0
	RPE-Choroid GA Up	24	LST1	leukocyte specific transcript 1	Hs.436066		0	0	0	0	0	0	0	0	0	0	0	0	0	0	2.15499	1.36676	0	1.12278	0	0	0
	RPE-Choroid GA Up	24	AMICA1	adhesion molecule, interacts with CXADR antigen 1	Hs.16291		0	0	0	0	0	0	0	0	0	0	0	1.46042	0	0	0	1.79326	1.56814	0	0	0	0
	RPE-Choroid GA Up	24	STEAP4	STEAP family member 4	Hs.521008		0	0	0	0	0	0	0	0	0	1.26792	1.47023	0	0	0	0	1.48746	1.18883	0	0	0	0
	RPE-Choroid GA Up	24	C1QTNF1	C1q and tumor necrosis factor related protein 1	Hs.201398	x	0	0	0	0	0	0	0	0	0	0	0	0	0	0	1.105	1.86691	0	1.42195	0	0	0
	RPE-Choroid GA Up	24	BCL2A1	BCL2-related protein A1	Hs.227817		0	0	0	0	0	0	0	0	0	0	0	0	0	0	0	1.90172	1.09759	1.27836	0	0	0
	RPE-Choroid GA Up	24	LEF1	lymphoid enhancer-binding factor 1	Hs.555947		0	0	0	0	0	1.72395	0	0	0	0	0	0	0	0	0	1.42982	1.18301	0	0	0	0
	RPE-Choroid GA Up	24	A_32_P52488				0	0	0	0	0	0	0	0	0	0	0	0	0	0	0	1.75912	0	1.76963	0	0	0
	RPE-Choroid GA Up	24	FYB	FYN binding protein (FYB-120/130)	Hs.370503		0	0	0	0	0	0	0	0	1.21866	0	0	0	0	0	0	1.59662	1.01066	1.19534	0	0	0
	RPE-Choroid GA Up	24	MYC	v-myc myelocytomatosis viral oncogene homolog (avian)	Hs.202453		0	0	0	0	0	0	0	0	0	0	0	0	0	0	0	2.04209	0	1.40821	0	0	0
	RPE-Choroid GA Up	24	SECTM1	secreted and transmembrane 1	Hs.558009	x	0	0	0	0	0	0	0	0	0	0	0	0	0	0	0	2.11027	1.27729	0	0	0	0
	RPE-Choroid GA Up	24	BTN3A2	butyrophilin, subfamily 3, member A2	Hs.376046		0	0	0	0	0	0	0	0	0	0	0	0	0	0	0	1.67453	1.74289	0	0	0	0
	RPE-Choroid GA Up	24	HRCT1	histidine rich carboxyl terminus 1	Hs.208081		0	0	0	0	0	0	0	0	0	0	0	0	0	0	0	1.72684	0	1.65298	0	0	0
	RPE-Choroid GA Up	24	ADRA2A	adrenergic, alpha-2A-, receptor	Hs.249159		0	0	0	0	0	0	0	0	0	0	0	0	0	0	0	1.70149	1.64254	0	0	0	0
	RPE-Choroid GA Up	24	CD28	CD28 molecule	Hs.591629		0	0	0	0	0	0	0	0	0	0	0	0	0	0	0	1.9654	0	1.29264	0	0	0
	RPE-Choroid GA Up	24	ADM	adrenomedullin	Hs.441047	x	0	0	0	0	0	0	0	0	0	0	0	0	0	0	0	2.38773	1.49916	1.01805	0	0	0
	RPE-Choroid GA Up	24	CD38	CD38 molecule	Hs.479214		0	0	0	0	0	0	0	0	1.21503	0	0	0	0	0	0	1.61006	0	1.23104	0	0	0
	RPE-Choroid GA Up	24	NKAIN4	Na+/K+ transporting ATPase interacting 4	Hs.46627		0	0	0	0	0	0	0	0	0	0	0	0	0	0	0	1.15127	0	0	0	0	0
	RPE-Choroid GA Up	24	PTPRC	protein tyrosine phosphatase, receptor type, C	Hs.654514		0	0	0	0	0	0	0	0	0	0	0	0	0	0	0	1.96967	0	1.19796	0	0	0
	RPE-Choroid GA Up	24	RND3	Rho family GTPase 3	Hs.6838		0	0	0	0	0	0	0	0	0	0	0	0	0	0	0	1.9772	0	1.15357	0	0	0
	RPE-Choroid GA Up	24	PGA3	pepsinogen 3, group I (pepsinogen A)	Hs.601055	x	0	0	0	0	0	0	0	0	0	0	0	1.0162	0	0	0	1.28923	0	0	0	0	0
	RPE-Choroid GA Up	24	PLEK	pleckstrin	Hs.468840		0	0	0	0	0	0	0	0	0	0	0	0	0	0	0	1.81755	0	1.25697	0	0	0
	RPE-Choroid GA Up	24	CYBB	cytochrome b-245, beta polypeptide	Hs.292356		0	0	0	0	0	0	0	0	0	0	-1.46265	0	0	0	0	1.14015	0	1.07854	0	0	0
	RPE-Choroid GA Up	24	SYTL5	synaptotagmin-like 5	Hs.662334		0	0	0	0	0	0	0	0	0	0	0	0	0	0	0	1.7473	0	1.24974	0	0	0
	RPE-Choroid GA Up	24	ANKRD22	ankyrin repeat domain 22	Hs.217484		0	0	0	0	0	0	0	0	0	0	0	0	0	0	0	1.741	1.25123	0	0	0	0
	RPE-Choroid GA Up	24	SLAMF8	SLAM family member 8	Hs.438683		0	0	0	0	0	1.24619	0	0	1.02742	0	0	0	0	0	0	1.44332	0	0	0	0	0
	RPE-Choroid GA Up	24	TLR2	toll-like receptor 2	Hs.519033		0	0	0	0	0	0	0	0	1.79242	0	0	0	0	0	0	1.15257	0	0	0	0	0
	RPE-Choroid GA Up	24	CASP5	caspase 5, apoptosis-related cysteine peptidase	Hs.213327		0	0	0	0	0	0	0	0	0	0	0	0	0	0	0	1.81489	1.07041	0	0	0	0
	RPE-Choroid GA Up	24	S100A4	S100 calcium binding protein A4	Hs.654444		0	0	0	0	0	0	0	0	0	0	0	0	0	0	0	1.61107	1.19795	0	0	0	0
	RPE-Choroid GA Up	24	MT1JP				0	0	0	0	0	0	0	0	1.56432	0	0	0	0	0	0	1.2373	0	0	0	0	0
	RPE-Choroid GA Up	24	NCOA7	nuclear receptor coactivator 7	Hs.171426		0	0	1.5337	0	0	0	0	0	0	0	0	0	0	0	0	1.22848	0	0	0	0	0
	RPE-Choroid GA Up	24	A_24_P298805				0	0	0	0	0	0	0	0	0	0	0	0	0	0	0	1.55536	1.16406	0	0	0	0
	RPE-Choroid GA Up	24	WDFY4	WDFY family member 4	Hs.287379		0	0	0	0	0	0	0	0	0	0	0	0	0	0	0	1.68174	0.960392	0	0	0	0
	RPE-Choroid GA Up	24	OBFC2A	oligonucleotide/oligosaccharide-binding fold containing 2A	Hs.591610		0	0	0	0	0	0	0	0	0	0	0	0	0	0	0	1.44629	1.28092	0	0	0	0
	RPE-Choroid GA Up	24	DDX21	DEAD (Asp-Glu-Ala-Asp) box polypeptide 21	Hs.223141		0	0	0	0	0	0	0	0	0	0	0	0	0	0	0	1.27001	0	1.35854	0	0	0
	RPE-Choroid GA Up	24	SERPINB8	serpin peptidase inhibitor, clade B (ovalbumin), member 8	Hs.368077		0	0	0	0	0	0	0	0	1.42342	0	0	0	0	0	0	1.18486	0	0	0	0	0
	RPE-Choroid GA Up	24	A_23_P123234				0	0	0	0	0	0	0	0	0	-1.30597	0	0	0	0	0	1.20019	0	0	0	0	0
	RPE-Choroid GA Up	24	CCL4	chemokine (C-C motif) ligand 4	Hs.75703	x	0	0	0	0	0	0	0	0	0	0	0	0	0	0	0	1.49287	0	1.02493	0	0	0
	RPE-Choroid GA Up	24	EAF2	ELL associated factor 2	Hs.477325		0	0	0	0	0	0	0	0	0	0	0	0	0	0	0	1.78272	0	0	0	0	0
	RPE-Choroid GA Up	24	CSTA	cystatin A (stefin A)	Hs.518198		0	0	0	0	0	0	0	0	1.28591	0	0	0	0	0	0	1.25419	0	0	0	0	0
	RPE-Choroid GA Up	24	EBI3	Epstein-Barr virus induced 3	Hs.501452	x	0	0	0	0	0	0	0	0	0	0	0	0	0	0	0	1.7512	0	0	0	0	0
	RPE-Choroid GA Up	24	CDC2	cell division cycle 2, G1 to S and G2 to M	Hs.334562		0	0	0	0	0	0	0	0	0	0	0	0	0	0	0	1.48806	0	0.949867	0	0	0
	RPE-Choroid GA Up	24	SLAMF1	signaling lymphocytic activation molecule family member 1	Hs.523660		0	0	0	0	0	0	0	0	0	0	0	0	0	0	0	1.40419	0	1.06929	0	0	0
	RPE-Choroid GA Up	24	C21orf128	chromosome 21 open reading frame 128	Hs.558646		0	0	0	0	0	0	0	0	0	0	0	0	0	0	0	1.73038	0	0	0	0	0
	RPE-Choroid GA Up	24	A_24_P315854		Hs.631647		0	0	0	0	0	0	0	0	0	0	0	0	0	0	0	1.41039	0	1.0233	0	0	0
	RPE-Choroid GA Up	24	TRIM14	tripartite motif-containing 14	Hs.575631		0	0	0	0	0	0	0	0	0	0	0	0	0	0	0	1.41819	0	0.935576	0	0	0
	RPE-Choroid GA Up	24	SHISA3	shisa homolog 3 (Xenopus laevis)	Hs.370904		0	0	0	0	0	0	0	0	0	0	0	0	0	0	0	1.66869	0	0	0	0	0
	RPE-Choroid GA Up	24	MT1M	metallothionein 1M	Hs.647370		0	0	0	0	0	0	0	0	1.30787	0	0	0	0	0	0	1.06844	0	0	0	0	0
	RPE-Choroid GA Up	24	A_24_P935819		Hs.487046		0	0	0	0	0	0	0	0	0	0	0	0	0	0	0	1.3106	1.06338	0	0	0	0
	RPE-Choroid GA Up	24	A_24_P637651				0	0	0	0	0	0	0	0	0	0	0	0	0	0	0	1.63424	0	0	0	0	0
	RPE-Choroid GA Up	24	FPR2	formyl peptide receptor 2	Hs.99855		0	0	0	0	0	0	0	0	0	0	0	0	0	0	0	1.62513	0	0	0	0	0
	RPE-Choroid GA Up	24	A_24_P36898				0	0	0	0	0	0	0	0	0	0	0	0	0	0	0	1.62175	0	0	0	0	0
	RPE-Choroid GA Up	24	A_24_P180654		Hs.490273		0	0	0	0	0	0	0	0	0	0	0	0	0	0	0	1.58034	0	0	0	0	0
	RPE-Choroid GA Up	24	CSF3	colony stimulating factor 3 (granulocyte)	Hs.2233	x	0	0	1.17999	0	0	0	0	0	0	0	0	0	0	0	0	1.04277	0	0	0	0	0
	RPE-Choroid GA Up	24	PTGS2	prostaglandin-endoperoxide synthase 2 (prostaglandin G/H synthase and cyclooxygenase)	Hs.196384		0	0	0	0	0	0	0	0	0	-1.07408	0	0	0	0	0	1.09429	0	0	0	0	0
	RPE-Choroid GA Up	24	LILRB1	leukocyte immunoglobulin-like receptor, subfamily B (with TM and ITIM domains), member 1	Hs.667388		0	0	0	0	0	0	0	0	0	0	0	0	0	0	0	1.54967	0	0	0	0	0
	RPE-Choroid GA Up	24	CD300LG	CD300 molecule-like family member g	Hs.657365		0	0	0	0	0	0	0	0	0	0	0	0	0	0	0	1.11281	0	1.0955	0	0	0
	RPE-Choroid GA Up	24	A_32_P206308		Hs.664920		0	0	0	0	0	0	0	0	0	0	0	0	0	0	0	1.17142	1.02083	0	0	0	0
* see below	RPE-Choroid GA Up	59	IL6	interleukin 6 (interferon, beta 2)	Hs.654458	x	0	0	0	0	0	0	0	0	0	0	0	0	1.38498	0	1.02408	1.55884	0	0	0	0	0
	RPE-Choroid GA Up	24	GPR109B	G protein-coupled receptor 109B	Hs.458425		0	0	0	0	0	0	0	0	0	0	0	0	0	0	0	1.09219	1.03516	0	0	0	0
	RPE-Choroid GA Up	24	PARP8	poly (ADP-ribose) polymerase family, member 8	Hs.369581		0	0	0	0	0	0	0	0	0	0	0	0	0	0	0	1.15536	0.949907	0	0	0	0
	RPE-Choroid GA Up	24	FAM3B	family with sequence similarity 3, member B	Hs.473877	x	0	0	0	0	0	0	0	0	0	0	0	0	0	0	0	1.44426	0	0	0	0	0
	RPE-Choroid GA Up	24	RAC2	ras-related C3 botulinum toxin substrate 2 (rho family, small GTP binding protein Rac2)	Hs.517601		0	0	0	0	0	0	0	0	0	0	0	0	0	0	0	1.43713	0	0	0	0	0
	RPE-Choroid GA Up	24	CD93	CD93 molecule	Hs.97199		0	0	0	0	0	0	0	0	0	0	0	0	0	0	0	1.43214	0	0	0	0	0
	RPE-Choroid GA Up	24	IER3	immediate early response 3	Hs.591785		0	0	0	0	0	0	0	0	0	0	0	0	0	0	0	1.39951	0	0	0	0	0
	RPE-Choroid GA Up	24	NAIP	NLR family, apoptosis inhibitory protein	Hs.654500		0	0	0	0	0	0	0	0	0	0	0	0	0	0	0	1.39737	0	0	0	0	0
	RPE-Choroid GA Up	24	C13orf31	chromosome 13 open reading frame 31	Hs.210586		0	0	0	0	0	0	0	0	0	0	0	0	0	0	0	1.39654	0	0	0	0	0
	RPE-Choroid GA Up	24	DPYD	dihydropyrimidine dehydrogenase	Hs.335034		0	0	0	0	0	0	0	0	0	0	0	0	0	0	0	1.3964	0	0	0	0	0
	RPE-Choroid GA Up	24	CXCL3	chemokine (C-X-C motif) ligand 3	Hs.89690	x	0	0	0	0	0	0	0	0	0	0	0	0	0	0	0	1.39357	0	0	0	0	0
	RPE-Choroid GA Up	24	CYTIP	cytohesin 1 interacting protein	Hs.270		0	0	0	0	0	0	0	0	0	0	0	0	0	0	0	1.39291	0	0	0	0	0
	RPE-Choroid GA Up	24	UGCG	UDP-glucose ceramide glucosyltransferase	Hs.710686		0	0	0	0	0	0	0	0	0	0	0	0	0	0	0	1.35849	0	0	0	0	0
	RPE-Choroid GA Up	24	CDC45L	CDC45 cell division cycle 45-like (S. cerevisiae)	Hs.474217		0	0	0	0	0	0	0	0	0	0	0	0	0	0	0	1.34762	0	0	0	0	0
	RPE-Choroid GA Up	24	DRAM1	DNA-damage regulated autophagy modulator 1	Hs.525634		0	0	0	0	0	0	0	0	0	0	0	0	0	0	0	1.31894	0	0	0	0	0
	RPE-Choroid GA Up	24	FCRL5	Fc receptor-like 5	Hs.415950		0	0	0	0	0	0	0	0	0	0	0	0	0	0	0	1.31555	0	0	0	0	0
	RPE-Choroid GA Up	24	CTSS	cathepsin S	Hs.181301		0	0	0	0	0	0	0	0	0	0	0	0	0	0	0	1.31397	0	0	0	0	0
	RPE-Choroid GA Up	24	A_32_P44047		Hs.707733		0	0	0	0	0	0	0	0	0	0	0	0	0	0	0	1.30573	0	0	0	0	0
	RPE-Choroid GA Up	24	SAA4	serum amyloid A4, constitutive	Hs.654493	x	0	0	0	0	0	0	0	0	0	0	0	0	0	0	0	1.30158	0	0	0	0	0
	RPE-Choroid GA Up	24	RCL1	RNA terminal phosphate cyclase-like 1	Hs.194121		0	0	0	0	0	0	0	0	0	0	0	0	0	0	0	1.29124	0	0	0	0	0
	RPE-Choroid GA Up	24	ISG15	ISG15 ubiquitin-like modifier	Hs.458485	x	0	0	0	0	0	0	0	0	0	0	0	0	0	0	0	1.28847	0	0	0	0	0
	RPE-Choroid GA Up	24	SNORA24	small nucleolar RNA, H/ACA box 24	Hs.535762		0	0	0	0	0	0	0	0	0	0	0	0	0	0	0	1.27427	0	0	0	0	0
	RPE-Choroid GA Up	24	P2RY6	pyrimidinergic receptor P2Y, G-protein coupled, 6	Hs.16362		0	0	0	0	0	0	0	0	0	0	0	0	0	0	0	1.25993	0	0	0	0	0
	RPE-Choroid GA Up	24	HELLS	helicase, lymphoid-specific	Hs.655830		0	0	0	0	0	0	0	0	0	0	0	0	0	0	0	1.22688	0	0	0	0	0
	RPE-Choroid GA Up	24	CARD9	caspase recruitment domain family, member 9	Hs.694071		0	0	0	0	0	0	0	0	0	0	0	0	0	0	0	1.22659	0	0	0	0	0
	RPE-Choroid GA Up	24	TK1	thymidine kinase 1, soluble	Hs.515122		0	0	0	0	0	0	0	0	0	0	0	0	0	0	0	1.12259	0	0	0	0	0
	RPE-Choroid GA Up	24	ZC3H12A	zinc finger CCCH-type containing 12A	Hs.656294		0	0	0	0	0	0	0	0	0	0	0	0	0	0	0	1.11241	0	0	0	0	0
	RPE-Choroid GA Up	24	SOCS3	suppressor of cytokine signaling 3	Hs.527973		0	0	0	0	0	0	0	0	0	0	0	0	0	0	0	1.10603	0	0	0	0	0
	RPE-Choroid GA Up	24	MND1	meiotic nuclear divisions 1 homolog (S. cerevisiae)	Hs.294088		0	0	0	0	0	0	0	0	0	0	0	0	0	0	0	1.09849	0	0	0	0	0
	RPE-Choroid GA Up	24	PLSCR1	phospholipid scramblase 1	Hs.130759		0	0	0	0	0	0	0	0	0	0	0	0	0	0	0	1.08312	0	0	0	0	0
	RPE-Choroid GA Up	24	MAFB	v-maf musculoaponeurotic fibrosarcoma oncogene homolog B (avian)	Hs.169487		0	0	0	0	0	0	0	0	0	0	0	0	0	0	0	1.04355	0	0	0	0	0
	RPE-Choroid GA Up	24	A_32_P38619				0	0	0	0	0	0	0	0	0	0	0	0	0	0	0	1.02208	0	0	0	0	0
	RPE-Choroid GA Up	24	IRAK3	interleukin-1 receptor-associated kinase 3	Hs.369265		0	0	0	0	0	0	0	0	0	0	0	0	0	0	0	1.02063	0	0	0	0	0
	RPE-Choroid GA Up	24	SPAG11B	sperm associated antigen 11B	Hs.2717	x	0	0	0	0	0	0	0	0	0	0	0	0	0	0	0	1.01918	0	0	0	0	0
	RPE-Choroid GA Up	24	SAA2	serum amyloid A2	Hs.1955	x	0	0	0	0	0	0	0	0	0	0	0	0	0	0	0	1.01611	0	0	0	0	0
	RPE-Choroid GA Up	24	SAA1	serum amyloid A1	Hs.632144	x	0	0	0	0	0	0	0	0	0	0	0	0	0	0	0	0.997318	0	0	0	0	0
	RPE-Choroid GA Up	24	MLF1IP	MLF1 interacting protein	Hs.575032		0	0	0	0	0	0	0	0	0	0	0	0	0	0	0	0.971641	0	0	0	0	0
	RPE-Choroid GA Up	30	NOSTRIN	nitric oxide synthase trafficker	Hs.189780		0	0	0	0	1.08325	0	0	0	0	1.27693	0	1.2	0	0	0	1.86615	3.3459	0	0	0	0
	RPE-Choroid GA Up	30	VWA5B2	von Willebrand factor A domain containing 5B2	Hs.584997		0	0	0	0	0	0	0	0	0	0	0	0	0	0	0	0	3.2283	0	0	0	0
	RPE-Choroid GA Up	30	PLCXD3	phosphatidylinositol-specific phospholipase C, X domain containing 3	Hs.145404		0	0	0	0	0	0	0	0	0	0	0	0	0	0	0	2.22109	2.98745	0	0	0	0
	RPE-Choroid GA Up	30	FCRLA	Fc receptor-like A	Hs.266331	x	0	0	0	0	0	0	0	0	0	0	0	0	0	0	0	0	3.45824	0	0	0	0
	RPE-Choroid GA Up	30	SEL1L	sel-1 suppressor of lin-12-like (C. elegans)	Hs.181300		0	0	0	0	0	0	0	0	0	0	0	0	0	0	0	0	3.14331	0	0	0	0
	RPE-Choroid GA Up	30	TLR4	toll-like receptor 4	Hs.174312		0	0	0	0	0	0	0	0	0	0	0	1.10448	0	0	0	1.55831	2.49982	0	0	0	0
	RPE-Choroid GA Up	30	BTN3A1	butyrophilin, subfamily 3, member A1	Hs.191510		0	0	0	0	0	0	0	0	0	0	0	0	0	0	0	0	2.33792	-1.90026	0	0	0
	RPE-Choroid GA Up	30	TNFSF13B	tumor necrosis factor (ligand) superfamily, member 13b	Hs.525157	x	0	0	0	0	0	0	0	0	0	0	0	0	0	0	0	0	2.97522	0	0	0	0
	RPE-Choroid GA Up	30	DKFZp761E198	DKFZp761E198 protein	Hs.591957		0	0	0	0	0	0	0	0	0	0	0	-1.8401	0	0	0	0	2.08609	0	0	0	0
	RPE-Choroid GA Up	30	XCL1	chemokine (C motif) ligand 1	Hs.546295	x	0	0	0	0	0	0	0	0	0	0	0	0	0	0	0	1.42804	2.39305	0	0	0	0
	RPE-Choroid GA Up	30	GVIN1	GTPase, very large interferon inducible 1	Hs.721746		0	0	0	0	0	0	0	0	0	0	0	0	0	0	0	1.61599	2.14397	0	0	0	0
	RPE-Choroid GA Up	30	ZDHHC20	zinc finger, DHHC-type containing 20	Hs.693749		0	0	0	0	0	0	0	0	0	0	0	0	0	0	0	0	2.47313	0	0	0	0
	RPE-Choroid GA Up	30	KRT86	keratin 86	Hs.278658		0	0	0	0	0	0	0	0	0	0	0	0	0	0	0	1.32438	2.04811	0	0	0	0
	RPE-Choroid GA Up	30	A_24_P491923				0	0	0	0	0	0	0	0	0	0	0	0	0	0	0	0	2.35647	0	0	0	0
	RPE-Choroid GA Up	30	A_32_P204258				0	0	0	0	0	0	0	0	0	0	0	0	0	0	-1.60834	0	1.66104	0	0	0	0
	RPE-Choroid GA Up	30	PHLDB3	pleckstrin homology-like domain, family B, member 3	Hs.631581		0	0	0	0	0	0	0	0	0	0	0	0	0	0	0	0	2.14678	0	0	0	0
	RPE-Choroid GA Up	30	PLSCR4	phospholipid scramblase 4	Hs.477869		0	0	0	0	0	0	0	0	0	0	0	0	0	0	0	0	2.09872	0	0	0	0
	RPE-Choroid GA Up	30	A_32_P39384				0	0	0	0	0	0	0	0	0	0	0	0	0	0	0	0	2.05714	0	0	0	0
	RPE-Choroid GA Up	30	CRISPLD2	cysteine-rich secretory protein LCCL domain containing 2	Hs.513779	x	0	0	0	0	0	0	0	0	0	0	0	0	0	0	0	0	2.04597	0	0	0	0
	RPE-Choroid GA Up	30	A_32_P144953				0	0	0	0	0	0	0	0	0	0	0	0	0	0	0	0	1.46976	0	0	0	0
	RPE-Choroid GA Up	30	A_32_P179646				0	0	0	0	0	0	0	0	0	0	0	0	0	0	0	0	1.96014	0	0	0	0
	RPE-Choroid GA Up	30	MIER2	mesoderm induction early response 1, family member 2	Hs.101891		0	0	0	0	0	0	0	0	0	0	0	0	0	0	0	0	1.9483	0	0	0	0
	RPE-Choroid GA Up	30	A_32_P166152				0	0	0	0	0	0	0	0	0	0	0	0	0	0	0	0	1.94514	0	0	0	0
	RPE-Choroid GA Up	30	SLC19A3	solute carrier family 19, member 3	Hs.221597		0	0	0	0	0	0	0	0	0	0	0	-1.35831	0	0	0	0	1.31557	0	0	0	0
	RPE-Choroid GA Up	30	A_32_P104617		Hs.635445		0	0	0	0	0	0	0	0	0	0	0	0	0	0	0	0	1.91354	0	0	0	0
	RPE-Choroid GA Up	30	APAF1	apoptotic peptidase activating factor 1	Hs.552567		0	0	0	0	0	0	0	0	0	0	0	0	0	0	0	1.19967	1.44841	0	0	0	0
	RPE-Choroid GA Up	30	ABCA6	ATP-binding cassette, sub-family A (ABC1), member 6	Hs.709514		0	0	0	0	0	0	0	0	0	0	0	0	0	0	-1.26415	0	1.29152	0	0	0	0
	RPE-Choroid GA Up	30	MS4A2	membrane-spanning 4-domains, subfamily A, member 2 (Fc fragment of IgE, high affinity I, receptor for; beta polypeptide)	Hs.386748		0	0	0	0	0	0	0	0	0	0	1.05017	0	0	0	0	0	1.51945	0	0	0	0
	RPE-Choroid GA Up	30	ROBO4	roundabout homolog 4, magic roundabout (Drosophila)	Hs.524121		0	0	0	0	0	0	0	0	0	0	0	0	0	0	0	0	1.81546	0	0	0	0
	RPE-Choroid GA Up	30	GNA14	guanine nucleotide binding protein (G protein), alpha 14	Hs.657795		0	0	0	0	0	0	0	0	0	0	0	0	0	0	0	0	1.78188	0	0	0	0
	RPE-Choroid GA Up	30	A_23_P21393				0	0	0	0	0	0	0	0	0	0	0	0	0	0	0	0	1.74245	0	0	0	0
	RPE-Choroid GA Up	30	CIITA	class II, major histocompatibility complex, transactivator			0	0	0	0	0	0	0	0	0	0	0	0	0	0	1.27868	0	1.15927	0	0	0	0
	RPE-Choroid GA Up	30	GIMAP8	GTPase, IMAP family member 8	Hs.647121		0	0	0	0	0	0	0	0	0	0	0	0	0	0	0	0	1.69653	0	0	0	0
	RPE-Choroid GA Up	30	GPBAR1	G protein-coupled bile acid receptor 1	Hs.160954		0	0	0	0	0	0	0	0	0	0	0	0	0	0	0	0	1.69304	0	0	0	0
	RPE-Choroid GA Up	30	DUOX1	dual oxidase 1	Hs.272813		0	0	0	0	0	0	0	0	0	0	0	0	0	0	0	0	1.67724	0	0	0	0
	RPE-Choroid GA Up	30	A_32_P137461		Hs.633688		0	0	0	0	0	0	0	0	0	0	0	0	0	0	0	0	1.65951	0	0	0	0
	RPE-Choroid GA Up	30	A_32_P15081		Hs.374251		0	0	0	0	0	0	0	0	0	0	0	0	0	0	0	0	1.64511	0	0	0	0
	RPE-Choroid GA Up	30	SNHG5	small nucleolar RNA host gene 5 (non-protein coding)	Hs.292457		0	0	0	0	0	0	0	0	0	0	0	0	0	0	0	0	1.64198	0	0	0	0
	RPE-Choroid GA Up	30	SPINK2	serine peptidase inhibitor, Kazal type 2 (acrosin-trypsin inhibitor)	Hs.98243	x	0	0	0	0	0	0	0	0	0	0	0	0	0	0	0	0	1.60109	0	0	0	0
	RPE-Choroid GA Up	30	SMC4	structural maintenance of chromosomes 4	Hs.58992		0	0	0	0	0	0	0	0	0	0	0	0	0	0	0	0	1.59968	0	0	0	0
	RPE-Choroid GA Up	30	ATPBD4	ATP binding domain 4	Hs.107196		0	0	0	0	0	0	0	0	0	0	0	0	0	0	0	0	1.58855	0	0	0	0
	RPE-Choroid GA Up	30	A_32_P3572				0	0	0	0	0	0	0	0	0	0	0	0	0	0	0	0	1.57584	0	0	0	0
	RPE-Choroid GA Up	30	GNB4	guanine nucleotide binding protein (G protein), beta polypeptide 4	Hs.173030		0	0	0	0	0	0	0	0	0	0	0	0	0	0	0	0	1.55562	0	0	0	0
	RPE-Choroid GA Up	30	RELL1	RELT-like 1	Hs.283378		0	0	0	0	0	0	0	0	0	0	0	0	0	0	0	0	1.54311	0	0	0	0
	RPE-Choroid GA Up	30	CCRL2	chemokine (C-C motif) receptor-like 2	Hs.535713		0	0	0	0	0	0	0	0	0	0	0	0	0	0	0	0	1.53491	0	0	0	0
	RPE-Choroid GA Up	30	LHFP	lipoma HMGIC fusion partner	Hs.507798		0	0	0	0	0	0	0	0	0	0	1.17953	0	0	0	0	0	0.915996	0	0	0	0
	RPE-Choroid GA Up	30	PIGL	phosphatidylinositol glycan anchor biosynthesis, class L	Hs.499793		0	0	0	0	0	0	0	0	0	0	-0.879807	0	0	0	0	0	1.14026	0	0	0	0
	RPE-Choroid GA Up	30	A_32_P121978				0	0	0	0	0	0	0	0	0	0	0	0	0	0	0	0	1.43314	0	0	0	0
	RPE-Choroid GA Up	30	ARHGAP26	Rho GTPase activating protein 26	Hs.654668		0	0	0	0	0	0	0	0	0	0	0	0	0	0	0	0	1.40227	0	0	0	0
	RPE-Choroid GA Up	30	FGR	Gardner-Rasheed feline sarcoma viral (v-fgr) oncogene homolog	Hs.1422		0	0	0	0	0	0	0	0	0	0	0	0	0	0	0	0	1.37098	0	0	0	0
	RPE-Choroid GA Up	30	SLC31A2	solute carrier family 31 (copper transporters), member 2	Hs.24030		0	0	0	0	0	0	0	0	0	0	0	0	0	0	0	0	1.34797	0	0	0	0
	RPE-Choroid GA Up	30	TEX101	testis expressed 101	Hs.97978		0	0	0	0	0	0	0	0	0	0	0	0	0	0	0	0	1.34002	0	0	0	0
	RPE-Choroid GA Up	30	ZNF484	zinc finger protein 484	Hs.668378		0	0	0	0	0	0	0	0	0	0	0	0	0	0	0	0	1.30248	0	0	0	0
	RPE-Choroid GA Up	30	TREM1	triggering receptor expressed on myeloid cells 1	Hs.283022	x	0	0	0	0	0	0	0	0	0	0	0	0	0	0	0	0	1.25462	0	0	0	0
	RPE-Choroid GA Up	30	LOC729983	hypothetical LOC729983	Hs.648133		0	0	0	0	0	0	0	0	0	0	0	0	0	0	0	0	1.24818	0	0	0	0
	RPE-Choroid GA Up	30	CPNE5	copine V	Hs.657869		0	0	0	0	0	0	0	0	0	0	0	0	0	0	0	0	1.23251	0	0	0	0
	RPE-Choroid GA Up	30	C1orf118	chromosome 1 open reading frame 118	Hs.632414		0	0	0	0	0	0	0	0	0	0	0	0	0	0	0	0	1.22358	0	0	0	0
	RPE-Choroid GA Up	30	A_32_P132936				0	0	0	0	0	0	0	0	0	0	0	0	0	0	0	0	1.19896	0	0	0	0
	RPE-Choroid GA Up	30	A_32_P222241				0	0	0	0	0	0	0	0	0	0	0	0	0	0	0	0	1.19458	0	0	0	0
	RPE-Choroid GA Up	30	ADH4	alcohol dehydrogenase 4 (class II), pi polypeptide	Hs.1219		0	0	0	0	0	0	0	0	0	0	0	0	0	0	0	0	1.19196	0	0	0	0
	RPE-Choroid GA Up	30	A_24_P937325				0	0	0	0	0	0	0	0	0	0	0	0	0	0	0	0	1.1761	0	0	0	0
	RPE-Choroid GA Up	30	JUNB	jun B proto-oncogene	Hs.25292		0	0	0	0	0	0	0	0	0	0	0	0	0	0	0	0	1.1666	0	0	0	0
	RPE-Choroid GA Up	30	APBB1IP	amyloid beta (A4) precursor protein-binding, family B, member 1 interacting protein	Hs.310421		0	0	0	0	0	0	0	0	0	0	0	0	0	0	0	0	1.16195	0	0	0	0
	RPE-Choroid GA Up	30	A_23_P106412		Hs.675372		0	0	0	0	0	0	0	0	0	0	0	0	0	0	0	0	1.15821	0	0	0	0
	RPE-Choroid GA Up	30	CXorf36	chromosome X open reading frame 36	Hs.98321	x	0	0	0	0	0	0	0	0	0	0	0	0	0	0	0	0	1.15203	0	0	0	0
	RPE-Choroid GA Up	30	TREML1	triggering receptor expressed on myeloid cells-like 1	Hs.117331		0	0	0	0	0	0	0	0	0	0	0	0	0	0	0	0	1.14934	0	0	0	0
	RPE-Choroid GA Up	30	RIPK4	receptor-interacting serine-threonine kinase 4	Hs.517310		0	0	0	0	0	0	0	0	0	0	0	0	0	0	0	0	1.14571	0	0	0	0
	RPE-Choroid GA Up	30	SCNN1A	sodium channel, nonvoltage-gated 1 alpha	Hs.591047		0	0	0	0	0	0	0	0	0	0	0	0	0	0	0	0	1.14198	0	0	0	0
	RPE-Choroid GA Up	30	C7	complement component 7	Hs.78065	x	0	0	0	0	0	0	0	0	0	0	0	0	0	0	0	0	1.13058	0	0	0	0
	RPE-Choroid GA Up	30	CASP10	caspase 10, apoptosis-related cysteine peptidase	Hs.5353		0	0	0	0	0	0	0	0	0	0	0	0	0	0	0	0	1.12576	0	0	0	0
	RPE-Choroid GA Up	30	A_32_P217271				0	0	0	0	0	0	0	0	0	0	0	0	0	0	0	0	1.11419	0	0	0	0
	RPE-Choroid GA Up	30	CLEC2B	C-type lectin domain family 2, member B	Hs.85201		0	0	0	0	0	0	0	0	0	0	0	0	0	0	0	0	1.10415	0	0	0	0
	RPE-Choroid GA Up	30	PLIN4	perilipin 4	Hs.591387		0	0	0	0	0	0	0	0	0	0	0	0	0	0	0	0	1.10057	0	0	0	0
	RPE-Choroid GA Up	30	INMT	indolethylamine N-methyltransferase	Hs.632629		0	0	0	0	0	0	0	0	0	0	0	0	0	0	0	0	1.09666	0	0	0	0
	RPE-Choroid GA Up	30	A_32_P43959				0	0	0	0	0	0	0	0	0	0	0	0	0	0	0	0	1.09248	0	0	0	0
	RPE-Choroid GA Up	30	GCA	grancalcin, EF-hand calcium binding protein	Hs.377894		0	0	0	0	0	0	0	0	0	0	0	0	0	0	0	0	1.07707	0	0	0	0
	RPE-Choroid GA Up	30	BAZ1A	bromodomain adjacent to zinc finger domain, 1A	Hs.509140		0	0	0	0	0	0	0	0	0	0	0	0	0	0	0	0	1.07013	0	0	0	0
	RPE-Choroid GA Up	30	SOCS2	suppressor of cytokine signaling 2	Hs.485572		0	0	0	0	0	0	0	0	0	0	0	0	0	0	0	0	1.06517	0	0	0	0
	RPE-Choroid GA Up	30	TOMM34	translocase of outer mitochondrial membrane 34	Hs.517066		0	0	0	0	0	0	0	0	0	0	0	0	0	0	0	0	1.05171	0	0	0	0
	RPE-Choroid GA Up	30	TMEM49	transmembrane protein 49	Hs.444569		0	0	0	0	0	0	0	0	0	0	0	0	0	0	0	0	1.01946	0	0	0	0
	RPE-Choroid GA Up	30	GABPB1	GA binding protein transcription factor, beta subunit 1	Hs.654350		0	0	0	0	0	0	0	0	0	0	0	0	0	0	0	0	1.01464	0	0	0	0
	RPE-Choroid GA Up	30	ACSL5	acyl-CoA synthetase long-chain family member 5	Hs.11638		0	0	0	0	0	0	0	0	0	0	0	0	0	0	0	0	0.99861	0	0	0	0
	RPE-Choroid GA Up	30	RNLS	renalase, FAD-dependent amine oxidase	Hs.149849	x	0	0	0	0	0	0	0	0	0	0	0	0	0	0	0	0	0.993899	0	0	0	0
	RPE-Choroid GA Up	30	NMI	N-myc (and STAT) interactor	Hs.54483		0	0	0	0	0	0	0	0	0	0	0	0	0	0	0	0	0.986153	0	0	0	0
	RPE-Choroid GA Up	30	PHF21A	PHD finger protein 21A	Hs.502458		0	0	0	0	0	0	0	0	0	0	0	0	0	0	0	0	0.93815	0	0	0	0
	RPE-Choroid GA Up	36	CTSO	cathepsin O	Hs.75262		0	0	0	0	0	0	0	0	0	0	0	0	0	0	0	0	0	2.76183	0	0	0
	RPE-Choroid GA Up	36	PPIL4	peptidylprolyl isomerase (cyclophilin)-like 4	Hs.593411		0	0	0	0	0	0	0	0	0	0	0	0	0	0	0	0	0	2.63706	0	0	0
	RPE-Choroid GA Up	36	A_24_P599225				0	0	0	0	0	0	0	0	0	0	0	0	0	0	0	0	0	2.54164	0	0	0
	RPE-Choroid GA Up	36	CEBPD	CCAAT/enhancer binding protein (C/EBP), delta	Hs.440829		0	0	0	0	0	0	0	0	0	0	1.06509	0	0	0	0	0	0	1.5348	0	0	0
	RPE-Choroid GA Up	36	FAM105A	family with sequence similarity 105, member A	Hs.155085		0	0	0	0	0	0	0	0	0	0	0	0	0	0	0	0	0	2.4483	0	0	0
	RPE-Choroid GA Up	36	A_32_P225759				0	0	0	0	0	0	0	0	0	0	0	0	0	0	0	0	0	2.39216	0	0	0
	RPE-Choroid GA Up	36	SLC37A1	solute carrier family 37 (glycerol-3-phosphate transporter), member 1	Hs.547009		0	0	0	0	0	0	0	0	0	0	0	0	0	0	0	0	0	2.32021	0	0	0
	RPE-Choroid GA Up	36	ZNF26	zinc finger protein 26	Hs.489608		0	0	0	0	0	0	0	0	0	0	0	0	0	0	0	0	0	2.06045	0	0	0
	RPE-Choroid GA Up	36	IL6ST	interleukin 6 signal transducer (gp130, oncostatin M receptor)		x	0	0	0	0	0	0	0	0	0	0	0	0	0	0	0	0	0	2.04807	0	0	0
	RPE-Choroid GA Up	36	PKD2	polycystic kidney disease 2 (autosomal dominant)	Hs.181272		0	0	0	0	0	0	0	0	0	0	0	0	0	0	0	0	0	2.0134	0	0	0
	RPE-Choroid GA Up	36	A_24_P662813				0	0	0	0	0	0	0	0	0	0	0	0	0	0	0	0	0	1.98479	0	0	0
	RPE-Choroid GA Up	36	EHBP1	EH domain binding protein 1	Hs.271667		0	0	0	0	0	0	0	0	0	0	0	0	0	0	0	0	0	1.98092	0	0	0
	RPE-Choroid GA Up	36	DCAF12	DDB1 and CUL4 associated factor 12	Hs.493750		0	0	0	0	0	0	0	0	0	0	0	0	0	0	0	0	0	1.92225	0	0	0
	RPE-Choroid GA Up	36	A_32_P32315				0	0	0	0	0	0	0	0	0	0	0	0	0	0	0	0	0	1.82761	0	0	0
	RPE-Choroid GA Up	36	ICOSLG	inducible T-cell co-stimulator ligand	Hs.14155		0	0	0	0	0	0	0	0	0	0	1.3011	0	0	0	0	0	0	1.30704	0	0	0
	RPE-Choroid GA Up	36	PISD	phosphatidylserine decarboxylase	Hs.420559		0	0	0	0	0	0	0	0	0	0	0	0	0	0	0	0	0	1.75036	0	0	0
	RPE-Choroid GA Up	36	SDC4	syndecan 4	Hs.632267		0	0	0	0	0	0	0	0	0	0	0	0	0	0	0	0	0	1.72979	0	0	0
	RPE-Choroid GA Up	36	KLF4	Kruppel-like factor 4 (gut)	Hs.376206		0	0	0	0	0	0	0	0	0	0	0	0	0	0	0	0	0	1.69016	0	0	0
	RPE-Choroid GA Up	36	BCL10	B-cell CLL/lymphoma 10	Hs.193516		0	0	0	0	0	0	0	0	0	0	0	0	0	0	0	0	0	1.66935	0	0	0
	RPE-Choroid GA Up	36	APLF	aprataxin and PNKP like factor	Hs.720369		0	0	0	0	0	0	0	0	0	0	0	0	0	0	0	0	0	1.6321	0	0	0
	RPE-Choroid GA Up	36	STEAP3	STEAP family member 3	Hs.647822		0	0	0	0	0	0	0	0	0	0	0	0	0	0	0	0	0	1.13515	0	0	0
	RPE-Choroid GA Up	36	EFHD1	EF-hand domain family, member D1	Hs.516769		0	0	0	0	0	0	0	0	0	0	0	0	0	0	0	0	0	1.52257	0	0	0
	RPE-Choroid GA Up	36	A_24_P221960				0	0	0	0	0	0	0	0	0	0	0	0	0	0	0	0	0	1.48584	0	0	0
	RPE-Choroid GA Up	36	A_24_P349648				0	0	0	0	0	0	0	0	0	0	0	0	0	0	0	0	0	1.47224	0	0	0
	RPE-Choroid GA Up	36	A_24_P332780				0	0	0	0	0	0	0	0	0	0	0	0	0	0	0	0	0	1.46823	0	0	0
	RPE-Choroid GA Up	36	METTL1	methyltransferase like 1	Hs.42957		0	0	0	0	0	0	0	0	1.03011	0	0	0	0	0	0	0	0	1.05347	0	0	0
	RPE-Choroid GA Up	36	GART	phosphoribosylglycinamide formyltransferase, phosphoribosylglycinamide synthetase, phosphoribosylaminoimidazole synthetase	Hs.473648		0	0	0	0	0	0	0	0	0	0	0	0	0	0	0	0	0	1.4454	0	0	0
	RPE-Choroid GA Up	36	RCAN1	regulator of calcineurin 1	Hs.282326		0	0	0	0	0	0	0	0	0	0	0	0	0	0	0	0	0	1.43235	0	0	0
	RPE-Choroid GA Up	36	A_32_P223661		Hs.597857		0	0	0	0	0	0	0	0	0	0	0	0	0	0	0	0	0	1.42405	0	0	0
	RPE-Choroid GA Up	36	FKBP1A	FK506 binding protein 1A, 12kDa	Hs.471933		0	0	0	0	0	0	0	0	0	0	0	0	0	0	0	0	0	1.42382	0	0	0
	RPE-Choroid GA Up	36	A_32_P3113				0	0	0	0	0	0	0	0	0	0	0	0	0	0	0	0	0	1.41802	0	0	0
	RPE-Choroid GA Up	36	LOC284441	actin-related protein 2 pseudogene			0	0	0	0	0	0	0	0	0	0	0	0	0	0	0	0	0	1.40347	0	0	0
	RPE-Choroid GA Up	36	ITGB1	integrin, beta 1 (fibronectin receptor, beta polypeptide, antigen CD29 includes MDF2, MSK12)	Hs.643813		0	0	0	0	0	0	0	0	0	0	0	0	0	0	0	0	0	1.4028	0	0	0
	RPE-Choroid GA Up	36	STS	steroid sulfatase (microsomal), isozyme S	Hs.522578		0	0	0	0	0	0	0	0	0	0	0	0	0	0	0	0	0	1.38744	0	0	0
	RPE-Choroid GA Up	36	A_32_P221517				0	0	0	0	0	0	0	0	0	0	0	0	0	0	0	0	0	1.34646	0	0	0
	RPE-Choroid GA Up	36	CRCP	CGRP receptor component	Hs.300684		0	0	0	0	0	0	0	0	0	0	0	0	0	0	0	0	0	1.33137	0	0	0
	RPE-Choroid GA Up	36	C1RL	complement component 1, r subcomponent-like	Hs.631730	x	0	0	0	0	0	0	0	0	0	0	0	0	0	0	0	0	0	1.2952	0	0	0
	RPE-Choroid GA Up	36	LOC391334	similar to Actin, cytoplasmic 1	Hs.648263		0	0	0	0	0	0	0	0	0	0	0	0	0	0	0	0	0	1.29495	0	0	0
	RPE-Choroid GA Up	36	LBP	lipopolysaccharide binding protein	Hs.154078	x	0	0	0	0	0	0	0	0	0	0	0	0	0	0	0	0	0	1.28365	0	0	0
	RPE-Choroid GA Up	36	DUSP2	dual specificity phosphatase 2	Hs.1183		0	0	0	0	0	0	0	0	0	0	0	0	0	0	0	0	0	1.26531	0	0	0
	RPE-Choroid GA Up	36	CASP4	caspase 4, apoptosis-related cysteine peptidase	Hs.138378		0	0	0	0	0	0	0	0	0	0	0	0	0	0	0	0	0	1.26037	0	0	0
	RPE-Choroid GA Up	36	ZNF215	zinc finger protein 215	Hs.523457		0	0	0	0	0	0	0	0	0	0	0	0	0	0	0	0	0	1.25559	0	0	0
	RPE-Choroid GA Up	36	HPS5	Hermansky-Pudlak syndrome 5	Hs.437599		0	0	0	0	0	0	0	0	0	0	0	0	0	0	0	0	0	1.24843	0	0	0
	RPE-Choroid GA Up	36	WDR19	WD repeat domain 19	Hs.438482		0	0	0	0	0	0	0	0	0	0	0	0	0	0	0	0	0	1.24835	0	0	0
	RPE-Choroid GA Up	36	A_24_P488586				0	0	0	0	0	0	0	0	0	0	0	0	0	0	0	0	0	1.24652	0	0	0
	RPE-Choroid GA Up	36	A_24_P84608				0	0	0	0	0	0	0	0	0	0	0	0	0	0	0	0	0	1.2412	0	0	0
	RPE-Choroid GA Up	36	PRRG1	proline rich Gla (G-carboxyglutamic acid) 1	Hs.190341		0	0	0	0	0	0	0	0	0	0	0	0	0	0	0	0	0	1.22968	0	0	0
	RPE-Choroid GA Up	36	ACTR3	ARP3 actin-related protein 3 homolog (yeast)	Hs.433512		0	0	0	0	0	0	0	0	0	0	0	0	0	0	0	0	0	1.22865	0	0	0
	RPE-Choroid GA Up	36	PIK3C2A	phosphoinositide-3-kinase, class 2, alpha polypeptide	Hs.175343		0	0	0	0	0	0	0	0	0	0	0	0	0	0	0	0	0	1.22784	0	0	0
	RPE-Choroid GA Up	36	A_32_P144326		Hs.655024		0	0	0	0	0	0	0	0	0	0	0	0	0	0	0	0	0	1.22025	0	0	0
	RPE-Choroid GA Up	36	CCDC3	coiled-coil domain containing 3	Hs.498720		0	0	0	0	0	0	0	0	0	0	0	0	0	0	0	0	0	1.2171	0	0	0
	RPE-Choroid GA Up	36	TSC22D1	TSC22 domain family, member 1	Hs.507916		0	0	0	0	0	0	0	0	0	0	0	0	0	0	0	0	0	1.21491	0	0	0
	RPE-Choroid GA Up	36	PICALM	phosphatidylinositol binding clathrin assembly protein	Hs.163893		0	0	0	0	0	0	0	0	0	0	0	0	0	0	0	0	0	1.19273	0	0	0
	RPE-Choroid GA Up	36	NKX2				0	0	0	0	0	0	0	0	0	0	0	0	0	0	0	0	0	1.18128	0	0	0
	RPE-Choroid GA Up	36	PLXNA2	plexin A2	Hs.497626		0	0	0	0	0	0	0	0	0	0	0	0	0	0	0	0	0	1.17278	0	0	0
	RPE-Choroid GA Up	36	FOS	FBJ murine osteosarcoma viral oncogene homolog	Hs.707896		0	0	0	0	0	0	0	0	0	0	0	0	0	0	0	0	0	1.16117	0	0	0
	RPE-Choroid GA Up	36	NLN	neurolysin (metallopeptidase M3 family)			0	0	0	0	0	0	0	0	0	0	0	0	0	0	0	0	0	1.16092	0	0	0
	RPE-Choroid GA Up	36	FCN1	ficolin (collagen/fibrinogen domain containing) 1	Hs.440898	x	0	0	0	0	0	0	0	0	0	0	0	0	0	0	0	0	0	1.15444	0	0	0
	RPE-Choroid GA Up	36	A_24_P638453				0	0	0	0	0	0	0	0	0	0	0	0	0	0	0	0	0	1.15095	0	0	0
	RPE-Choroid GA Up	36	MITF	microphthalmia-associated transcription factor	Hs.166017		0	0	0	0	0	0	0	0	0	0	0	0	0	0	0	0	0	1.13107	0	0	0
	RPE-Choroid GA Up	36	SDAD1	SDA1 domain containing 1	Hs.632604		0	0	0	0	0	0	0	0	0	0	0	0	0	0	0	0	0	1.11904	0	0	0
	RPE-Choroid GA Up	36	AK3	adenylate kinase 3	Hs.493362		0	0	0	0	0	0	0	0	0	0	0	0	0	0	0	0	0	1.11787	0	0	0
	RPE-Choroid GA Up	36	VASP	vasodilator-stimulated phosphoprotein	Hs.515469		0	0	0	0	0	0	0	0	0	0	0	0	0	0	0	0	0	1.11732	0	0	0
	RPE-Choroid GA Up	36	CD96	CD96 molecule	Hs.142023		0	0	0	0	0	0	0	0	0	0	0	0	0	0	0	0	0	1.10014	0	0	0
	RPE-Choroid GA Up	36	EPO	erythropoietin	Hs.2303	x	0	0	0	0	0	0	0	0	0	0	0	0	0	0	0	0	0	1.09777	0	0	0
	RPE-Choroid GA Up	36	A_24_P761727				0	0	0	0	0	0	0	0	0	0	0	0	0	0	0	0	0	1.09691	0	0	0
	RPE-Choroid GA Up	36	BDKRB1	bradykinin receptor B1	Hs.525572		0	0	0	0	0	0	0	0	0	0	0	0	0	0	0	0	0	1.09544	0	0	0
	RPE-Choroid GA Up	36	POSTN	periostin, osteoblast specific factor	Hs.136348	x	0	0	0	0	0	0	0	0	0	0	0	0	0	0	0	0	0	1.09032	0	0	0
	RPE-Choroid GA Up	36	CXorf21	chromosome X open reading frame 21	Hs.665009		0	0	0	0	0	0	0	0	0	0	0	0	0	0	0	0	0	1.08018	0	0	0
	RPE-Choroid GA Up	36	A_32_P33802		Hs.613732		0	0	0	0	0	0	0	0	0	0	0	0	0	0	0	0	0	1.06423	0	0	0
	RPE-Choroid GA Up	36	CEBPE	CCAAT/enhancer binding protein (C/EBP), epsilon	Hs.558308		0	0	0	0	0	0	0	0	0	0	0	0	0	0	0	0	0	1.04626	0	0	0
	RPE-Choroid GA Up	36	LITAF	lipopolysaccharide-induced TNF factor	Hs.459940		0	0	0	0	0	0	0	0	0	0	0	0	0	0	0	0	0	1.02542	0	0	0
	RPE-Choroid GA Up	36	A_24_P622697				0	0	0	0	0	0	0	0	0	0	0	0	0	0	0	0	0	1.00069	0	0	0
	RPE-Choroid GA Up	36	NCLN	nicalin homolog (zebrafish)	Hs.657032		0	0	0	0	0	0	0	0	0	0	0	0	0	0	0	0	0	0.998098	0	0	0
	RPE-Choroid GA Up	36	FILIP1	filamin A interacting protein 1	Hs.696158		0	0	0	0	0	0	0	0	0	0	0	0	0	0	0	0	0	0.979554	0	0	0
	RPE-Choroid GA Up	36	A_24_P15702				0	0	0	0	0	0	0	0	0	0	0	0	0	0	0	0	0	0.915639	0	0	0
	RPE-Choroid GA Up	36	SPTLC2	serine palmitoyltransferase, long chain base subunit 2	Hs.435661		0	0	0	0	0	0	0	0	0	0	0	0	0	0	0	0	0	0.884622	0	0	0
	RPE-Choroid GA Up	36	A_32_P29092		Hs.708212		0	0	0	0	0	0	0	0	0	0	0	0	0	0	0	0	0	0.837067	0	0	0
	RPE-Choroid GA&CNV Up	29	SNX10	sorting nexin 10	Hs.520714		0	0	0	0	0	0	0	0	0	0	0	0	0	0	1.50648	2.09204	1.5849	1.71745	1.32725	2.85824	0
	RPE-Choroid GA&CNV Up	29	CCR2	chemokine (C-C motif) receptor 2	Hs.511794		0	0	0	0	0	0	0	0	0	0	0	0	0	0	0	2.08196	1.34869	1.69413	1.46098	0	0
	RPE-Choroid GA&CNV Up	29	GZMH	granzyme H (cathepsin G-like 2, protein h-CCPX)	Hs.348264		0	0	0	0	0	0	0	0	0	0	-3.72153	0	0	0	0	1.77564	0	1.62687	3.40217	1.11113	2.52398
	RPE-Choroid GA&CNV Up	29	CTHRC1	collagen triple helix repeat containing 1	Hs.405614	x	0	0	0	0	0	0	0	0	0	-1.22385	0	0	0	0	0	1.84206	0	1.32629	4.3528	2.33124	2.41178
	RPE-Choroid GA&CNV Up	29	GLDN	gliomedin	Hs.526441		0	0	0	0	0	0	0	0	0	0	0	0	0	0	0	1.40214	1.72517	0	3.01124	2.33108	0
	RPE-Choroid GA&CNV Up	29	SLAMF7	SLAM family member 7	Hs.517265		0	0	0	0	0	0	0	0	0	0	0	0	0	0	0	1.57546	1.29794	0	2.19366	1.24069	1.16349
	RPE-Choroid GA&CNV Up	29	B2M	beta-2-microglobulin	Hs.534255	x	0	2.55193	0	0	0	0	0	0	-1.4315	0	0	0	1.75769	2.19013	0	1.48043	1.21084	0	1.48389	1.14135	0
	RPE-Choroid GA&CNV Up	29	SDC1	syndecan 1	Hs.224607		0	0	0	0	0	0	0	0	0	0	0	0	0	0	0	1.49524	1.04241	0	2.0524	1.51765	0
	RPE-Choroid GA&CNV Up	29	TNFRSF11B	tumor necrosis factor receptor superfamily, member 11b	Hs.81791	x	0	0	0	0	0	0	0	0	0	0	0	0	0	0	0	1.78893	0	1.20536	1.97702	0	1.41323
	RPE-Choroid GA&CNV Up	29	PDZK1IP1	PDZK1 interacting protein 1	Hs.431099		0	0	0	0	0	0	0	0	0	0	1.26742	0	0	0	0	1.39538	0	1.15589	2.28591	1.09262	1.58092
	RPE-Choroid GA&CNV Up	29	DNASE1L3	deoxyribonuclease I-like 3	Hs.476453		0	0	0	0	0	0	0	0	1.40309	0	0	0	0	0	0	1.60746	0	0	1.47082	0	0
	RPE-Choroid GA&CNV Up	29	BIRC3	baculoviral IAP repeat-containing 3	Hs.127799		0	0	0	0	0	0	0	0	0	0	0	0	0	0	0	1.41475	0	0	1.31192	0	0
	RPE-Choroid GA&CNV Up	29	GPR88	G protein-coupled receptor 88	Hs.170053		0	0	0	0	0	0	1.27474	1.23457	0	0	0	0	0	0	0	1.40583	0	0	3.72314	1.08532	4.46825
	RPE-Choroid GA&CNV Up	29	PLAU	plasminogen activator, urokinase	Hs.77274	x	0	0	0	0	0	0	0	0	0	0	-1.23798	0	0	0	0	1.26987	0	0	1.41802	0	1.02712
	RPE-Choroid GA&CNV Up	29	CX3CR1	chemokine (C-X3-C motif) receptor 1	Hs.78913		0	0	0	0	0	0	0	0	0	0	0	0	0	0	0	1.23324	1.23373	0	1.1855	1.06973	0
	RPE-Choroid GA&CNV Up	29	OASL	2'-5'-oligoadenylate synthetase-like	Hs.118633		0	0	0	0	0	0	0	0	0	0	0	0	0	0	0	1.22682	0	0	2.20426	1.2301	1.2242
	RPE-Choroid GA&CNV Up	29	SFRP2	secreted frizzled-related protein 2	Hs.481022	x	0	0	0	0	0	0	0	0	0	0	0	0	0	0	0	1.22158	0	0	1.49556	1.93093	0
	RPE-Choroid GA&CNV Up	29	IGSF6	immunoglobulin superfamily, member 6	Hs.530902		0	0	0	0	0	0	0	0	0	0	0	0	0	0	0	1.16316	0	0	1.38491	0	1.25134
	RPE-Choroid GA&CNV Up	29	GZMB	granzyme B (granzyme 2, cytotoxic T-lymphocyte-associated serine esterase 1)	Hs.1051		0	0	0	0	0	0	0	0	0	0	0	0	0	0	0	1.15542	0	0	1.27229	0	1.45524
	RPE-Choroid GA&CNV Up	29	CYR61	cysteine-rich, angiogenic inducer, 61	Hs.8867	x	0	0	0	0	0	0	0	0	0	0	0	0	0	0	0	1.15497	0	0	1.51524	1.17618	0.965238
	RPE-Choroid GA&CNV Up	29	A_24_P494425				0	0	0	0	0	0	1.06721	0	0	0	0	0	0	0	0	1.13188	0	0	1.03141	0	0
	RPE-Choroid GA&CNV Up	29	S100A2	S100 calcium binding protein A2	Hs.516484		0	0	0	0	0	0	0	0	0	0	0	0	0	0	0	1.1218	0	0	1.69849	1.92156	0
	RPE-Choroid GA&CNV Up	29	RERGL	RERG/RAS-like	Hs.115497		0	0	0	0	0	0	0	0	-2.05456	0	0	0	0	0	0	1.05827	0	0	1.0846	0	0
	RPE-Choroid GA&CNV Up	29	LOC401233	similar to HIV TAT specific factor 1; cofactor required for Tat activation of HIV-1 transcription	Hs.441039		0	0	0	0	0	0	0	0	0	0	0	0	0	0	0	0.999556	0	0	2.19723	1.00971	1.41468
	RPE-Choroid GA&CNV Up	29	ZNF641	zinc finger protein 641	Hs.23492		0	0	0	0	0	0	0	0	0	0	0	0	0	0	0	0	1.55441	0	3.60966	3.63649	1.71653
	RPE-Choroid GA&CNV Up	29	GZMA	granzyme A (granzyme 1, cytotoxic T-lymphocyte-associated serine esterase 3)	Hs.90708	x	0	0	0	0	0	0	0	0	0	0	0	0	0	0	0	0	0	1.80958	1.63429	0	2.37631
	RPE-Choroid GA&CNV Up	29	FCRL2	Fc receptor-like 2	Hs.437393		0	0	0	0	0	0	0	0	0	0	0	0	0	0	0	0	0	1.04662	1.92233	0	1.73437
	RPE-Choroid GA&CNV Up	24	FAM26F	family with sequence similarity 26, member F	Hs.381220		0	0	0	0	0	0	0	0	0	0	0	0	0	0	0	3.22732	1.5936	1.78165	1.371	0	1.04351
	RPE-Choroid GA&CNV Up	24	WFDC2	WAP four-disulfide core domain 2	Hs.2719	x	0	0	0	0	0	0	0	0	0	0	0	0	0	0	0	2.62728	1.19807	1.83815	0	0	1.47542
	RPE-Choroid GA&CNV Up	24	SOCS1	suppressor of cytokine signaling 1	Hs.50640		0	0	0	0	0	0	0	0	0	0	0	0	0	0	0	2.26655	1.3063	0	0	2.36521	0
	RPE-Choroid GA&CNV Up	24	A_24_P851353		Hs.660214		0	0	0	0	0	0	0	0	0	0	0	0	0	0	0	2.39854	1.83694	0	0	1.30345	0
	RPE-Choroid GA&CNV Up	24	A_32_P208341				0	0	0	0	0	0	0	0	0	1.01026	0	0	0	0	0	3.13066	0	2.49119	0	0	1.54542
	RPE-Choroid GA&CNV Up	24	EPSTI1	epithelial stromal interaction 1 (breast)	Hs.546467		0	0	0	0	0	0	0	0	0	0	0	0	0	0	0	1.8138	0	1.80027	0	0	1.2212
	RPE-Choroid GA&CNV Up	24	KLRB1	killer cell lectin-like receptor subfamily B, member 1	Hs.169824		0	0	1.80757	0	0	0	0	0	0	0	0	0	0	0	1.5363	1.55633	0	2.87172	0	0	1.14791
	RPE-Choroid GA&CNV Up	24	RASD1	RAS, dexamethasone-induced 1	Hs.25829		0	0	0	0	0	0	0	0	0	0	0	0	0	0	0	1.96091	0	1.71417	0	0	1.14715
	RPE-Choroid GA&CNV Up	24	A_32_P171488				0	0	0	0	0	0	0	0	0	0	0	0	0	0	0	1.92584	0	0	0	0	1.27313
	RPE-Choroid GA&CNV Up	24	LOC100131733	hypothetical LOC100131733	Hs.660996		0	0	0	0	0	0	0	0	0	0	0	0	0	0	1.04905	1.77773	0	0	0	0	1.22219
	RPE-Choroid GA&CNV Up	24	SIGLECP3	sialic acid binding Ig-like lectin, pseudogene 3	Hs.132045		0	0	0	0	0	0	0	0	0	0	0	0	0	0	0	1.51403	0	0	0	1.27378	0
	RPE-Choroid GA&CNV Up	37	FN1	fibronectin 1	Hs.203717	x	0	0	0	0	0	0	0	0	0	0	0	0	0	0	0	1.99074	2.10692	1.16368	0	0	2.17137
	RPE-Choroid GA&CNV Up	37	CRLF1	cytokine receptor-like factor 1	Hs.114948	x	0	0	1.5949	0	0	0	0	0	0	0	0	0	0	0	0	1.77772	0	2.6394	1.64247	0	2.65632
	RPE-Choroid GA&CNV Up	37	DACH2	dachshund homolog 2 (Drosophila)	Hs.86603		0	0	0	0	0	0	0	0	0	0	0	0	0	0	0	2.31891	0	1.52893	0	0	2.38253
	RPE-Choroid GA&CNV Up	37	A_32_P213418				0	0	0	0	0	0	0	0	0	0	0	0	0	0	0	1.66732	0	2.09735	0	0	1.48777
	RPE-Choroid GA&CNV Up	37	WEE1	WEE1 homolog (S. pombe)	Hs.249441		0	0	0	0	0	0	0	0	0	0	0	0	0	0	0	1.78262	0	1.65333	0	0	2.2712
	RPE-Choroid GA&CNV Up	37	SYNPR	synaptoporin	Hs.648668		0	0	0	0	0	0	0	0	0	0	0	0	0	0	1.64614	2.12964	0	1.27604	0	0	2.29699
	RPE-Choroid GA&CNV Up	37	ARSJ	arylsulfatase family, member J	Hs.22895	x	0	0	0	0	0	0	0	0	0	0	0	0	0	0	0	1.90301	0	1.33647	0	0	1.66328
	RPE-Choroid GA&CNV Up	37	A_24_P691826				0	0	0	0	0	0	0	0	0	0	0	0	0	0	0	1.81828	0	1.34143	0	0	1.65117
	RPE-Choroid GA&CNV Up	37	CD48	CD48 molecule	Hs.243564		0	0	2.10823	0	0	0	0	0	0	0	-1.60503	0	0	0	0	1.848	0	1.28102	0	0	2.0179
	RPE-Choroid GA&CNV Up	37	CA12	carbonic anhydrase XII			0	0	0	0	0	0	0	0	0	-1.61816	-1.82631	0	0	0	0	1.60481	0	1.52018	0	0	1.27215
	RPE-Choroid GA&CNV Up	37	IRF1	interferon regulatory factor 1	Hs.436061		0	0	0	0	0	0	0	0	0	0	0	0	0	0	0	1.79422	0	1.01799	0	0	1.50283
	RPE-Choroid GA&CNV Up	37	A_24_P307375				0	0	1.97944	0	0	0	0.99092	0	0	0	0	0	0	0	0	1.05967	0	0	0	0	1.34598
	RPE-Choroid GA&CNV Up	37	A_24_P464238				0	0	0	0	0	0	0	0	0	0	0	0	0	0	0	0	0	2.5373	0	0	2.64123
	RPE-Choroid GA&CNV Up	37	HHIP	hedgehog interacting protein	Hs.507991	x	0	0	0	0	0	0	0	0	0	0	0	0	0	0	0	0	0	2.30728	0	0	1.03962
	RPE-Choroid GA&CNV Up	37	KLHDC7B	kelch domain containing 7B	Hs.137007		0	0	0	0	0	0	0	0	0	0	0	0	0	0	0	0	0	2.09508	0	0	2.55574
	RPE-Choroid GA&CNV Up	37	SVEP1	sushi, von Willebrand factor type A, EGF and pentraxin domain containing 1		x	0	0	0	0	0	0	0	0	0	0	0	0	0	0	0	0	0	1.74411	0	0	2.62121
	RPE-Choroid GA&CNV Up	37	HK2	hexokinase 2	Hs.591588		0	0	2.62656	0	0	0	0	0	1.10382	0	0	0	0	0	1.61014	0	0	1.52398	0	0	1.98995
	RPE-Choroid GA&CNV Up	37	NKG7	natural killer cell group 7 sequence	Hs.10306		0	0	0	0	0	0	0	0	0	0	0	0	0	0	0	0	0	1.34549	0	0	1.76028
	RPE-Choroid GA&CNV Up	37	MUM1	melanoma associated antigen (mutated) 1	Hs.515016		0	0	0	0	0	0	0	0	0	0	0	0	0	0	0	0	0	1.27396	0	0	1.40737
	RPE-Choroid GA&CNV Up	37	LEPR	leptin receptor	Hs.23581	x	0	0	0	0	0	0	0	0	0	0	0	0	0	0	0	0	0	1.26801	0	0	2.5554
	RPE-Choroid GA&CNV Up	37	A_24_P76210				0	0	0	0	0	0	0	0	0	0	0	-1.00483	0	0	0	0	0	1.17154	0	0	1.80515
	RPE-Choroid GA&CNV Up	37	A_32_P208991				0	0	0	0	0	0	0	0	0	0	0	0	0	0	0	0	0	0.924143	0	0	1.29667
	RPE-Choroid GA&CNV Up	31	A_24_P546043		Hs.235795		0	0	0	0	0	0	0	0	2.00716	0	0	0	0	0	2.17324	1.30354	1.37432	0	1.20303	2.64358	0
	RPE-Choroid GA&CNV Up	31	PGM2	phosphoglucomutase 2	Hs.23363		0	0	0	0	0	0	0	0	0	0	2.04912	0	0	0	0	0	1.82945	0	0	3.13811	0
	RPE-Choroid GA&CNV Up	31	APOC1	apolipoprotein C-I	Hs.110675	x	0	0	0	0	0	0	0	0	0	0	0	0	0	0	0	0	1.40733	0	1.21574	2.59353	0
	RPE-Choroid GA&CNV Up	31	A_24_P143653				0	0	0	0	0	0	0	0	0	0	0	0	0	0	0	0	1.34162	0	0	1.42531	0
	RPE-Choroid GA&CNV Up	31	A_23_P205069				0	0	0	0	0	0	0	0	0	0	0	0	0	0	0	0	1.24935	0	0	1.51618	0
	RPE-Choroid GA&CNV Up	31	BUB1	budding uninhibited by benzimidazoles 1 homolog (yeast)	Hs.469649		0	0	0	0	0	0	0	0	0	0	0	0	0	0	0	0	1.24596	0	0	1.71269	0
	RPE-Choroid GA&CNV Up	31	CDSN	corneodesmosin	Hs.556031	x	0	0	0	0	0	0	0	0	0	0	0	0	0	0	0	0	1.21993	0	0	2.11429	0
	RPE-Choroid GA&CNV Up	31	WIF1	WNT inhibitory factor 1	Hs.284122	x	0	0	0	0	0	0	0	0	0	0	0	0	0	0	0	0	1.10999	0	1.33255	3.25898	0
	RPE-Choroid GA&CNV Up	31	FAM13B	family with sequence similarity 13, member B	Hs.567453		0	0	0	0	0	0	0	0	0	0	0	0	0	0	0	0	1.05132	0	0	1.65913	0
	RPE-Choroid GA&CNV Up	31	HDDC2	HD domain containing 2	Hs.32826		0	0	0	0	0	0	0	0	0	0	0	0	0	0	0	0	0	1.25187	0	1.84836	0
	RPE-Choroid GA&CNV Up	30	CLECL1	C-type lectin-like 1	Hs.560087		0	0	0	0	0	0	0	1.22379	0	0	0	0	0	0	0	1.78923	4.58633	0	0	2.19748	0
	RPE-Choroid GA&CNV Up	30	MMP9	matrix metallopeptidase 9 (gelatinase B, 92kDa gelatinase, 92kDa type IV collagenase)	Hs.297413	x	0	0	0	0	0	0	0	0	0	0	0	0	0	0	1.09516	1.02848	1.76687	0	0	1.40984	0
	RPE-Choroid GA&CNV Up	30	GPR68	G protein-coupled receptor 68	Hs.8882		0	0	0	0	0	0	0	0	0	0	0	0	0	0	0	0	2.36302	0	0	2.22171	0
	RPE-Choroid GA&CNV Up	30	LOC441795	high mobility group protein B3-like protein-like			0	0	0	0	0	0	0	0	0	0	0	0	0	0	0	0	2.22911	0	0	1.25866	0
	RPE-Choroid GA&CNV Up	30	ETV7	ets variant 7	Hs.272398		0	0	0	0	0	0	0	0	0	0	0	0	0	0	0	0	1.81697	0	0	0	1.1953
	RPE-Choroid GA&CNV Up	30	CCDC102B	coiled-coil domain containing 102B	Hs.280781		0	0	0	0	0	0	0	0	0	0	0	0	0	0	0	0	1.60149	0	0	1.55701	0
	RPE-Choroid CNV Up	29	PBLD	phenazine biosynthesis-like protein domain containing	Hs.198158		0	0	2.14717	0	0	0	0	0	0	0	0	0	0	0	1.97077	0	0	0	1.82809	0	1.25483
	RPE-Choroid CNV Up	29	ADAMTSL1	ADAMTS-like 1	Hs.522019	x	0	0	0	0	0	0	0	0	0	-2.24605	-2.99514	0	0	0	0	0	0	0	2.6541	0	3.17738
	RPE-Choroid CNV Up	29	CRYAA	crystallin, alpha A	Hs.184085		0	0	0	0	0	0	0	0	0	0	0	0	0	0	0	0	0	0	1.59717	2.18392	0
	RPE-Choroid CNV Up	29	DKK3	dickkopf homolog 3 (Xenopus laevis)	Hs.292156	x	0	0	0	0	0	0	0	-1.93096	0	0	0	0	0	0	0	0	0	0	1.15454	1.63511	0
	RPE-Choroid CNV Up	29	TMEFF2	transmembrane protein with EGF-like and two follistatin-like domains 2	Hs.144513	x	0	0	0	0	0	0	0	0	0	2.91817	0	2.31834	0	0	0	0	0	0	1.86032	0	1.62526
	RPE-Choroid CNV Up	29	A_24_P827096		Hs.536633		0	0	0	0	0	0	0	0	-1.1313	0	0	0	0	0	0	0	0	0	3.272	0	2.47116
	RPE-Choroid CNV Up	29	CTGF	connective tissue growth factor	Hs.410037	x	0	0	0	0	0.946848	0	1.79987	1.6062	0	0	0	0	0	0	0	0	0	0	2.62935	1.1283	1.71337
	RPE-Choroid CNV Up	29	COL25A1	collagen, type XXV, alpha 1	Hs.658842		0	0	0	0	0	0	0	0	0	0	0	0	0	0	0	0	0	0	1.22394	0	1.49744
	RPE-Choroid CNV Up	29	CDKN2A	cyclin-dependent kinase inhibitor 2A (melanoma, p16, inhibits CDK4)	Hs.512599		0	0	0	0	0	0	0	0	0	2.14531	0	1.20714	0	0	0	0	0	0	1.60717	1.64423	0
	RPE-Choroid CNV Up	29	ENPP1	ectonucleotide pyrophosphatase/phosphodiesterase 1	Hs.527295		0	0	0	0	0	0	0	0	0	0	1.8072	0	0	0	0	0	0	0	2.3806	1.74996	1.81318
	RPE-Choroid CNV Up	29	ROR1	receptor tyrosine kinase-like orphan receptor 1	Hs.654491		0	0	0	0	0	0	0	0	0	0	0	0	0	0	0	0	0	0	1.48064	0	1.58944
	RPE-Choroid CNV Up	29	WNT5B	wingless-type MMTV integration site family, member 5B	Hs.306051	x	0	0	0	0	0	0	0	0	0	0	0	0	0	0	0	0	0	0	2.28134	1.94656	0
	RPE-Choroid CNV Up	29	A_32_P52153				0	0	0	0	0	0	0	0	0	0	0	0	0	0	0	0	0	0	1.70493	0	1.33752
	RPE-Choroid CNV Up	29	RAX	retina and anterior neural fold homeobox	Hs.278957		0	0	0	0	0	0	0	0	0	0	0	0	0	0	0	0	0	0	1.2055	2.41821	0
	RPE-Choroid CNV Up	29	TGFB2	transforming growth factor, beta 2	Hs.133379	x	0	0	0	0	0	0	0	0	0	0	0	0	0	0	0	0	0	0	1.68961	1.90467	0
	RPE-Choroid CNV Up	29	ATP6V1C2	ATPase, H+ transporting, lysosomal 42kDa, V1 subunit C2	Hs.580464		0	0	0	0	0	0	0	0	0	0	0	0	0	0	0	0	0	0	1.60074	1.44239	0
	RPE-Choroid CNV Up	29	C20orf103	chromosome 20 open reading frame 103	Hs.22920		0	0	0	0	0	0	0	0	0	0	0	0	0	0	0	0	0	0	1.65651	1.15109	0
	RPE-Choroid CNV Up	29	ODAM	odontogenic, ameloblast asssociated	Hs.143811	x	0	0	0	0	0	0	0	0	0	0	0	0	0	0	0	0	0	0	1.85905	2.65004	0
	RPE-Choroid CNV Up	29	FABP1	fatty acid binding protein 1, liver	Hs.380135		0	0	0	0	0	0	0	0	0	0	0	0	0	0	0	0	0	0	2.55472	1.2119	1.60918
	RPE-Choroid CNV Up	29	FNDC1	fibronectin type III domain containing 1	Hs.520525	x	0	0	0	0	0	0	0	0	0	0	0	0	0	0	2.49854	0	0	0	1.62019	1.27171	0
	RPE-Choroid CNV Up	29	TNFAIP2	tumor necrosis factor, alpha-induced protein 2	Hs.525607		0	0	0	0	0	0	0	0	0	0	0	0	0	0	0	0	0	0	2.31769	1.45936	1.22309
	RPE-Choroid CNV Up	29	VCAM1	vascular cell adhesion molecule 1	Hs.109225		0	0	0	0	0	0	0	0	0	0	0	0	0	0	0	0	0	0	2.16234	0	2.18488
	RPE-Choroid CNV Up	29	COL8A2	collagen, type VIII, alpha 2	Hs.353001	x	0	0	0	0	0	0	0	0	1.8514	0	0	0	0	0	0	0	0	0	1.74896	0	1.73657
	RPE-Choroid CNV Up	29	ACTC1	actin, alpha, cardiac muscle 1	Hs.118127		0	0	0	0	0	0	0	0	0	0	0	0	0	-2.09384	0	0	0	0	1.58501	0.952384	1.01535
	RPE-Choroid CNV Up	29	COMP	cartilage oligomeric matrix protein	Hs.1584	x	0	0	0	0	0	0	0	0	0	0	0	-1.66768	0	0	0	0	0	-1.095	1.26481	1.78747	0
	RPE-Choroid CNV Up	29	IFIT2	interferon-induced protein with tetratricopeptide repeats 2	Hs.437609		0	0	0	0	0	0	0	0	0	0	0	0	0	0	0	0	0	0	2.38947	1.77294	0
	RPE-Choroid CNV Up	29	C20orf186	chromosome 20 open reading frame 186	Hs.38961	x	0	0	0	0	0	0	0	0	0	0	0	0	0	0	0	0	0	0	1.84371	2.12336	0
	RPE-Choroid CNV Up	29	HSPB7	heat shock 27kDa protein family, member 7 (cardiovascular)	Hs.502612		0	0	0	0	0	0	0	0	0	0	0	0	0	0	0	0	0	0	2.19891	1.24366	1.1157
	RPE-Choroid CNV Up	29	TXNDC3	thioredoxin domain containing 3 (spermatozoa)	Hs.605208		0	0	0	0	0	0	0	1.77729	0	0	0	0	0	0	0	0	0	0	1.45	1.31708	0
	RPE-Choroid CNV Up	29	NEXN	nexilin (F actin binding protein)	Hs.612385		0	0	0	0	0	0	0	0	0	0	0	0	0	0	0	0	0	0	1.85643	1.41264	1.20758
	RPE-Choroid CNV Up	29	C4orf49	chromosome 4 open reading frame 49	Hs.710036		0	0	0	0	0	0	0	0	0	0	0	0	0	0	0	0	0	0	1.1344	2.19581	0
	RPE-Choroid CNV Up	29	ZG16B	zymogen granule protein 16 homolog B (rat)	Hs.105887	x	0	0	0	0	0	0	1.60956	0	0	0	0	0	0	0	0	0	0	0	1.22775	0	1.43707
	RPE-Choroid CNV Up	29	IFI6	interferon, alpha-inducible protein 6	Hs.523847		0	0	0	0	0	0	-1.62973	0	0	0	0	0	0	0	0	0	0	0	1.69431	0	0
	RPE-Choroid CNV Up	29	DES	desmin	Hs.594952		0	0	0	0	0	0	0	0	0	0	0	0	0	0	0	0	0	0	1.94993	0	1.41091
	RPE-Choroid CNV Up	29	C11orf92	chromosome 11 open reading frame 92	Hs.125166		0	0	0	0	0	0	0	0	0	0	0	0	0	0	1.31955	0	0	0	1.68384	0	1.09608
	RPE-Choroid CNV Up	29	RERG	RAS-like, estrogen-regulated, growth inhibitor	Hs.199487		0	0	0	0	0	0	0	0	0	0	0	0	0	0	0	0	0	0	1.98393	0	1.08557
	RPE-Choroid CNV Up	29	LAX1	lymphocyte transmembrane adaptor 1	Hs.272794		0	0	0	0	0	0	0	0	0	0	0	0	0	0	0	0	0	0	1.74234	1.43049	0
	RPE-Choroid CNV Up	29	IBSP	integrin-binding sialoprotein	Hs.518726	x	0	0	0	0	0	0	0	0	0	0	0	0	0	0	0	0	0	0	1.28285	1.80315	0
	RPE-Choroid CNV Up	29	RPRML	reprimo-like	Hs.367999		0	0	0	0	0	0	0	0	0	0	0	0	0	0	0	0	0	0	1.12618	1.48819	0
	RPE-Choroid CNV Up	29	A_32_P57486				0	0	1.07974	0	0	0	1.11604	0	0	0	0	0	0	0	0	0	0	0	1.18173	0	1.13435
	RPE-Choroid CNV Up	29	PLN	phospholamban	Hs.170839		0	0	0	0	0	0	0	0	-1.06917	0	0	0	0	0	0	0	0	0	1.38248	0	1.23356
	RPE-Choroid CNV Up	29	IRX5	iroquois homeobox 5	Hs.435730		0	0	0	0	0	0	0	0	0	0	0	0	0	0	0	0	0	0	1.81479	1.0218	0
	RPE-Choroid CNV Up	29	TPD52L1	tumor protein D52-like 1	Hs.591347		0	0	0	0	0	0	0	0	0	0	0	0	0	0	0	0	0	0	1.74441	1.12821	0
	RPE-Choroid CNV Up	29	GBP4	guanylate binding protein 4	Hs.409925		0	0	0	0	0	0	0	0	0	0	0	0	0	0	0	0	0	0	1.66439	0	1.21094
	RPE-Choroid CNV Up	29	H19	H19, imprinted maternally expressed transcript (non-protein coding)	Hs.533566		0	0	0	0	0	0	0	0	0	0	0	0	0	0	0	0	0	0	1.23278	0	1.63153
	RPE-Choroid CNV Up	29	FAM150B	family with sequence similarity 150, member B	Hs.355207	x	0	0	0	0	0	0	0	0	0	0	0	0	0	0	0	0	0	0	1.29894	0	1.57508
	RPE-Choroid CNV Up	29	SPTB	spectrin, beta, erythrocytic	Hs.417303		0	0	0	0	0	0	0	0	0	0	0	0	0	0	0	0	0	0	1.54589	1.29217	0
	RPE-Choroid CNV Up	29	IGF2	insulin-like growth factor 2 (somatomedin A)	Hs.272259	x	0	0	0	0	0	0	0	0	0	0	0	0	0	0	0	0	0	0	1.45144	0	1.38269
	RPE-Choroid CNV Up	29	MSX2	msh homeobox 2	Hs.89404		0	0	0	0	0	0	0	0	0	0	0	0	0	0	0	0	0	0	1.62949	1.13914	0
	RPE-Choroid CNV Up	29	A_24_P173566		Hs.719643		0	0	0	0	0	0	0	0	0	0	0	0	0	0	0	0	0	0	1.6299	1.11059	0
	RPE-Choroid CNV Up	29	IFI44L	interferon-induced protein 44-like	Hs.389724		0	0	0	0	0	0	0	0	0	0	0	0	0	0	0	0	0	0	1.36509	0	1.34869
	RPE-Choroid CNV Up	29	CDH18	cadherin 18, type 2	Hs.317632		0	0	0	0	0	0	0	0	0	0	0	0	0	0	0	0	0	0	1.16229	0	1.48752
	RPE-Choroid CNV Up	29	CRYBB2	crystallin, beta B2	Hs.373074		0	0	0	0	0	0	0	0	0	0	0	0	0	0	0	0	0	0	1.41752	1.22561	0
	RPE-Choroid CNV Up	29	JUB	jub, ajuba homolog (Xenopus laevis)	Hs.655832		0	0	0	0	0	0	0	0	0	0	0	0	0	0	0	0	0	0	1.28345	0	1.3131
	RPE-Choroid CNV Up	29	RPSA	ribosomal protein SA	Hs.449909		0	0	0	0	0	0	0	0	0	0	0	0	0	0	0	0	0	0	1.24924	0	1.33838
	RPE-Choroid CNV Up	29	TLR7	toll-like receptor 7	Hs.659215		0	0	0	0	0	0	0	0	0	0	0	0	0	0	0	0	0	0	1.41534	1.13309	0
	RPE-Choroid CNV Up	29	WFIKKN2	WAP, follistatin/kazal, immunoglobulin, kunitz and netrin domain containing 2	Hs.211475	x	0	0	0	0	0	0	0	0	0	0	0	0	0	0	0	0	0	0	1.29439	1.25161	0
	RPE-Choroid CNV Up	29	A_32_P42989				0	0	0	0	0	0	0	0	0	0	0	0	0	0	0	0	0	0	1.01393	0	1.47889
	RPE-Choroid CNV Up	29	SLC5A10	solute carrier family 5 (sodium/glucose cotransporter), member 10	Hs.462418		0	0	0	0	0	0	0	0	0	0	0	0	0	0	0	0	0	0	1.40762	0	1.11018
	RPE-Choroid CNV Up	29	TMEM155	transmembrane protein 155	Hs.27524	x	0	0	0	0	0	0	0	0	0	0	0	0	0	0	0	0	0	0	1.07012	1.43398	0
	RPE-Choroid CNV Up	29	FOLR1	folate receptor 1 (adult)	Hs.73769	x	0	0	0	0	0	0	0	0	0	0	0	0	0	0	0	0	0	0	1.17405	1.31342	0
	RPE-Choroid CNV Up	29	BLNK	B-cell linker	Hs.665244		0	0	0	0	0	0	0	0	0	0	0	0	0	0	0	0	0	0	1.46324	0	0.96726
	RPE-Choroid CNV Up	29	IGHA1				0	0	0	0	0	0	0	0	0	0	0	0	0	0	0	0	0	0	1.20571	1.17244	0
	RPE-Choroid CNV Up	29	DIO3	deiodinase, iodothyronine, type III	Hs.49322		0	0	0	0	0	0	0	0	0	0	0	0	0	0	0	0	0	0	1.21368	1.15312	0
	RPE-Choroid CNV Up	29	A_32_P15128		Hs.620043		0	0	0	0	0	0	0	0	0	0	0	0	0	0	0	0	0	0	1.57843	0	0
	RPE-Choroid CNV Up	29	A_23_P32793				0	0	0	0	0	0	0	0	0	0	0	0	0	0	0	0	0	0	1.12604	0	0.988866
	RPE-Choroid CNV Up	29	TNNI2	troponin I type 2 (skeletal, fast)	Hs.523403		0	0	0	0	0	0.992395	0	0	0	0	0	0	0	0	0	0	0	0	1.00464	0	0
	RPE-Choroid CNV Up	29	FMO1	flavin containing monooxygenase 1	Hs.1424		0	0	0	0	0	0	0	0	0	0	0	0	0	0	0	0	0	0	1.3326	0	0
	RPE-Choroid CNV Up	29	TNFRSF17	tumor necrosis factor receptor superfamily, member 17	Hs.2556		0	0	0	0	0	0	0	0	0	0	0	0	0	0	0	0	0	0	1.22721	0	0
	RPE-Choroid CNV Up	29	LOC100130811	similar to IGHG1 protein			0	0	0	0	0	0	0	0	0	0	0	0	0	0	0	0	0	0	1.20571	0	0
	RPE-Choroid CNV Up	29	OMD	osteomodulin	Hs.94070	x	0	0	0	0	0	0	0	0	0	0	0	0	0	0	0	0	0	0	1.1567	0	0
	RPE-Choroid CNV Up	29	A_23_P159163				0	0	0	0	0	0	0	0	0	0	0	0	0	0	0	0	0	0	1.0562	0	0
	RPE-Choroid CNV Up	31	TXLNB	taxilin beta	Hs.535820		0	0	0	0	0	0	0	0	0	0	0	0	0	0	0	0	0	0	0	2.03837	0
	RPE-Choroid CNV Up	31	MDFIC	MyoD family inhibitor domain containing	Hs.427236		0	0	0	0	0	0	0	0	0	0	0	0	0	0	0	0	0	0	0	4.30951	0
	RPE-Choroid CNV Up	31	CYP4F11	cytochrome P450, family 4, subfamily F, polypeptide 11	Hs.187393		0	0	0	0	0	0	0	0	0	0	2.48971	0	0	0	0	0	0	0	0	1.8949	0
	RPE-Choroid CNV Up	31	SCGB1D2	secretoglobin, family 1D, member 2	Hs.204096	x	0	0	1.19974	0	0	0	0	0	0	0	0	0	0	0	1.38015	0	0	0	0	2.20147	0
	RPE-Choroid CNV Up	31	S100A6	S100 calcium binding protein A6	Hs.275243		0	0	0	0	0	0	0	0	0	0	0	0	0	0	0	0	0	0	0	2.54277	0
	RPE-Choroid CNV Up	31	CDCP1	CUB domain containing protein 1	Hs.476093	x	0	0	0	0	0	0	0	0	0	0	0	0	0	0	0	0	0	0	0	3.30276	0
	RPE-Choroid CNV Up	31	SCGB1D1	secretoglobin, family 1D, member 1	Hs.202686	x	0	0	1.42574	0	0	0	0	0	0	0	0	0	0	0	1.61813	0	0	0	0	1.54025	0
	RPE-Choroid CNV Up	31	SPP1	secreted phosphoprotein 1	Hs.313	x	0	0	0	0	0	0	0	0	0	0	0	0	0	0	0	0	0	0	0	2.31755	0
	RPE-Choroid CNV Up	31	A_32_P108277				0	0	0	0	0	0	0	0	0	-0.976334	0	0	0	0	0	0	0	0	0	2.9608	0
	RPE-Choroid CNV Up	31	A_24_P64442		Hs.713132		0	0	0	0	0	0	0	0	0	0	1.11822	0	0	0	0	0	0	0	0	1.66173	0
	RPE-Choroid CNV Up	31	LOC100130155	hypothetical protein LOC100130155	Hs.7023		0	0	0	0	0	0	0	0	0	0	0	0	0	0	0	0	0	0	0.986724	2.10564	0
	RPE-Choroid CNV Up	31	EDN2	endothelin 2	Hs.1407	x	0	0	0	0	0	0	0	0	0	0	0	0	0	0	0	0	0	0	0	1.25059	0
	RPE-Choroid CNV Up	31	TP53TG3	TP53 target 3	Hs.592038		0	0	0	0	0	0	0	0	-1.84133	0	0.79123	0	0	0	0	0	0	0	0	1.65762	0
	RPE-Choroid CNV Up	31	SERBP1	SERPINE1 mRNA binding protein 1	Hs.719078		0	0	0	0	0	0	0	0	0	0	1.0163	0	0	0	0	0	0	0	0	2.42118	0
	RPE-Choroid CNV Up	31	FLJ39632	hypothetical LOC642477	Hs.536395		0	0	0	0	0	0	0	0	0	0	0	0	0	0	0	0	0	0	0	2.59646	0
	RPE-Choroid CNV Up	31	C5orf13	chromosome 5 open reading frame 13	Hs.36053		0	0	0	0	0	0	0	0	0	0	0	0	0	0	0	0	0	0	0	1.2847	0
	RPE-Choroid CNV Up	31	CHIT1	chitinase 1 (chitotriosidase)	Hs.201688	x	0	0	0	0	0	0	0	0	0	0	0	0	0	0	0	0	0	0	0	2.54278	0
	RPE-Choroid CNV Up	31	ADAMTSL5	ADAMTS-like 5	Hs.371674	x	0	0	0	0	0	0	0	0	0	0	0	0	0	0	0	0	0	0	0	2.52415	0
	RPE-Choroid CNV Up	31	FGF9	fibroblast growth factor 9 (glia-activating factor)	Hs.111	x	0	0	0	0	0	0	0	0	0	0	0	0	0	0	0	0	0	0	0	2.44184	0
	RPE-Choroid CNV Up	31	FAM81A	family with sequence similarity 81, member A	Hs.531168		0	0	0	0	0	0	0	0	0	0	0	0	0	0	0	0	0	0	0	2.34625	0
	RPE-Choroid CNV Up	31	TUBB2B	tubulin, beta 2B	Hs.703971		0	0	0	0	0	0	0	0	0	0	0	0	0	0	0	0	0	0	0	1.13557	0
	RPE-Choroid CNV Up	31	TM4SF4	transmembrane 4 L six family member 4	Hs.133527		0	0	0	0	0	0	0	0	0	0	0	0	0	0	0	0	0	0	0	2.23029	0
	RPE-Choroid CNV Up	31	ALDH1A3	aldehyde dehydrogenase 1 family, member A3			0	0	0	0	0	0	0	0	0	0	1.40094	0	0	0	0	0	0	0	0	1.75463	0
	RPE-Choroid CNV Up	31	A_32_P61298				0	0	0	0	0	0	0	0	0	0	0	0	0	0	0	0	0	0	0	2.18771	0
	RPE-Choroid CNV Up	31	MT3	metallothionein 3	Hs.73133		0	0	0	0	0	0	0	0	0	0	1.70423	0	0	0	0	0	0	0	0	1.28216	0
	RPE-Choroid CNV Up	31	MAMDC2	MAM domain containing 2	Hs.547172	x	0	0	0	0	0	0	0	0	0	0	0	0	0	0	0	0	0	0	0	1.40272	0
	RPE-Choroid CNV Up	31	CPLX3	complexin 3	Hs.187694		0	0	0	0	0	0	0	0	0	0	0	0	0	0	0	0	0	0	0	1.56877	0
	RPE-Choroid CNV Up	31	CHST2	carbohydrate (N-acetylglucosamine-6-O) sulfotransferase 2	Hs.8786		0	0	0	0	0	0	0	0	0	0	0	0	0	0	0	0	0	0	0	2.01972	0
	RPE-Choroid CNV Up	31	HCP5	HLA complex P5	Hs.130838		0	0	0	0	0	0	0	0	0	0	0	0	0	0	0	0	0	0	0	2.01935	0
	RPE-Choroid CNV Up	31	APC2	adenomatosis polyposis coli 2	Hs.446376		0	0	0	0	0	0	0	0	0	0	1.22648	0	0	0	0	0	0	0	0	1.57813	0
	RPE-Choroid CNV Up	31	CST6	cystatin E/M	Hs.139389	x	0	0	0	0	0	0	0	0	0	1.35326	0	0	0	0	0	0	0	0	0	1.44101	0
	RPE-Choroid CNV Up	31	SLC38A1	solute carrier family 38, member 1	Hs.533770		0	0	0	0	0	0	0	0	0	0	0	0	0	0	0	0	0	0	0	1.84377	0
	RPE-Choroid CNV Up	31	DCN	decorin	Hs.156316	x	0	0	0	0	0	0	0	0	0	0	0	0	0	0	0	0	0	0	0	1.79162	0
	RPE-Choroid CNV Up	31	ARHGAP22	Rho GTPase activating protein 22	Hs.655672		0	0	0	0	0	0	0	0	0	0	0	0	0	0	0	0	0	0	0	1.77342	0
	RPE-Choroid CNV Up	31	CDH15	cadherin 15, type 1, M-cadherin (myotubule)	Hs.148090		0	0	0	0	0	0	0	0	0	0	0	0	0	0	0	0	0	0	0	1.73815	0
	RPE-Choroid CNV Up	31	MTERF	mitochondrial transcription termination factor	Hs.532216		0	0	0	0	0	0	0	0	0	0	0	0	0	0	0	0	0	0	0	1.1853	0
	RPE-Choroid CNV Up	31	NFE2L3	nuclear factor (erythroid-derived 2)-like 3	Hs.404741		0	0	0	0	0	0	0	0	0	0	0	0	0	0	0	0	0	0	0	1.70624	0
	RPE-Choroid CNV Up	31	KIAA1466				0	0	0	0	0	0	0	0	0	0	0	0	0	0	0	0	0	0	0	1.25579	0
	RPE-Choroid CNV Up	31	TPTE	transmembrane phosphatase with tensin homology	Hs.122986		0	0	0	0	0	0	0	0	0	0	0	0	0	0	0	0	0	0	0	1.66132	0
	RPE-Choroid CNV Up	31	TTYH1	tweety homolog 1 (Drosophila)	Hs.268728		0	0	0	0	0	0	0	0	0	0	0	0	0	0	0	0	0	0	0	1.65992	0
	RPE-Choroid CNV Up	31	COL12A1	collagen, type XII, alpha 1	Hs.101302	x	0	0	0	0	0	0	0	0	0	0	0	0	0	0	0	0	0	0	0	1.62743	0
	RPE-Choroid CNV Up	31	DCBLD2	discoidin, CUB and LCCL domain containing 2	Hs.203691		0	0	0	0	0	0	0	0	0	0	0	0	0	0	0	0	0	0	0	1.60049	0
	RPE-Choroid CNV Up	31	HRK	harakiri, BCL2 interacting protein (contains only BH3 domain)	Hs.87247		0	0	0	0	0	0	0	0	0	0	0	0	0	0	0	0	0	0	0	1.5919	0
	RPE-Choroid CNV Up	31	TMEM125	transmembrane protein 125	Hs.104476		0	0	0	0	0	0	0	0	0	0	0	0	0	0	1.20031	0	0	0	0	1.05904	0
	RPE-Choroid CNV Up	31	STAC3	SH3 and cysteine rich domain 3	Hs.417595		0	0	0	0	0	0	0	0	0	0	0	0	0	0	0	0	0	0	0	1.56178	0
	RPE-Choroid CNV Up	31	AMPD1	adenosine monophosphate deaminase 1 (isoform M)	Hs.89570		0	0	0	0	0	0	0	0	0	0	0	0	0	0	0	0	0	0	0	1.53622	0
	RPE-Choroid CNV Up	31	HPGDS	hematopoietic prostaglandin D synthase	Hs.128433	x	0	0	0	0	0	0	0	0	0	0	1.08178	0	0	0	0	0	0	0	0	1.09726	0
	RPE-Choroid CNV Up	31	THBS2	thrombospondin 2	Hs.371147		0	0	0	0	0	0	0	0	0	0	0	0	0	0	0	0	0	0	0	1.49842	0
	RPE-Choroid CNV Up	31	KDELR3	KDEL (Lys-Asp-Glu-Leu) endoplasmic reticulum protein retention receptor 3	Hs.720434		0	0	0	0	0	0	0	0	0	0	0	0	0	0	0	0	0	0	0	1.45161	0
	RPE-Choroid CNV Up	31	A_24_P255836				0	0	0	0	0	0	0	0	0	0	0	0	0	0	0	0	0	0	0	1.44463	0
	RPE-Choroid CNV Up	31	C21orf88	chromosome 21 open reading frame 88	Hs.375120		0	0	0	0	0	0	0	0	0	0	0	0	0	0	0	0	0	0	0	1.44073	0
	RPE-Choroid CNV Up	31	S100A1	S100 calcium binding protein A1	Hs.515715		0	0	0	0	0	0	0	0	0	0	0	0	0	0	0	0	0	0	0	1.4363	0
	RPE-Choroid CNV Up	31	A_32_P42329				0	0	0	0	0	0	0	0	0	0	0	0	0	0	0	0	0	0	0	1.40407	0
	RPE-Choroid CNV Up	31	CA2	carbonic anhydrase II	Hs.155097		0	0	0	0	0	0	0	0	0	0	0	0	0	0	0	0	0	0	0	1.3583	0
	RPE-Choroid CNV Up	31	NAGS	N-acetylglutamate synthase	Hs.8876		0	0	0	0	0	0	0	0	0	0	0	0	0	0	0	0	0	0	0	1.35762	0
	RPE-Choroid CNV Up	31	ACP6	acid phosphatase 6, lysophosphatidic	Hs.562154	x	0	0	0	0	0	0	0	0	0	0	0	0	0	0	0	0	0	0	0	1.35659	0
	RPE-Choroid CNV Up	31	SV2B	synaptic vesicle glycoprotein 2B	Hs.21754		0	0	0	0	0	0	0	0	0	0	0	0	0	0	0	0	0	0	0	1.3375	0
	RPE-Choroid CNV Up	31	VNN1	vanin 1	Hs.12114		0	0	0	0	0	0	0	0	0	0	0	0	0	0	0	0	0	0	0	1.32997	0
	RPE-Choroid CNV Up	31	PPP2R2B	protein phosphatase 2 (formerly 2A), regulatory subunit B, beta isoform	Hs.655213		0	0	0	0	0	0	0	0	0	0	0	0	0	0	0	0	0	0	0	1.27584	0
	RPE-Choroid CNV Up	31	CKMT2	creatine kinase, mitochondrial 2 (sarcomeric)	Hs.80691		0	0	0	0	0	0	0	0	0	0	0	0	0	0	0	0	0	0	0	1.26543	0
	RPE-Choroid CNV Up	31	LRRC15	leucine rich repeat containing 15	Hs.288467		0	0	0	0	0	0	0	0	0	0	0	0	0	0	0	0	0	0	0	1.26308	0
	RPE-Choroid CNV Up	31	LOC84856	hypothetical LOC84856	Hs.55977		0	0	0	0	0	0	0	0	0	0	0	0	0	0	0	0	0	0	0	1.22386	0
	RPE-Choroid CNV Up	31	TMEM20	transmembrane protein 20			0	0	0	0	0	0	0	0	0	0	0	0	0	0	0	0	0	0	0	1.21428	0
	RPE-Choroid CNV Up	31	LTBP1	latent transforming growth factor beta binding protein 1	Hs.713533	x	0	0	0	0	0	0	0	0	0	0	0	0	0	0	0	0	0	0	0	1.19912	0
	RPE-Choroid CNV Up	31	MATN3	matrilin 3	Hs.656199	x	0	0	0	0	0	0	0	0	0	0	0	0	0	0	0	0	0	0	0	1.19857	0
	RPE-Choroid CNV Up	31	LRRC8E	leucine rich repeat containing 8 family, member E	Hs.501511		0	0	0	0	0	0	0	0	0	0	0	0	0	0	0	0	0	0	0	1.16969	0
	RPE-Choroid CNV Up	31	LHFPL4	lipoma HMGIC fusion partner-like 4	Hs.56782		0	0	0	0	0	0	0	0	0	0	0	0	0	0	0	0	0	0	0	1.16217	0
	RPE-Choroid CNV Up	31	A_24_P911718		Hs.113418		0	0	0	0	0	0	0	0	0	0	0	0	0	0	0	0	0	0	0	1.15399	0
	RPE-Choroid CNV Up	31	COL11A1	collagen, type XI, alpha 1	Hs.523446	x	0	0	0	0	0	0	0	0	0	0	0	0	0	0	0	0	0	0	0	1.1386	0
	RPE-Choroid CNV Up	31	MECOM	MDS1 and EVI1 complex locus	Hs.656395		0	0	0	0	0	0	0	0	0	0	0	0	0	0	0	0	0	0	0	1.13215	0
	RPE-Choroid CNV Up	31	MYO5C	myosin VC	Hs.487036		0	0	0	0	0	0	0	0	0	0	0	0	0	0	0	0	0	0	0	1.11738	0
	RPE-Choroid CNV Up	31	CHRDL2	chordin-like 2	Hs.432379	x	0	0	0	0	0	0	0	0	0	0	0	0	0	0	0	0	0	0	0	1.10585	0
	RPE-Choroid CNV Up	31	DIO3OS	DIO3 opposite strand (non-protein coding)	Hs.708957		0	0	0	0	0	0	0	0	0	0	0	0	0	0	0	0	0	0	0	1.09815	0
	RPE-Choroid CNV Up	31	A_32_P173023				0	0	0	0	0	0	0	0	0	0	0	0	0	0	0	0	0	0	0	1.09253	0
	RPE-Choroid CNV Up	31	S100Z	S100 calcium binding protein Z	Hs.482563		0	0	0	0	0	0	0	0	0	0	0	0	0	0	0	0	0	0	0	1.07191	0
	RPE-Choroid CNV Up	31	CASQ2	calsequestrin 2 (cardiac muscle)	Hs.57975		0	0	0	0	0	0	0	0	0	0	0	0	0	0	0	0	0	0	0	1.06218	0
	RPE-Choroid CNV Up	31	TRERF1	transcriptional regulating factor 1	Hs.485392		0	0	0	0	0	0	0	0	0	0	0	0	0	0	0	0	0	0	0	1.05211	0
	RPE-Choroid CNV Up	31	RHBDL2	rhomboid, veinlet-like 2 (Drosophila)	Hs.524626		0	0	0	0	0	0	0	0	0	0	0	0	0	0	0	0	0	0	0	1.0495	0
	RPE-Choroid CNV Up	31	A_23_P147578		Hs.683894		0	0	0	0	0	0	0	0	0	0	0	0	0	0	0	0	0	0	0	1.01839	0
	RPE-Choroid CNV Up	37	A_24_P289477				0	0	0	0	0	0	0	0	0	0	0	0	0	0	0	0	0	0	0	0	2.96402
	RPE-Choroid CNV Up	37	NPY5R	neuropeptide Y receptor Y5	Hs.519058		0	0	0	0	0	0	0	0	0	0	0	0	0	0	0	0	0	0	0	0	3.168
	RPE-Choroid CNV Up	37	CRNDE	colorectal neoplasia differentially expressed (non-protein coding)	Hs.237396		0	0	0	0	0	0	0	0	0	0	0	0	0	0	0	0	0	0	0	0	1.08615
	RPE-Choroid CNV Up	37	NRP2	neuropilin 2	Hs.471200		0	0	0	0	0	0	0	0	0	-1.12221	-1.50447	0	0	0	0	0	0	0	0	0	1.94685
	RPE-Choroid CNV Up	37	C6orf142	chromosome 6 open reading frame 142	Hs.591803		0	0	0	0	0	0	0	0	0	-1.77166	-1.11638	0	0	0	0	0	0	0	0	0	1.49113
	RPE-Choroid CNV Up	37	C7orf58	chromosome 7 open reading frame 58	Hs.189652		0	0	0	0	0	0	0	0	2.33248	0	0	0	0	0	0	0	0	0	0	0	1.07011
	RPE-Choroid CNV Up	37	A_24_P410797				0	0	0	0	0	0	0	0	0	0	0	0	0	0	0	0	0	0	0	0	2.51373
	RPE-Choroid CNV Up	37	GALNT14	UDP-N-acetyl-alpha-D-galactosamine:polypeptide N-acetylgalactosaminyltransferase 14 (GalNAc-T14)	Hs.468058		0	0	0	0	0	0	0	0	0	0	0	0	0	0	0	0	0	0	0	0	1.00806
	RPE-Choroid CNV Up	37	TWSG1	twisted gastrulation homolog 1 (Drosophila)	Hs.514685	x	0	0	0	0	0	0	0	0	-1.39089	0	0	0	0	0	0	0	0	0	0	0	1.78856
	RPE-Choroid CNV Up	37	A_24_P600036				0	0	0	0	0	0	0	0	-1.43342	0	0	0	0	0	0	0	0	0	0	0	1.66146
	RPE-Choroid CNV Up	37	GDAP2	ganglioside induced differentiation associated protein 2	Hs.594430		0	0	0	0	0	0	0	0	0	0	0	0	0	0	0	0	0	0	0	0	2.05331
	RPE-Choroid CNV Up	37	A_24_P919150				0	0	0	0	0	0	0	0	-1.55354	0	0	0	0	0	0	0	0	0	0	0	1.22236
	RPE-Choroid CNV Up	37	ZMYND15	zinc finger, MYND-type containing 15	Hs.47223		0	0	0	0	0	0	0	0	0	0	0	0	0	0	0	0	0	0	0	0	1.93493
	RPE-Choroid CNV Up	37	NCF1	neutrophil cytosolic factor 1	Hs.647047		0	0	0	0	0	0	0	0	0	0	-1.25131	0	0	0	0	0	0	0	0	0	1.34451
	RPE-Choroid CNV Up	37	ZNF586	zinc finger protein 586	Hs.705652		0	0	0	0	0	0	0	0	0	0	0	1.21395	0	0	0	0	0	0	0	0	1.43584
	RPE-Choroid CNV Up	37	MEST	mesoderm specific transcript homolog (mouse)	Hs.270978		0	0	0	0	0	0	0	0	0	0	0	0	0	0	0	0	0	0	0	0	1.82653
	RPE-Choroid CNV Up	37	CX3CL1	chemokine (C-X3-C motif) ligand 1	Hs.531668	x	0	0	0	0	0	0	0	0	0	0	0	0	0	0	0	0	-0.992098	0	0	0	1.49884
	RPE-Choroid CNV Up	37	A_32_P92415		Hs.707102		0	0	0	0	0	0	0	0	0	0	0	0	0	0	0	0	0	0	0	0	1.77014
	RPE-Choroid CNV Up	37	ADAMTSL3	ADAMTS-like 3	Hs.459162	x	0	0	0	0	0	0	0	0	0	0	0	-1.31287	0	0	0	0	0	0	0	0	1.07154
	RPE-Choroid CNV Up	37	PSMB9	proteasome (prosome, macropain) subunit, beta type, 9 (large multifunctional peptidase 2)	Hs.654585		0	0	0	0	0	0	0	0	0	0	0	0	0	0	0	0	0	0	0	0	1.6955
	RPE-Choroid CNV Up	37	A_24_P510502				0	0	0	0	0	0	0	0	0	0	0	0	0	0	0	0	0	0	0	0	1.67673
	RPE-Choroid CNV Up	37	L1TD1	LINE-1 type transposase domain containing 1	Hs.685462		0	0	0	0	0	0	0	0	0	0	0	-1.09464	0	0	0	0	0	0	0	0	1.24095
	RPE-Choroid CNV Up	37	ARPP				0	0	0	0	0	0	0	0	-1.15345	0	0	0	0	0	0	0	0	0	0	0	1.16321
	RPE-Choroid CNV Up	37	C6orf167	chromosome 6 open reading frame 167	Hs.444292		0	0	0	0	0	0	0	0	0	0	0	0	0	0	0	0	0	0	0	0	1.62922
	RPE-Choroid CNV Up	37	FAM107B	family with sequence similarity 107, member B	Hs.446315		0	0	0	0	0	0	0	0	0	0	0	0	0	0	0	0	0	0	0	0	1.62399
	RPE-Choroid CNV Up	37	CP110	CP110 protein	Hs.279912		0	0	0	0	0	0	0	0	0	0	0	0	0	0	0	0	0	0	0	0	1.0691
	RPE-Choroid CNV Up	37	MIA	melanoma inhibitory activity	Hs.646364	x	0	0	0	0	0	0	0	0	0	0	0	0	0	0	0	0	0	0	0	0	1.60557
	RPE-Choroid CNV Up	37	ITGA8	integrin, alpha 8	Hs.171311		0	0	0	0	0	0	0	0	0	0	0	0	0	0	0	0	0	0	0	0	1.599
	RPE-Choroid CNV Up	37	SCT	secretin	Hs.632324	x	0	0	0	0	0	0	0	0	0	0	0	0	0	0	0	0	0	0	0	0	1.4194
	RPE-Choroid CNV Up	37	HCRTR2	hypocretin (orexin) receptor 2	Hs.151624		0	0	0	0	0	0	0	0	0	0	0	0	0	0	0	0	0	0	0	0	1.4109
	RPE-Choroid CNV Up	37	WNT4	wingless-type MMTV integration site family, member 4	Hs.25766	x	0	0	0	0	0	0	0	0	0	0	0	0	0	0	0	0	0	0	0	0	1.40233
	RPE-Choroid CNV Up	37	FAM110C	family with sequence similarity 110, member C	Hs.710113		0	0	0	0	0	0	0	0	0	0	0	0	0	0	0	0	0	0	0	0	1.38689
	RPE-Choroid CNV Up	37	A_23_P21907				0	0	0	0	0	0	0	0	0	0	0	0	0	0	0	0	0	0	0	0	1.37872
	RPE-Choroid CNV Up	37	A_32_P25419				0	0	0	0	0	0	0	0	0	0	0	0	0	0	0	0	0	0	0	0	1.36404
	RPE-Choroid CNV Up	37	C11orf52	chromosome 11 open reading frame 52	Hs.97013		0	0	0	0	0	0	0	0	0	0	0	0	0	0	0	0	0	0	0	0	1.35719
	RPE-Choroid CNV Up	37	APOBEC3G	apolipoprotein B mRNA editing enzyme, catalytic polypeptide-like 3G	Hs.660143		0	0	0	0	0	0	0	0	0	0	0	0	0	0	0	0	0	0	0	0	1.33647
	RPE-Choroid CNV Up	37	A_24_P49597				0	0	0	0	0	0	0	0	0	0	0	0	0	0	0	0	0	0	0	0	1.29705
	RPE-Choroid CNV Up	37	TRIM6	tripartite motif-containing 6	Hs.125300		0	0	0	0	0	0	0	0	0	0	0	0	0	0	0	0	0	0	0	0	1.29115
	RPE-Choroid CNV Up	37	PPBP	pro-platelet basic protein (chemokine (C-X-C motif) ligand 7)	Hs.2164	x	0	0	0	0	0	0	0	0	0	0	0	0	0	0	0	0	0	0	0	0	1.23748
	RPE-Choroid CNV Up	37	RPS6KA5	ribosomal protein S6 kinase, 90kDa, polypeptide 5	Hs.510225		0	0	0	0	0	0	0	0	0	0	0	0	0	0	0	0	0	0	0	0	1.21031
	RPE-Choroid CNV Up	37	MRVI1	murine retrovirus integration site 1 homolog	Hs.501898		0	0	0	0	0	0	0	0	0	0	0	0	0	0	0	0	0	0	0	0	1.19441
	RPE-Choroid CNV Up	37	TMEM64	transmembrane protein 64	Hs.567759		0	0	0	0	0	0	0	0	0	0	0	0	0	0	0	0	0	0	0	0	1.19109
	RPE-Choroid CNV Up	37	CYP4X1	cytochrome P450, family 4, subfamily X, polypeptide 1	Hs.439760		0	0	0	0	0	0	0	0	0	0	0	0	0	0	0	0	0	0	0	0	1.19093
	RPE-Choroid CNV Up	37	A_32_P55979				0	0	0	0	0	0	0	0	0	0	0	0	0	0	0	0	0	0	0	0	1.17392
	RPE-Choroid CNV Up	37	PIK3AP1	phosphoinositide-3-kinase adaptor protein 1	Hs.310456		0	0	0	0	0	0	0	0	0	0	0	0	0	0	0	0	0	0	0	0	1.17367
	RPE-Choroid CNV Up	37	GLTSCR1	glioma tumor suppressor candidate region gene 1	Hs.97244		0	0	0	0	0	0	0	0	0	0	0	0	0	0	0	0	0	0	0	0	1.14173
	RPE-Choroid CNV Up	37	LMO3	LIM domain only 3 (rhombotin-like 2)	Hs.504908		0	0	0	0	0	0	0	0	0	0	0	0	0	0	0	0	0	0	0	0	1.11855
	RPE-Choroid CNV Up	37	A_32_P11262		Hs.49265		0	0	0	0	0	0	0	0	0	0	0	0	0	0	0	0	0	0	0	0	1.09972
	RPE-Choroid CNV Up	37	KCNMB2	potassium large conductance calcium-activated channel, subfamily M, beta member 2	Hs.478368		0	0	0	0	0	0	0	0	0	0	0	0	0	0	0	0	0	0	0	0	1.09227
	RPE-Choroid CNV Up	37	P2RY13	purinergic receptor P2Y, G-protein coupled, 13	Hs.546396		0	0	0	0	0	0	0	0	0	0	0	0	0	0	0	0	0	0	0	0	1.0747
	RPE-Choroid CNV Up	37	TAGLN	transgelin	Hs.666842		0	0	0	0	0	0	0	0	0	0	0	0	0	0	0	0	0	0	0	0	1.06566
	RPE-Choroid CNV Up	37	IGF2AS	insulin-like growth factor 2 antisense	Hs.716962		0	0	0	0	0	0	0	0	0	0	0	0	0	0	0	0	0	0	0	0	1.06436
	RPE-Choroid CNV Up	37	LAG3	lymphocyte-activation gene 3	Hs.409523		0	0	0	0	0	0	0	0	0	0	0	0	0	0	0	0	0	0	0	0	1.06159
	RPE-Choroid CNV Up	37	A_23_P308800		Hs.116448		0	0	0	0	0	0	0	0	0	0	0	0	0	0	0	0	0	0	0	0	1.0205
	RPE-Choroid CNV Up	37	A_32_P85433				0	0	0	0	0	0	0	0	0	0	0	0	0	0	0	0	0	0	0	0	0.954384
	RPE-Choroid Global Down	33	A_24_P925565				-5.90409	0	-3.74773	0	0	-1.71263	0	0	-1.34736	-1.82552	-1.45134	0	-2.33472	0	-1.86612	-3.72168	-2.55234	-2.82884	-5.36661	-2.03667	-4.29092
	RPE-Choroid Global Down	33	A_32_P146898		Hs.661882		-3.76992	0	-3.02928	0	0	-2.07215	0	0	-1.07824	-1.81847	0	-1.71087	-2.8635	0	-2.32155	0	0	-1.91492	0	0	-1.50232
	RPE-Choroid Global Down	33	LOC388796	hypothetical LOC388796	Hs.400876		-3.76666	0	-3.08644	0	0	-1.05926	0	0	0	0	0	0	-4.06436	-1.89082	-2.65119	-3.68861	0	-4.76804	-2.75376	0	-2.60271
	RPE-Choroid Global Down	33	A_24_P921103		Hs.675850		-3.44415	0	-2.90102	-2.28434	0	-2.58425	-1.21299	0	-1.4662	-1.89211	0	-1.71215	-2.77085	0	-2.92241	0	0	0	0	0	-1.3678
	RPE-Choroid Global Down	33	ZDHHC11	zinc finger, DHHC-type containing 11	Hs.654874		-3.43725	0	-4.67792	0	0	-3.55663	0	0	-3.4343	0	0	-1.36411	-4.32303	-1.87854	-3.27905	0	0	-3.62049	0	0	-1.99033
	RPE-Choroid Global Down	33	A_32_P108396				-3.14198	0	-2.68827	0	0	-2.0273	0	0	-1.30978	-2.24189	0	-1.55914	0	0	-2.07006	-2.85187	0	-2.64911	0	0	-1.65613
	RPE-Choroid Global Down	33	LOC100128178	similar to hCG2041313	Hs.584880		-3.13323	0	-2.5017	0	-1.25425	0	0	0	0	-1.4191	-1.65395	0	-2.6412	0	-2.90365	-1.71365	0	-1.4734	0	0	0
	RPE-Choroid Global Down	33	LHX6	LIM homeobox 6	Hs.103137		-2.93049	0	-2.1844	0	0	0	0	0	0	0	0	0	-3.66469	0	-2.62888	0	0	0	-1.49652	0	-1.03181
	RPE-Choroid Global Down	33	GSTT1	glutathione S-transferase theta 1	Hs.268573		-2.85354	-1.6973	-1.68575	-1.4315	0	0	0	0	0	0	0	0	-1.91513	-1.05515	-1.21517	0	0	0	0	0	0
	RPE-Choroid Global Down	33	A_24_P653354				-2.84784	0	-1.94011	-2.06594	0	-1.13448	-1.81533	0	-1.87917	0	-1.11107	0	0	0	0	-1.22506	0	-1.2498	0	0	-1.04818
	RPE-Choroid Global Down	33	A_32_P84707				-2.8414	0	-2.73877	0	0	-1.10669	-1.46061	0	0	0	0	0	-2.89632	0	-3.96823	-1.57469	0	0	0	0	0
	RPE-Choroid Global Down	33	SLCO1B3	solute carrier organic anion transporter family, member 1B3	Hs.504966		-2.44695	0	-2.11122	0	0	0	0	0	-2.22721	0	0	0	-1.67752	0	-1.92695	-2.49552	-1.62939	-1.19006	-3.08667	-1.89202	-1.48752
	RPE-Choroid Global Down	33	PENK	proenkephalin	Hs.339831	x	-1.9825	-1.95531	0	-2.12822	-1.13846	-1.32042	0	0	0	-3.98024	-3.08521	-1.94312	-1.34014	-2.03474	0	0	0	0	-1.13094	0	0
	RPE-Choroid Global Down	33	CRHBP	corticotropin releasing hormone binding protein	Hs.115617		-1.74017	-2.00478	0	0	0	0	0	0	0	-2.06368	-1.94147	0	0	-1.10908	0	-0.986113	0	0	-1.22452	-1.54325	0
	RPE-Choroid Global Down	33	A_32_P109078				0	-3.67511	0	0	0	0	0	0	0	0	0	0	-4.57399	-2.77605	-2.39012	-2.33346	-1.2652	-1.04066	-2.19531	-1.33115	0
	RPE-Choroid Global Down	33	WDR27	WD repeat domain 27	Hs.131903		0	0	-6.40916	0	0	-4.99181	0	0	-3.10356	0	0	-2.74605	0	0	-6.97715	0	0	0	0	0	0
	RPE-Choroid Global Down	33	LOC400931	hypothetical LOC400931			0	0	-3.64795	0	0	0	0	0	-1.51955	0	0	0	0	0	-2.63127	0	0	-2.05036	0	0	0
	RPE-Choroid Global Down	33	LOC729602	NPIP-like protein ENSP00000283050	Hs.446876		0	0	-3.53505	0	0	-2.45044	0	0	-1.72065	0	0	0	0	0	-2.95365	0	0	0	0	0	0
	RPE-Choroid Global Down	33	A_24_P681016		Hs.655846		0	0	-3.47054	0	0	-3.22071	0	0	-2.26415	0	0	0	0	0	-2.45663	0	0	-1.55888	0	0	0
	RPE-Choroid Global Down	33	A_32_P105469		Hs.496352		0	0	-3.4218	0	0	-1.65338	0	0	0	-1.56057	0	0	-2.7333	0	-3.22813	0	0	-1.64754	0	0	-1.16895
	RPE-Choroid Global Down	33	A_32_P163594				0	0	-3.40853	0	0	-4.47032	-2.61256	0	-3.23311	0	0	-2.25476	0	0	-2.20784	0	0	0	0	0	0
	RPE-Choroid Global Down	33	A_32_P166372				0	0	-3.27901	-2.69767	0	-2.70157	-1.98343	0	0	-1.1586	0	-4.33028	0	0	-2.76008	0	0	-1.38017	0	0	0
	RPE-Choroid Global Down	33	A_32_P19193				0	0	-3.22629	0	0	-2.83054	-2.09142	0	-3.2184	0	0	0	0	0	-3.10596	0	0	-1.42724	0	0	0
	RPE-Choroid Global Down	33	A_32_P105073				0	0	-3.14779	0	0	0	0	0	-1.72613	0	0	0	0	0	-3.90839	0	0	-1.72496	0	0	-2.00478
	RPE-Choroid Global Down	33	SNHG7	small nucleolar RNA host gene 7 (non-protein coding)			0	0	-3.11515	0	0	-1.71757	0	0	0	0	0	-1.33017	0	0	-2.57549	0	0	-1.04428	0	0	-1.50705
	RPE-Choroid Global Down	33	MYO1E	myosin IE	Hs.654506		0	0	-3.09739	0	0	0	0	0	-1.96463	0	0	0	0	0	0	-2.49746	-1.09179	-2.18807	0	0	-1.25311
	RPE-Choroid Global Down	33	SDCBP	syndecan binding protein (syntenin)	Hs.200804		0	0	-3.07124	0	0	-2.45278	0	0	-2.38504	0	0	0	0	0	-2.98244	-1.65346	0	0	0	0	0
	RPE-Choroid Global Down	33	A_32_P13337				0	0	-3.05193	0	0	0	0	0	0	0	0	-3.28768	0	0	-2.90944	0	0	0	0	0	0
	RPE-Choroid Global Down	33	A_24_P930391		Hs.687769		0	0	-3.04414	0	0	0	0	0	-1.04436	0	0	0	0	0	-3.1212	0	0	-0.994684	0	0	0
	RPE-Choroid Global Down	33	A_32_P62026				0	0	-3.00293	0	0	0	0	0	-1.30596	0	0	0	0	0	-3.94591	0	0	-1.06516	0	0	0
	RPE-Choroid Global Down	33	SFRS14	splicing factor, arginine/serine-rich 14	Hs.515271		0	0	-2.98501	0	0	-3.07739	0	0	0	0	0	-4.21481	0	0	-2.17924	0	0	0	0	0	0
	RPE-Choroid Global Down	33	A_23_P322593				0	0	-2.90951	0	0	-1.8056	0	0	0	0	0	-1.44288	0	0	-2.93711	0	0	0	0	0	0
	RPE-Choroid Global Down	33	A_23_P415532				0	0	-2.82795	0	0	-2.02261	0	0	0	-2.21533	0	-3.15526	0	0	-2.08992	0	0	-1.74933	0	0	-1.48962
	RPE-Choroid Global Down	33	A_32_P22679				0	0	-2.81881	0	0	-2.49762	0	0	-1.55632	0	0	-1.71192	0	0	-3.02702	0	0	0	0	0	0
	RPE-Choroid Global Down	33	A_24_P655888				0	0	-2.79217	0	0	-2.34714	0	0	-1.86277	0	0	0	0	0	-3.10582	0	1.24785	0	0	0	0
	RPE-Choroid Global Down	33	MALAT1	metastasis associated lung adenocarcinoma transcript 1 (non-protein coding)	Hs.621695		0	0	-2.78604	0	0	-1.42498	0	0	-1.46725	0	0	-1.72939	0	0	-1.81569	0	0	0	0	0	0
	RPE-Choroid Global Down	33	A_32_P41099				0	0	-2.74226	0	0	-1.49559	-2.03618	0	-1.2903	0	0	0	0	0	-1.74525	0	0	-1.6941	0	0	0
	RPE-Choroid Global Down	33	LOC100288583	hypothetical protein LOC100288583	Hs.710263		0	0	-2.70187	0	0	-2.38054	0	0	-1.22593	-1.78143	0	-1.19417	0	0	-1.16355	0	0	-2.51833	0	0	0
	RPE-Choroid Global Down	33	A_24_P188056				0	0	-2.68182	0	0	0	0	0	-1.31463	0	0	0	0	0	-2.6084	0	0	0	0	0	0
	RPE-Choroid Global Down	33	TDRD10	tudor domain containing 10	Hs.387671		0	0	-2.67525	0	0	0	0	0	0	0	-1.38914	0	0	0	-3.43634	0	0	0	0	0	0
	RPE-Choroid Global Down	33	LOC344887	similar to hCG2041270	Hs.128803		0	0	-2.67001	0	0	0	0	0	0	0	0	0	0	0	-1.70547	-1.87079	0	-1.40917	0	0	-1.15448
	RPE-Choroid Global Down	33	A_32_P51518		Hs.664334		0	0	-2.65238	0	0	0	0	0	0	0	0	0	0	0	-1.71548	0	0	-3.96088	0	0	-1.88789
	RPE-Choroid Global Down	33	MAGED4B	melanoma antigen family D, 4B	Hs.522650		0	0	-2.64355	0	0	-2.12718	0	0	-1.35918	-1.31	0	-1.12263	-4.07244	0	-2.67272	0	-1.21768	0	0	0	0
	RPE-Choroid Global Down	33	A_32_P225021				0	0	-2.55148	0	0	-1.31074	0	0	0	0	0	-1.04623	0	0	-2.60433	0	0	0	0	0	0
	RPE-Choroid Global Down	33	KCNK17	potassium channel, subfamily K, member 17	Hs.162282		0	0	-2.45465	-1.71036	0	-1.33387	0	0	0	-1.35964	-1.18254	0	0	0	0	-1.18606	0	-1.29515	0	0	-1.473
	RPE-Choroid Global Down	33	A_24_P870101				0	0	-2.4357	0	0	-1.58037	0	0	0	0	0	-1.43388	0	0	-2.35187	0	0	-1.86436	0	0	-1.9416
	RPE-Choroid Global Down	33	A_32_P219460		Hs.666839		0	0	-2.37864	0	0	0	0	0	-1.05776	0	0	0	0	0	-2.56466	0	0	-1.70027	0	0	0
	RPE-Choroid Global Down	33	A_32_P23209				0	0	-2.34895	0	0	-1.07029	0	0	0	0	0	0	-2.33729	0	-2.94409	0	0	-1.49427	0	0	0
	RPE-Choroid Global Down	33	LOC595101	PI-3-kinase-related kinase SMG-1 pseudogene	Hs.654650		0	0	-2.32975	0	0	-1.61031	0	0	-1.82899	0	0	0	0	0	-2.12836	0	0	-1.84007	0	0	0
	RPE-Choroid Global Down	33	A_24_P925191				0	0	-2.32967	0	0	0	0	0	0	0	0	0	0	0	-2.3149	0	0	0	0	0	0
	RPE-Choroid Global Down	33	A_32_P183047				0	0	-2.29785	0	0	-1.80448	0	0	0	0	0	-1.4655	0	0	-2.07994	0	0	0	0	0	0
	RPE-Choroid Global Down	33	A_24_P51375		Hs.636021		0	0	-2.29748	0	0	-2.66296	0	0	-1.89777	0	0	-1.53859	0	0	0	-1.91301	0	-2.14357	0	0	0
	RPE-Choroid Global Down	33	RPL23AP32	ribosomal protein L23a pseudogene 32	Hs.657366		0	0	-2.28683	0	0	0	0	0	0	0	0	0	0	0	-2.64863	0	0	0	0	0	0
	RPE-Choroid Global Down	33	A_32_P188193				0	0	-2.24502	0	0	0	0	0	0	0	0	0	0	0	-1.85624	-3.50365	-2.22456	-1.64883	0	0	-1.18044
	RPE-Choroid Global Down	33	NAV2	neuron navigator 2	Hs.639427		0	0	-2.23387	0	0	0	0	0	0	0	0	0	0	0	-2.70555	0	0	0	0	0	0
	RPE-Choroid Global Down	33	A_32_P113380				0	0	-2.21204	-1.75864	0	-2.05465	-1.84426	0	-2.43935	0	0	0	-2.25549	0	-3.01539	0	0	0	0	0	0
	RPE-Choroid Global Down	33	A_32_P233379		Hs.657210		0	0	-2.1726	0	0	0	0	0	0	0	0	0	0	0	-2.01957	-0.972665	0	-1.11863	-2.66392	-1.32359	-1.51053
	RPE-Choroid Global Down	33	LOC100292101	hypothetical protein LOC100292101	Hs.88181		0	0	-2.15743	0	0	0	0	0	0	0	0	0	-2.4737	0	-2.10733	0	0	-1.61291	0	0	0
	RPE-Choroid Global Down	33	DLL4	delta-like 4 (Drosophila)	Hs.511076		0	0	-2.13144	0	0	0	0	0	-1.68768	0	0	0	0	0	-1.9885	0	0	-2.14206	0	0	-2.27602
	RPE-Choroid Global Down	33	A_32_P111072				0	0	-2.11381	0	0	0	0	0	0	0	0	0	0	0	-2.16338	0	0	-1.77353	0	0	0
	RPE-Choroid Global Down	33	SYT15	synaptotagmin XV	Hs.696346		0	0	-2.09262	0	0	0	-1.51681	0	-1.27196	0	-1.48079	0	-2.03361	0	-2.77299	0	0	0	0	0	0
	RPE-Choroid Global Down	33	A_32_P113190				0	0	-2.0798	0	0	0	0	0	0	0	0	0	-1.8659	0	-3.14823	0	0	-1.39608	0	0	0
	RPE-Choroid Global Down	33	A_32_P139551				0	0	-2.07809	0	0	0	0	0	0	0	0	0	0	0	-2.59253	0	0	0	0	0	0
	RPE-Choroid Global Down	33	A_32_P126259				0	0	-2.02707	0	0	-3.33847	0	0	-3.08831	0	0	-2.06408	0	0	-1.51145	0	0	0	0	0	0
	RPE-Choroid Global Down	33	A_23_P25060				0	0	-2.01444	0	0	-2.13799	0	0	-3.44681	0	0	0	0	0	-1.88212	0	0	-1.15794	-1.95533	-2.12196	0
	RPE-Choroid Global Down	33	A_24_P247823		Hs.634998		0	0	-1.99594	0	0	0	0	0	0	0	0	0	0	0	-2.21246	0	0	-1.80759	0	0	-1.27132
	RPE-Choroid Global Down	33	A_24_P460763		Hs.656237		0	0	-1.99513	0	0	0	0	0	-1.82787	0	0	0	0	0	-1.47395	-1.81365	0	-1.94533	0	0	0
	RPE-Choroid Global Down	33	A_32_P30600				0	0	-1.96131	0	0	-1.26026	0	0	0	0	0	0	0	0	-2.46167	0	0	0	0	0	0
	RPE-Choroid Global Down	33	A_32_P113007		Hs.663398		0	0	-1.94171	0	0	0	0	0	-1.41622	0	0	0	-2.31661	0	-1.95343	0	0	-2.33123	0	0	0
	RPE-Choroid Global Down	33	A_32_P139311				0	0	-1.86836	0	0	-1.49199	0	0	-1.31409	0	0	0	0	0	-1.56579	0	0	-1.57076	-2.29387	0	-1.17822
	RPE-Choroid Global Down	33	MIAT	myocardial infarction associated transcript (non-protein coding)	Hs.517502		0	0	-1.85778	0	0	-2.02839	0	0	-1.32661	0	0	-1.66687	0	0	-1.60168	0	0	0	0	0	0
	RPE-Choroid Global Down	33	LOC100272216	hypothetical LOC100272216	Hs.662074		0	0	-1.85466	0	0	0	0	0	0	0	0	0	0	0	-1.89959	0	0	0	0	0	0
	RPE-Choroid Global Down	33	LY6K	lymphocyte antigen 6 complex, locus K	Hs.69517	x	0	0	-1.83681	-1.92034	0	-1.50323	0	0	0	-2.20881	-1.19368	-1.40907	0	0	-1.36987	0	0	0	0	0	-1.11427
	RPE-Choroid Global Down	33	SYTL3	synaptotagmin-like 3	Hs.436977		0	0	-1.79816	0	0	-1.84973	0	0	-1.42902	0	0	0	0	0	0	-1.73528	0	-1.47562	0	0	-1.14063
	RPE-Choroid Global Down	33	ELN	elastin	Hs.647061	x	0	0	-1.77036	0	0	0	0	0	0	0	-2.42352	0	0	0	-1.76564	-1.54331	0	-1.19319	0	0	0
	RPE-Choroid Global Down	33	UBQLNL	ubiquilin-like	Hs.10688		0	0	-1.7582	0	0	0	0	0	0	-1.38639	0	0	0	0	-1.95764	0	0	0	0	0	0
	RPE-Choroid Global Down	33	A_24_P930337				0	0	-1.72858	0	0	0	0	0	0	0	0	0	0	0	-1.73759	0	0	-1.5112	0	0	-1.20863
	RPE-Choroid Global Down	33	TRPM3	transient receptor potential cation channel, subfamily M, member 3	Hs.47288		0	0	-1.70104	0	0	-1.11649	0	0	-1.6042	0	0	0	-1.32989	0	-1.44757	-1.6711	-1.01461	-1.14486	-1.24875	0	0
	RPE-Choroid Global Down	33	A_24_P854643		Hs.684006		0	0	-1.62567	0	0	0	0	0	0	0	0	0	0	0	-2.1199	0	0	-1.0291	0	0	0
	RPE-Choroid Global Down	33	A_32_P199952				0	0	-1.61948	0	0	0	0	0	-1.46322	0	0	0	-2.02524	0	-1.48745	0	0	0	0	0	-1.39545
	RPE-Choroid Global Down	33	SP100	SP100 nuclear antigen	Hs.369056		0	0	-1.47578	0	0	0	0	0	0	0	0	-1.18563	0	0	-1.75815	0	0	1.08168	0	0	0
	RPE-Choroid Global Down	33	HSPA1A	heat shock 70kDa protein 1A	Hs.274402		0	0	-1.46512	0	0	0	-1.45317	-1.20686	-1.40876	0	0	0	-2.33364	0	-1.9712	0	0	0	0	0	0
	RPE-Choroid Global Down	33	A_32_P122089				0	0	-1.45996	-2.30187	0	-1.61254	-2.1105	0	-3.58537	0	0	0	0	0	-2.22856	0	0	0	0	0	0
	RPE-Choroid Global Down	33	A_23_P170110		Hs.697098		0	0	-1.4539	0	0	-1.37063	0	0	-1.68118	0	0	0	0	0	-1.28346	0	0	-1.67714	0	0	0
	RPE-Choroid Global Down	33	A_32_P74763				0	0	-1.44849	0	0	0	0	0	0	0	0	0	0	0	-2.7465	0	0	0	0	-2.45885	0
	RPE-Choroid Global Down	33	A_32_P167176				0	0	-1.35472	0	0	0	0	0	-1.00986	0	0	0	0	0	-1.71179	-1.37434	0	-1.44577	0	0	0
	RPE-Choroid Global Down	33	GJB2	gap junction protein, beta 2, 26kDa	Hs.524894		0	0	-1.32033	0	0	-1.48007	0	0	0	-1.51661	0	-1.47622	0	0	0	-1.35177	0	-1.93269	0	0	-1.22355
	RPE-Choroid Global Down	33	SERTAD4	SERTA domain containing 4	Hs.600545		0	0	-1.24277	-2.1185	0	-1.45856	0	0	0	-1.47331	0	0	0	0	0	-1.66298	-0.890555	-1.08005	0	0	0
	RPE-Choroid Global Down	33	DCT	dopachrome tautomerase (dopachrome delta-isomerase, tyrosine-related protein 2)	Hs.301865		0	0	-1.20572	0	0	0	0	1.64464	0	-1.08733	0	0	0	0	-1.03055	0	0	0	0	0	0
	RPE-Choroid MD Down	56	LOC100130357				0	0	0	-2.491	-2.46583	-1.2262	0	0	0	-1.5931	-2.68159	0	0	0	0	0	0	0	0	0	0
	RPE-Choroid MD Down	56	GAS1	growth arrest-specific 1	Hs.65029		0	0	0	-1.27759	-2.41798	0	0	-1.01433	0	-1.6225	-3.02013	0	0	0	0	0	0	0.993376	0	0	0
	RPE-Choroid MD Down	56	EDNRA	endothelin receptor type A	Hs.183713		0	0	0	0	-2.46731	0	0	0	0	-2.34519	-2.47465	0	0	0	0	0	0	0	0	0	1.29463
	RPE-Choroid MD Down	56	A_24_P484965				0	0	0	0	-2.56972	0	0	-1.73442	0	0	-2.04305	0	0	0	0	0	1.27228	0	0	0	0
	RPE-Choroid MD Down	56	BNC2	basonuclin 2	Hs.656581		0	0	0	-2.25069	-1.78664	0	0	0	0	-1.66872	-1.47377	-1.7556	0	0	0	0	0	0	0	0	0
	RPE-Choroid MD Down	56	A_32_P142334				0	0	0	0	-2.36481	0	0	-2.19425	0	0	-1.78912	0	0	0	0	0	0	-1.42451	0	0	0
	RPE-Choroid MD Down	56	HP	haptoglobin	Hs.513711	x	0	0	0	-1.94768	-1.05169	-1.44543	0	0	0	-1.87657	0	-2.22164	0	0	0	0	0	0	0	0	0
	RPE-Choroid MD Down	56	SALL4	sal-like 4 (Drosophila)	Hs.517113		0	0	0	0	-2.39642	0	0	0	0	-2.25531	-1.87981	0	0	0	0	0	0	0	0	0	0
	RPE-Choroid MD Down	56	NPR3	natriuretic peptide receptor C/guanylate cyclase C (atrionatriuretic peptide receptor C)	Hs.237028		0	-1.41775	0	0	-1.02399	0	0	0	0	-1.36636	-1.53384	0	-1.2735	0	0	0	0	0	0	0	0
	RPE-Choroid MD Down	56	HIST1H3D	histone cluster 1, H3d	Hs.532144		0	0	0	0	-2.00279	0	0	0	0	-2.2524	-1.52911	-0.957845	0	0	0	0	0	0	0	0	0
	RPE-Choroid MD Down	56	SIGLEC11	sialic acid binding Ig-like lectin 11	Hs.661852		0	0	0	0	-2.45352	0	0	0	0	0	-2.30852	0	0	0	0	0	0	0	0	0	0
	RPE-Choroid MD Down	56	A_32_P65843		Hs.645602		0	0	0	0	-1.97741	0	0	0	0	0	-2.71952	0	0	0	0	0	0	0	0	0	0
	RPE-Choroid MD Down	56	A_32_P77571		Hs.406847		0	-1.20631	0	-1.5734	-1.36578	0	0	0	0	-1.37203	-1.74977	0	0	0	0	0	0	0	0	0	0
	RPE-Choroid MD Down	56	A_24_P928689				0	0	0	0	-2.66252	0	0	0	0	0	-1.65159	0	0	0	0	0	0	0	0	0	0
	RPE-Choroid MD Down	56	CDH23	cadherin-like 23	Hs.656032		0	0	0	0	-1.98227	-1.31959	0	0	0	0	-1.28839	0	0	0	0	0	0	0	0	0	0
	RPE-Choroid MD Down	56	LOX	lysyl oxidase	Hs.102267	x	0	0	0	0	-1.61506	0	0	0	0	-2.14659	-1.53304	0	0	0	0	0	0	0	0	0	0
	RPE-Choroid MD Down	56	A_24_P413286				0	0	0	0	-2.10137	0	0	0	-1.24234	-1.1257	-1.47532	0	0	0	0	0	0	0	0	0	0
	RPE-Choroid MD Down	56	ADAM22	ADAM metallopeptidase domain 22	Hs.592282		0	0	0	0	-2.40936	0	0	-1.21735	0	0	0	0	0	0	0	0	0	0	0	0	0
	RPE-Choroid MD Down	56	C6orf218	chromosome 6 open reading frame 218	Hs.173337		0	0	0	0	-1.24402	0	0	0	0	-1.67948	-1.93484	0	0	0	0	0	0	0	0	0	0
	RPE-Choroid MD Down	56	RARG	retinoic acid receptor, gamma	Hs.1497		0	0	0	0	-1.79583	0	0	-1.08304	0	0	0	0	0	0	0	0	-1.29704	-1.34944	0	0	0
	RPE-Choroid MD Down	56	PTGDR	prostaglandin D2 receptor (DP)	Hs.306831		0	0	0	-1.58419	0	0	0	0	-1.00758	-1.06002	-1.75198	0	0	0	0	0	0	0	0	0	0
	RPE-Choroid MD Down	56	COL5A2	collagen, type V, alpha 2	Hs.445827	x	0	0	0	0	-1.65215	0	-1.60499	0	0	0	-1.1756	0	0	0	0	0	0	0	0	0	0
	RPE-Choroid MD Down	56	A_23_P419868		Hs.586820		0	0	0	0	-2.1637	0	0	-1.29756	0	0	0	0	0	0	0	0	0	0	0	0	0
	RPE-Choroid MD Down	56	A_24_P67618				0	0	0	0	-1.75101	0	0	-1.37396	0	0	0	0	0	0	0	0	0	0	0	0	0
	RPE-Choroid MD Down	56	IL8	interleukin 8	Hs.624	x	0	0	0	0	-1.52628	0	0	-1.53849	0	0	0	0	0	0	0	0	0	0	0	0	0
	RPE-Choroid MD Down	56	STK38L	serine/threonine kinase 38 like	Hs.184523		0	0	0	0	-1.89409	0	0	0	0	0	0	0	0	0	0	0	0	0	0	0	0
	RPE-Choroid MD Down	56	LTF	lactotransferrin	Hs.529517	x	0	0	0	0	-1.0281	0	-1.07211	0	0	0	-1.23142	0	0	0	0	0	0	0	0	0	0
	RPE-Choroid MD Down	56	TAF13	TAF13 RNA polymerase II, TATA box binding protein (TBP)-associated factor, 18kDa	Hs.632426		0	0	0	0	-0.935823	0	0	-0.873203	0	0	-0.856214	0	0	0	0	0	0	0	0	0	0
	RPE-Choroid MD Down	22	A_32_P219704				0	0	-1.6623	-3.00982	0	-3.7124	-1.69651	0	-3.25791	-3.41407	0	-3.19887	0	0	0	0	0	0	0	0	-1.50022
	RPE-Choroid MD Down	22	CXCL12	chemokine (C-X-C motif) ligand 12 (stromal cell-derived factor 1)	Hs.522891	x	0	0	0	0	0	-3.55669	0	0	-2.19911	-1.18741	0	-4.24753	0	0	-2.1024	0	0	1.17431	0	-1.3693	0
	RPE-Choroid MD Down	22	PDXDC2	pyridoxal-dependent decarboxylase domain containing 2	Hs.446876		0	0	0	0	0	-3.34225	0	0	-3.69205	0	0	-1.50729	0	0	0	-1.91192	0	-1.39579	0	0	0
	RPE-Choroid MD Down	22	LUC7L3	LUC7-like 3 (S. cerevisiae)	Hs.130293		0	0	0	0	0	-2.01925	0	0	0	0	0	-4.1295	0	0	0	0	0	-1.28019	0	0	0
	RPE-Choroid MD Down	22	SLC25A37	solute carrier family 25, member 37	Hs.716436		0	0	0	0	0	-2.3586	0	0	-2.37516	-3.12447	0	-1.39131	0	0	-2.42956	0	0	0	0	0	0
	RPE-Choroid MD Down	22	A_23_P206568				0	0	0	0	0	-2.40956	0	2.3001	0	0	0	-3.71848	0	0	0	0	0	0	0	0	0
	RPE-Choroid MD Down	22	EFCAB1	EF-hand calcium binding domain 1	Hs.23245		0	0	0	-2.65051	0	-2.86137	0	0	-1.45047	-1.7563	-1.29732	-2.48748	0	0	0	0	0	0	0	0	0
	RPE-Choroid MD Down	22	A_24_P145035		Hs.355950		0	0	0	0	0	-2.67724	0	0	-1.19213	-2.8477	0	-2.30459	0	0	0	0	0	-2.29741	0	0	0
	RPE-Choroid MD Down	22	ARHGEF15	Rho guanine nucleotide exchange factor (GEF) 15	Hs.443109		0	0	0	0	0	-2.30052	0	0	-2.88477	0	0	0	0	0	-3.365	0	0	0	0	0	0
	RPE-Choroid MD Down	22	A_24_P942648				0	0	0	0	0	-1.57314	0	0	-3.58053	0	0	0	0	0	0	0	0	-2.28183	0	0	0
	RPE-Choroid MD Down	22	AGAP7	ArfGAP with GTPase domain, ankyrin repeat and PH domain 7	Hs.528346		0	0	0	0	0	-3.62908	0	0	-1.65575	0	0	-2.39138	0	0	0	0	0	-1.02269	0	0	0
	RPE-Choroid MD Down	22	NLRC5	NLR family, CARD domain containing 5	Hs.528836		0	0	0	0	0	-3.13436	0	0	-2.744	0	0	-2.20048	0	0	0	0	0	0	0	0	0
	RPE-Choroid MD Down	22	A_24_P450372				0	0	0	0	0	-2.60985	0	0	-1.16988	-2.27577	0	-2.47108	0	0	-1.83176	0	0	0	0	0	0
	RPE-Choroid MD Down	22	PAX3	paired box 3	Hs.42146		0	0	0	0	0	-2.02335	0	0	-1.19547	-2.32488	-1.8634	-2.07766	0	0	-1.86284	0	0	0	0	0	0
	RPE-Choroid MD Down	22	A_32_P55414				0	0	0	0	0	-1.8951	0	0	-1.22957	0	0	0	0	0	0	0	0	0	0	0	0
	RPE-Choroid MD Down	22	A_32_P158181				0	0	0	0	0	-1.87368	0	0	0	-3.22296	0	-2.48541	0	0	0	0	0	0	0	0	0
	RPE-Choroid MD Down	22	HSD17B1	hydroxysteroid (17-beta) dehydrogenase 1	Hs.655222		0	0	0	0	0	-1.92243	0	0	-2.60224	0	0	0	0	0	0	-1.82933	0	-1.77503	0	0	-2.04127
	RPE-Choroid MD Down	22	A_23_P89841				0	0	0	0	0	-2.07685	-2.28651	0	-3.22317	0	0	0	0	0	0	0	0	0	0	0	0
	RPE-Choroid MD Down	22	A_24_P573514		Hs.506258		0	0	0	0	0	-2.24308	0	0	-1.25334	0	0	0	0	0	0	-3.0481	0	-2.03739	0	0	0
	RPE-Choroid MD Down	22	HEMK1	HemK methyltransferase family member 1	Hs.517987		0	0	0	0	0	-1.6898	0	0	-1.35542	-1.64834	-3.46105	0	0	0	0	0	0	0	0	0	0
	RPE-Choroid MD Down	22	SULT1C2	sulfotransferase family, cytosolic, 1C, member 2	Hs.436123		0	0	0	0	0	-1.70025	0	0	0	-2.76345	-1.12628	-2.43283	0	0	-1.3315	0	0	0	0	0	0
	RPE-Choroid MD Down	22	A_23_P354547		Hs.613111		0	0	0	0	0	-2.12847	0	0	-3.01837	0	0	0	0	0	0	0	0	-2.15508	0	0	0
	RPE-Choroid MD Down	22	A_32_P11673				0	0	0	0	0	-2.78574	0	0	-2.79107	-1.41648	0	-0.981707	0	0	0	0	0	0	0	0	0
	RPE-Choroid MD Down	22	PDE4C	phosphodiesterase 4C, cAMP-specific (phosphodiesterase E1 dunce homolog, Drosophila)	Hs.132584		0	0	0	0	0	-2.07636	0	0	-2.04785	0	0	0	0	0	2.23826	0	0	0	0	0	0
	RPE-Choroid MD Down	22	A_32_P165753				0	0	0	0	0	-2.30894	0	0	-1.8697	0	0	-1.11696	0	0	0	0	0	0	0	0	0
	RPE-Choroid MD Down	22	KIAA1755	KIAA1755	Hs.472690		0	0	0	0	0	-1.88755	0	0	0	-2.02195	-1.68543	-2.06837	0	0	0	0	0	-1.0054	0	0	-1.07209
	RPE-Choroid MD Down	22	A_24_P636390		Hs.654770		0	0	0	0	0	-1.77261	0	0	-3.40208	0	0	0	0	0	0	0	0	0	0	0	0
	RPE-Choroid MD Down	22	A_24_P630916				0	0	0	0	0	-2.90611	0	0	-2.51018	0	0	0	0	0	0	0	0	0	0	0	0
	RPE-Choroid MD Down	22	GABRQ	gamma-aminobutyric acid (GABA) receptor, theta	Hs.283081		0	0	0	0	0	-1.89141	0	0	-2.84761	0	0	0	0	0	-1.69362	0	0	0	0	0	0
	RPE-Choroid MD Down	22	A_24_P481997				0	0	0	0	0	-1.4394	0	0	-1.97281	0	0	0	0	0	0	0	0	-2.09649	0	1.84968	0
	RPE-Choroid MD Down	22	RCC1	regulator of chromosome condensation 1	Hs.469723		0	0	0	0	0	-1.68901	0	0	0	0	0	-2.0694	0	0	0	0	0	0	0	0	-2.65313
	RPE-Choroid MD Down	22	A_24_P282083		Hs.660415		0	0	0	0	0	-2.22798	0	0	-1.22202	-1.8496	0	-1.06548	0	0	0	0	0	-1.48009	0	0	-1.22881
	RPE-Choroid MD Down	22	VSIG2	V-set and immunoglobulin domain containing 2	Hs.112377		0	0	0	0	0	-1.74363	0	0	-3.13866	0	0	0	0	0	0	0	0	0	0	0	0
	RPE-Choroid MD Down	22	A_32_P20679		Hs.547909		0	0	0	0	0	-2.33284	0	0	-1.32147	0	0	-2.42287	0	0	0	0	0	0	0	0	0
	RPE-Choroid MD Down	22	A_24_P346269				0	0	0	0	0	-2.52732	0	0	-1.52563	0	0	-1.95994	0	0	0	0	0	0	0	0	0
	RPE-Choroid MD Down	22	PRKY	protein kinase, Y-linked	Hs.632287		0	0	0	0	0	-2.61701	0	0	0	0	0	-1.12078	0	0	0	0	0	-1.47255	0	0	-1.5676
	RPE-Choroid MD Down	22	EEF1D	eukaryotic translation elongation factor 1 delta (guanine nucleotide exchange protein)	Hs.333388		0	0	0	0	0	-2.16435	0	0	-2.6995	0	0	0	0	0	0	0	0	0	0	0	0
	RPE-Choroid MD Down	22	NCRNA00085	non-protein coding RNA 85	Hs.467174		0	0	0	0	0	-1.99969	0	0	0	0	0	-1.25455	0	0	-2.51066	0	0	0	0	0	0
	RPE-Choroid MD Down	22	A_23_P118370				0	0	0	0	0	-2.12035	0	0	-1.5858	0	0	0	0	0	-1.94661	0	0	-1.16582	0	0	0
	RPE-Choroid MD Down	22	A_32_P138503				0	0	0	0	0	-2.46011	0	0	-2.00968	0	0	-1.31368	0	0	0	0	0	0	0	0	0
	RPE-Choroid MD Down	22	MLL3	myeloid/lymphoid or mixed-lineage leukemia 3	Hs.647120		0	0	0	0	0	-1.99875	0	0	0	0	0	-1.13485	0	0	0	0	0	-1.34974	0	0	0
	RPE-Choroid MD Down	22	A_24_P75948				0	0	0	0	0	-1.65468	0	0	0	0	0	-1.09145	0	0	0	0	0	0	0	0	0
	RPE-Choroid MD Down	22	A_23_P47220				0	0	0	0	0	-2.77337	0	0	-1.8471	0	0	0	0	0	0	0	0	0	0	0	0
	RPE-Choroid MD Down	22	CTNNB1	catenin (cadherin-associated protein), beta 1, 88kDa	Hs.476018		0	0	0	0	0	-2.14727	0	0	-2.15909	0	0	0	0	0	0	0	1.19806	0	0	0	0
	RPE-Choroid MD Down	22	A_23_P130187				0	0	0	0	0	-2.63558	0	0	-2.00719	0	0	0	0	0	0	0	0	0	0	0	0
	RPE-Choroid MD Down	22	PILRA	paired immunoglobin-like type 2 receptor alpha	Hs.444407	x	0	0	0	0	0	-2.28239	0	0	-2.34455	0	0	0	0	0	0	0	0	0	0	0	0
	RPE-Choroid MD Down	22	NHLRC3	NHL repeat containing 3	Hs.507783	x	0	0	0	0	0	-1.25025	0	0	0	-1.7135	0	-1.70723	0	0	-1.9068	0	0	0	0	0	0
	RPE-Choroid MD Down	22	GLIS1	GLIS family zinc finger 1	Hs.306691		0	0	0	0	0	-1.97517	0	0	-1.57408	-1.72206	-1.26851	0	0	0	0	0	0	0	0	0	0
	RPE-Choroid MD Down	22	A_32_P152986				0	0	0	0	0	-1.59449	0	0	0	-2.006	0	-1.34941	0	0	-1.59467	0	0	0	0	0	0
	RPE-Choroid MD Down	22	SLC14A1	solute carrier family 14 (urea transporter), member 1 (Kidd blood group)	Hs.101307		0	0	0	0	0	-1.88361	0	0	0	0	0	-2.60181	0	0	0	0	0	0	0	0	0
	RPE-Choroid MD Down	22	ZP3	zona pellucida glycoprotein 3 (sperm receptor)	Hs.656137	x	0	0	0	0	0	-1.71584	-2.06617	0	-1.78186	0	0	0	0	0	0	0	0	0	0	0	0
	RPE-Choroid MD Down	22	GSTCD	glutathione S-transferase, C-terminal domain containing	Hs.161429		0	0	0	0	0	-1.90841	0	0	-1.42143	0	0	-0.846505	0	0	0	0	0	0	0	0	0
	RPE-Choroid MD Down	22	A_23_P50320				0	0	0	0	0	-1.8844	0	0	-2.54136	0	0	0	0	0	0	0	0	0	0	0	0
	RPE-Choroid MD Down	22	A_32_P73580				0	0	0	0	0	-2.58467	0	0	0	0	0	-1.81639	0	0	0	0	0	0	0	0	0
	RPE-Choroid MD Down	22	ACSS1	acyl-CoA synthetase short-chain family member 1	Hs.529353		0	0	0	0	0	-2.38511	0	0	-1.17605	0	0	-1.7499	0	0	0	0	0	0	0	0	0
	RPE-Choroid MD Down	22	A_24_P576219		Hs.656448		0	0	0	0	0	-1.4557	0	0	0	-2.09781	0	-1.13356	0	0	0	0	0	0	-1.60891	0	0
	RPE-Choroid MD Down	22	A_32_P224888		Hs.664520		0	0	0	0	0	-2.208	0	0	-1.64435	-1.28277	0	-1.06764	0	0	0	0	0	0	0	0	0
	RPE-Choroid MD Down	22	TNNT3	troponin T type 3 (skeletal, fast)	Hs.73454		0	0	0	0	0	-2.13497	0	0	-2.0128	0	1.02025	0	0	0	0	0	0	0	0	0	0
	RPE-Choroid MD Down	22	A_23_P211673				0	0	0	0	0	-1.86515	0	0	-2.52251	0	0	0	0	0	0	0	0	0	0	0	0
	RPE-Choroid MD Down	22	NOD1	nucleotide-binding oligomerization domain containing 1	Hs.405153		0	0	0	0	0	-1.55158	0	0	0	0	0	-2.70458	0	0	0	0	0	0	0	0	0
	RPE-Choroid MD Down	22	A_24_P924631		Hs.710276		0	0	0	0	0	-2.00204	0	0	-1.30686	0	0	0	0	0	-2.02553	0	0	0	0	0	0
	RPE-Choroid MD Down	22	DLX1	distal-less homeobox 1	Hs.407015		0	0	0	0	0	-1.84409	0	0	0	0	0	-2.47377	0	0	0	0	0	0	0	0	0
	RPE-Choroid MD Down	22	GDPD3	glycerophosphodiester phosphodiesterase domain containing 3	Hs.289015		0	0	0	0	0	-1.4521	0	0	0	0	0	-1.17413	0	0	0	0	0	0	0	0	0
	RPE-Choroid MD Down	22	LOC158863	hypothetical protein LOC158863	Hs.138411		0	0	0	0	0	-2.19751	0	0	-2.09557	0	0	0	0	0	0	0	0	0	0	0	0
	RPE-Choroid MD Down	22	ORM1	orosomucoid 1	Hs.522356	x	0	0	0	0	0	-1.4774	0	0	0	0	0	-1.97214	0	0	0	0	0	-1.47017	0	0	-1.1916
	RPE-Choroid MD Down	22	A_23_P78975				0	0	0	0	0	-2.67451	0	0	-1.41747	0	0	0	0	0	0	0	0	0	0	0	0
	RPE-Choroid MD Down	22	LOC284837	hypothetical LOC284837	Hs.313689		0	0	0	0	0	-2.39434	0	0	-1.84243	0	0	0	0	0	0	0	0	0	0	0	0
	RPE-Choroid MD Down	22	ABI3BP	ABI family, member 3 (NESH) binding protein	Hs.477015		0	0	0	0	0	-1.71534	0	0	-1.21787	0	0	0	0	0	0	0	0	0	0	1.51687	0
	RPE-Choroid MD Down	22	TRIM7	tripartite motif-containing 7	Hs.487412		0	0	0	0	0	-1.65334	0	0	0	0	0	0	0	0	0	0	-2.36972	0	0	0	0
	RPE-Choroid MD Down	22	GAL	galanin prepropeptide	Hs.278959	x	0	0	0	-1.5343	0	-1.10916	0	0	0	-1.65673	0	-1.21881	0	0	0	0	0	0	-1.04458	0	0
	RPE-Choroid MD Down	22	FBXO40	F-box protein 40	Hs.272564		0	0	0	0	0	-1.61222	0	0	0	-1.89867	0	-1.49084	0	0	0	0	0	0	0	0	0
	RPE-Choroid MD Down	22	SORBS1	sorbin and SH3 domain containing 1	Hs.595068		0	0	0	0	0	-1.96531	0	0	-1.48501	-1.14151	0	0	0	0	0	0	0	0	0	0	0
	RPE-Choroid MD Down	22	ASTN2	astrotactin 2	Hs.601562		0	0	0	0	0	-1.49024	0	0	0	0	-2.06427	0	0	0	0	0	0	1.13735	0	0	0
	RPE-Choroid MD Down	22	A_32_P35486				0	0	0	0	0	-1.2729	0	0	0	-1.63474	0	0	0	0	0	0	0	-1.95173	0	0	0
	RPE-Choroid MD Down	22	MYL10	myosin, light chain 10, regulatory	Hs.247831		0	0	0	0	0	-1.54319	0	0	0	0	0	-2.33917	0	0	0	0	0	0	0	0	0
	RPE-Choroid MD Down	22	GPR157	G protein-coupled receptor 157	Hs.31181		0	0	0	0	0	-1.98229	0	0	-1.17195	0	0	-1.06451	0	0	0	0	0	-1.32848	0	0	0
	RPE-Choroid MD Down	22	CFB	complement factor B	Hs.69771	x	0	0	0	0	0	-1.78315	0	0	-1.49541	0	0	-1.09315	0	0	0	0.989437	0	0	0	0	0
	RPE-Choroid MD Down	22	C10orf47	chromosome 10 open reading frame 47	Hs.435775		0	0	0	0	0	-2.37123	0	0	-1.41905	0	0	0	0	0	0	0	0	0	0	0	0
	RPE-Choroid MD Down	22	A_24_P513262		Hs.662234		0	0	0	0	0	-1.68593	0	0	0	0	0	-1.92657	0	0	0	0	0	-1.11792	0	0	0
	RPE-Choroid MD Down	22	A_24_P136711		Hs.683603		0	0	0	0	0	-1.74365	0	0	0	0	0	0	0	0	0	0	0	-2.13641	0	0	0
	RPE-Choroid MD Down	22	EMP1	epithelial membrane protein 1	Hs.436298		0	0	0	0	0	-1.55602	0	0	0	-1.41071	0	-1.23984	0	0	0	0	0	0	0	-1.38973	0
	RPE-Choroid MD Down	22	SST	somatostatin	Hs.12409	x	0	0	0	0	0	-1.45919	0	0	0	0	0	-1.71656	0	0	0	0	0	0	0	0	0
	RPE-Choroid MD Down	22	THBS3	thrombospondin 3	Hs.169875		0	0	0	0	0	-2.26059	0	0	0	0	0	-1.45019	0	0	0	0	0	0	0	0	0
	RPE-Choroid MD Down	22	LRRC55	leucine rich repeat containing 55	Hs.199853		0	0	0	0	0	-1.84673	0	0	-1.95195	0	0	0	0	0	0	0	0	0	0	0	0
	RPE-Choroid MD Down	22	UBA6	ubiquitin-like modifier activating enzyme 6	Hs.719086		0	0	0	0	0	-2.1358	0	0	0	0	0	-1.20029	0	0	0	0	0	0	0	0	0
	RPE-Choroid MD Down	22	A_24_P221092		Hs.684473		0	0	0	0	0	-1.61675	0	0	-2.09208	0	0	0	0	0	0	0	0	0	0	0	0
	RPE-Choroid MD Down	22	A_23_P251002				0	0	0	0	0	-1.90602	0	0	-1.79181	0	0	0	0	0	0	0	0	0	0	0	0
	RPE-Choroid MD Down	22	A_32_P206561				0	0	0	0	0	-1.91296	0	0	-1.70923	0	0	0	0	0	0	0	0	0	0	0	0
	RPE-Choroid MD Down	22	LOC728264	hypothetical LOC728264	Hs.519666		0	0	0	0	0	-1.40752	0	0	-1.20768	-1.19677	-1.28874	0	0	0	0	0	0	0	0	0	0
	RPE-Choroid MD Down	22	A_23_P113056				0	0	0	0	0	-1.34601	0	0	0	-1.60665	0	-1.34921	0	0	0	0	0	0	0	0	0
	RPE-Choroid MD Down	22	A_32_P223292				0	0	0	0	0	-1.87293	0	0	-1.5073	0	0	0	0	0	0	0	0	0	0	0	0
	RPE-Choroid MD Down	22	A_23_P59630		Hs.659871		0	0	0	0	0	-1.95044	0	0	-0.99957	0	0	-1.02661	0	0	0	0	0	0	0	0	0
	RPE-Choroid MD Down	22	A_24_P93931		Hs.683656		0	0	0	0	0	-0.993775	0	0	-1.62487	0	-1.50055	0	0	0	0	0	0	0	0	0	0
	RPE-Choroid MD Down	22	NDOR1	NADPH dependent diflavin oxidoreductase 1	Hs.512564		0	0	0	0	0	-1.76082	0	0	-1.1243	0	0	0	0	0	-1.18526	0	0	0	0	0	0
	RPE-Choroid MD Down	22	ZNF703	zinc finger protein 703	Hs.288042		0	0	0	0	0	-2.20096	0	0	0	0	0	-0.86549	0	0	0	0	0	0	0	0	0
	RPE-Choroid MD Down	22	LOC642236	similar to FRG1 protein (FSHD region gene 1 protein)	Hs.529357		0	0	0	0	0	-1.5267	0	0	-1.17536	0	0	0	0	0	0	0	0	-1.43699	0	0	0
	RPE-Choroid MD Down	22	A_24_P845223				0	0	0	-1.24452	0	-1.30015	0	0	0	-1.27571	0	0	0	0	0	0	0	0	-0.988354	0	0
	RPE-Choroid MD Down	22	A_23_P115902				0	0	0	0	0	-1.94711	0	0	0	0	0	-1.21863	0	0	0	0	0	0	0	0	0
	RPE-Choroid MD Down	22	A_32_P11947				0	0	0	0	0	-1.37923	0	0	-1.83016	0	0	0	0	0	0	0	0	0	0	0	0
	RPE-Choroid MD Down	22	TMEM30B	transmembrane protein 30B	Hs.146180		0	0	0	0	0	-1.82538	0	0	0	0	0	-1.37487	0	0	0	0	0	0	0	0	0
	RPE-Choroid MD Down	22	TRIM45	tripartite motif-containing 45	Hs.301526		0	0	0	0	0	-1.50251	0	0	-1.72218	0	0	0	0	0	0	0	0	0	0	0	0
	RPE-Choroid MD Down	22	SPATA18	spermatogenesis associated 18 homolog (rat)	Hs.527090		0	0	0	0	0	-1.60217	0	0	0	0	0	-1.54872	0	0	0	0	0	0	0	0	0
	RPE-Choroid MD Down	22	A_32_P100206				0	0	0	0	0	-1.79503	0	0	0	0	0	-1.30753	0	0	0	0	0	0	0	0	0
	RPE-Choroid MD Down	22	CD177	CD177 molecule	Hs.232165		0	0	0	0	0	-1.16929	0	0	-1.86398	0	0	0	0	0	0	0	0	0	0	0	0
	RPE-Choroid MD Down	22	ANKRD6	ankyrin repeat domain 6	Hs.702213		0	0	0	0	0	-1.90599	0	0	0	0	0	-1.0235	0	0	0	0	0	0	0	0	0
	RPE-Choroid MD Down	22	RAD51	RAD51 homolog (RecA homolog, E. coli) (S. cerevisiae)	Hs.631709		0	0	0	0	0	-1.29637	0	0	0	0	1.19015	0	0	0	0	1.09704	0	0	0	0	0
	RPE-Choroid MD Down	22	A_32_P129810		Hs.633049		0	0	0	0	0	-1.25455	0	0	0	0	0	0	0	0	0	0	0	-1.69964	0	0	0
	RPE-Choroid MD Down	22	ZNF652	zinc finger protein 652	Hs.463375		0	0	0	0	0	-1.74183	0	0	0	0	0	-1.17658	0	0	0	0	0	0	0	0	0
	RPE-Choroid MD Down	22	A_32_P113404				0	0	0	0	0	-1.60122	0	0	0	0	0	-1.31156	0	0	0	0	0	0	0	0	0
	RPE-Choroid MD Down	22	A_23_P77468				0	0	0	0	0	-1.67185	0	0	-1.18214	0	0	0	0	0	0	0	0	0	0	0	0
	RPE-Choroid MD Down	22	A_23_P338919		Hs.21639		0	0	0	0	0	-1.53253	0	0	-1.33209	0	0	0	0	0	0	0	0	0	0	0	0
	RPE-Choroid MD Down	22	A_24_P260300				0	0	0	0	0	-1.57304	0	0	0	0	0	-1.26791	0	0	0	0	0	0	0	0	0
	RPE-Choroid MD Down	22	A_32_P102383				0	0	0	0	0	-1.27776	0	0	-1.54932	0	0	0	0	0	0	0	0	0	0	0	0
	RPE-Choroid MD Down	22	EXT1	exostoses (multiple) 1	Hs.44690		0	0	0	0	0	-1.65579	0	0	0	0	0	-1.09331	0	0	0	0	0	0	0	0	0
	RPE-Choroid MD Down	22	CNN1	calponin 1, basic, smooth muscle	Hs.465929		0	0	0	0	0	-1.46088	0	0	-1.33936	0	0	0	0	0	0	0	0	0	0	0	0
	RPE-Choroid MD Down	22	SH2D1B	SH2 domain containing 1B	Hs.350581		0	0	0	0	0	-1.60247	0	0	-1.1441	0	0	0	0	0	0	0	0	0	0	0	0
	RPE-Choroid MD Down	22	A_24_P32178				0	0	0	0	0	-1.41302	0	0	-1.36092	0	0	0	0	0	0	0	0	0	0	0	0
	RPE-Choroid MD Down	22	SP140L	SP140 nuclear body protein-like	Hs.662198		0	0	0	0	0	-1.40551	0	0	-1.36346	0	0	0	0	0	0	0	0	0	0	0	0
	RPE-Choroid MD Down	22	A_24_P273214				0	0	0	0	0	-1.46212	0	0	-1.20416	0	0	0	0	0	0	0	0	0	0	0	0
	RPE-Choroid MD Down	22	A_32_P164916		Hs.464404		0	0	0	0	0	-1.27542	0	0	0	-1.31396	0	0	0	0	0	0	0	0	0	0	0
	RPE-Choroid MD Down	22	A_32_P131342				0	0	0	0	0	-1.47605	0	0	0	0	0	-1.08167	0	0	0	0	0	0	0	0	0
	RPE-Choroid MD Down	22	A_24_P466102		Hs.676449		0	0	0	0	0	-1.04067	0	0	-1.43668	0	0	0	0	0	0	0	0	0	0	0	0
	RPE-Choroid MD Down	22	RUNX1	runt-related transcription factor 1	Hs.149261		0	0	0	0	0	-1.31932	0	0	0	0	0	0	0	0	0	1.10427	0	0	0	0	0
	RPE-Choroid MD Down	22	TSPYL2	TSPY-like 2	Hs.136164		0	0	0	0	0	-1.66601	0	0	0	0	0	0	0	0	0	0	0	0	0	0	0
	RPE-Choroid MD Down	22	AQP1	aquaporin 1 (Colton blood group)	Hs.76152		0	0	0	0	0	-1.03678	0	0	-1.06391	0	0	0	0	0	0	0	0	0	0	0	0
	RPE-Choroid MD Down	22	NOC2L	nucleolar complex associated 2 homolog (S. cerevisiae)	Hs.405987		0	0	0	0	0	-1.18394	0	0	0	0	0	0	0	0	0	0	0	0	0	0	0
	RPE-Choroid MD Down	22	A_32_P46544				0	0	0	0	0	-1.18135	0	0	0	0	0	0	0	0	0	0	0	0	0	0	0
	RPE-Choroid MD Down	22	DLGAP3	discs, large (Drosophila) homolog-associated protein 3	Hs.436393		0	0	0	0	0	-1.17289	0	0	0	0	0	0	0	0	0	0	0	0	0	0	0
	RPE-Choroid MD Down	22	A_32_P57877		Hs.715392		0	0	0	0	0	-1.13639	0	0	0	0	0	0	0	0	0	0	0	0	0	0	0
	RPE-Choroid MD Down	22	MGC24103	hypothetical MGC24103	Hs.664877		0	0	0	0	0	-1.10793	0	0	0	0	0	0	0	0	0	0	0	0	0	0	0
	RPE-Choroid MD Down	22	A_24_P904845		Hs.715755		0	0	0	0	0	-1.0945	0	0	0	0	0	0	0	0	0	0	0	0	0	0	0
	RPE-Choroid MD Down	22	C11orf93	chromosome 11 open reading frame 93	Hs.31409		0	0	0	0	0	-1.08094	0	0	0	0	0	0	0	0	0	0	0	0	0	0	0
	RPE-Choroid MD1 Down	51	C17orf67	chromosome 17 open reading frame 67	Hs.658949	x	0	0	0	0	0	-1.98741	-3.01395	0	-2.18861	0	0	0	0	0	0	0	0	0	0	0	0
	RPE-Choroid MD1 Down	51	NLRP1	NLR family, pyrin domain containing 1	Hs.652273		0	0	0	-3.0919	-1.683	0	-4.64641	0	-2.19278	0	0	0	0	0	0	0	0	0	0	0	0
	RPE-Choroid MD1 Down	51	A_24_P937965				0	0	0	0	0	0	-2.43364	-0.995675	-3.88581	0	0	0	0	0	0	0	0	0	-2.2587	-1.41761	0
	RPE-Choroid MD1 Down	51	RASEF	RAS and EF-hand domain containing	Hs.657750		0	0	0	-3.3168	0	-1.81659	-3.26725	-3.09414	0	0	0	-1.14095	0	0	0	0	0	0	0	0	0
	RPE-Choroid MD1 Down	51	MFSD2A	major facilitator superfamily domain containing 2A			0	0	0	-3.1176	0	-2.54539	-2.6008	-1.21985	-2.1491	0	0	-1.73638	0	0	-1.34301	0	0	0	0	0	0
	RPE-Choroid MD1 Down	51	HERC2P2	hect domain and RLD 2 pseudogene 2	Hs.531509		0	0	0	0	0	0	-4.16746	-1.86498	-2.18879	1.18524	1.18202	0	0	0	0	0	0	0	0	0	0
	RPE-Choroid MD1 Down	51	HIST1H2AC	histone cluster 1, H2ac	Hs.484950		0	0	0	-1.504	-1.27036	0	-3.53583	-2.72478	-1.27766	0	0	0	0	0	0	0	0	0	0	0	0
	RPE-Choroid MD1 Down	51	A_24_P481375				0	0	0	-2.63381	0	-2.29033	-2.16971	0	-2.8819	0	0	0	0	0	0	0	0	0	0	0	0
	RPE-Choroid MD1 Down	51	MKX	mohawk homeobox	Hs.128193		0	0	0	0	-1.14275	0	-3.36764	0	-1.37779	-1.63174	0	-2.24451	0	0	0	0	0	0	0	0	0
	RPE-Choroid MD1 Down	51	LOC100292909	hypothetical protein LOC100292909	Hs.120377		0	0	0	0	0	0	-3.64348	0	-2.7464	0	0	0	0	0	0	0	0	0	0	0	0
	RPE-Choroid MD1 Down	51	A_32_P44808		Hs.656242		0	0	0	0	0	0	-2.54998	0	-1.99343	0	-2.79213	0	0	0	0	0	0	0	0	0	0
	RPE-Choroid MD1 Down	51	A_24_P602168				0	0	0	-2.70496	0	-1.66825	-2.04207	-1.04176	-1.4648	0	0	0	0	0	-1.26124	0	0	0	0	0	0
	RPE-Choroid MD1 Down	51	IL1RN	interleukin 1 receptor antagonist	Hs.81134	x	0	0	0	0	0	0	-3.42828	-2.36206	0	0	0	0	0	0	0	0	0	0	0	0	0
	RPE-Choroid MD1 Down	51	A_32_P35847				0	0	0	0	0	0	-2.70709	-2.58353	-1.02948	0	0	0	0	0	0	0	0	0	0	0	0
	RPE-Choroid MD1 Down	51	A_32_P181339				0	0	0	0	0	-1.13875	-2.99508	0	-2.35572	0	0	0	0	0	0	0	0	0	0	0	0
	RPE-Choroid MD1 Down	51	A_32_P79351				0	0	0	0	0	0	-2.47143	-2.50074	0	0	0	0	0	0	0	0	0	0	0	0	0
	RPE-Choroid MD1 Down	51	A_32_P190682				0	0	0	0	0	0	-2.93037	-1.61919	-1.4911	0	0	0	0	0	0	0	0	-1.29561	0	0	0
	RPE-Choroid MD1 Down	51	MEG3	maternally expressed 3 (non-protein coding)	Hs.655127		0	0	0	0	0	0	-2.11532	0	-1.25621	0	0	0	0	0	0	0	0	0	0	0	0
	RPE-Choroid MD1 Down	51	LOC283788	FSHD region gene 1 pseudogene	Hs.657131		0	0	0	0	0	0	-2.36869	0	-1.78438	0	0	0	0	0	0	0	0	0	0	0	0
	RPE-Choroid MD1 Down	51	PRRT2	proline-rich transmembrane protein 2	Hs.655071		0	0	0	0	0	0	-2.54553	0	-1.93787	0	0	0	0	0	0	0	0	-1.17427	0	0	0
	RPE-Choroid MD1 Down	51	A_24_P924651		Hs.675441		0	0	0	0	0	0	-2.19989	-1.53609	0	0	0	0	0	0	-1.66115	0	0	0	0	0	0
	RPE-Choroid MD1 Down	51	A_32_P53107				0	0	0	0	0	0	-2.65302	0	-1.56748	0	0	0	0	0	0	0	0	0	0	0	0
	RPE-Choroid MD1 Down	51	LOC100128682	hypothetical protein LOC100128682	Hs.570008		0	0	0	0	0	-1.11125	-1.82889	-1.97417	0	0	0	0	0	0	0	0	0	0	0	0	0
	RPE-Choroid MD1 Down	51	A_32_P76602				0	0	0	0	0	0	-2.31951	0	-1.31265	0	0	0	0	0	0	0	0	0	0	0	0
	RPE-Choroid MD1 Down	51	TMEM217	transmembrane protein 217	Hs.520101		0	0	0	0	0	-1.14081	-1.86163	0	-1.58747	0	0	0	0	0	0	0	0	0	0	0	0
	RPE-Choroid MD1 Down	51	C14orf132	chromosome 14 open reading frame 132	Hs.6434		0	0	0	0	0	0	-2.60889	0	0	0	0	0	0	0	0	0	0	0	0	0	0
	RPE-Choroid MD1 Down	51	KIF5C	kinesin family member 5C	Hs.660699		0	0	0	0	0	0	-2.06127	-1.52309	0	0	0	0	0	0	0	0	0	0	0	0	0
	RPE-Choroid MD1 Down	51	GSC	goosecoid homeobox	Hs.440438		0	0	0	0	0	0	-1.7672	-1.20839	0	0	0	0	0	0	0	0	0	0	0	0	1.11206
	RPE-Choroid MD1 Down	51	MYOT	myotilin	Hs.84665		0	0	0	0	0	0	-1.25307	0	-1.38965	0	0	0	0	0	-1.1198	0	0	0	0	0	0
	RPE-Choroid MD1 Down	51	NRXN3	neurexin 3	Hs.368307		0	0	0	0	0	0	-1.29708	0	-1.71102	0	0	0	0	0	0	0	0	0	0	0	0
	RPE-Choroid MD1 Down	51	TEKT4	tektin 4	Hs.631517		0	0	0	0	0	0	-1.66334	0	0	0	0	0	0	0	0	0	0	0	0	0	0
	RPE-Choroid MD1 Down	51	UCHL1	ubiquitin carboxyl-terminal esterase L1 (ubiquitin thiolesterase)	Hs.518731		0	0	0	0	0	0	-1.5555	-1.35388	0	0	0	0	0	0	0	0	0	0	0	0	0
	RPE-Choroid MD1 Down	51	PKD1L2	polycystic kidney disease 1-like 2	Hs.413525		0	0	0	0	0	0	-1.17537	0	-1.3944	0	0	0	0	0	0	0	0	0	0	0	0
	RPE-Choroid MD1 Down	51	A_32_P163443		Hs.670419		0	0	0	0	0	0	-1.52848	0	-0.942884	0	0	0	0	0	0	0	0	0	0	0	0
	RPE-Choroid MD1 Down	51	NEFH	neurofilament, heavy polypeptide	Hs.198760		0	0	0	0	0	0	-1.5579	0	0	0	0	0	0	0	0	0	0	0	0	0	0
	RPE-Choroid MD1 Down	51	DNAJB1	DnaJ (Hsp40) homolog, subfamily B, member 1	Hs.515210		0	0	0	0	0	0	-1.37073	0	0	0	0	0	0	0	0	0	0	0	0	0	0
	RPE-Choroid MD1 Down	51	A_24_P926580		Hs.675467		0	0	0	0	0	0	-1.2018	0	0	0	0	0	0	0	0	0	0	0	0	0	0
	RPE-Choroid MD1 Down	49	A_23_P62684				0	0	0	0	0	0	0	-5.18746	0	0	0	0	0	0	0	0	0	-4.29007	0	0	0
	RPE-Choroid MD1 Down	49	PTPN3	protein tyrosine phosphatase, non-receptor type 3	Hs.436429		0	0	0	0	0	0	0	-2.60604	0	0	0	0	0	0	0	-1.23805	-1.18874	0	0	-1.40806	0
	RPE-Choroid MD1 Down	49	DDAH1	dimethylarginine dimethylaminohydrolase 1	Hs.719968		0	0	0	0	0	0	0	-1.79775	0	1.93752	1.50618	0	0	0	0	0	0	0	0	0	0
	RPE-Choroid MD1 Down	49	HSP90AA1	heat shock protein 90kDa alpha (cytosolic), class A member 1	Hs.525600		0	0	0	0	0	0	0	-1.7177	0	0	0	0	0	0	0	0	0	0	0	0	-1.52434
	RPE-Choroid MD1 Down	49	SEC14L1	SEC14-like 1 (S. cerevisiae)	Hs.464184		0	0	0	0	0	0	0	-1.97627	0	0	0	0	0	0	0	0	0	0	0	0	0
	RPE-Choroid MD1 Down	49	A_32_P176790				0	0	0	0	0	0	0	-2.63224	0	0	0	0	0	0	0	0	0	0	0	0	0
	RPE-Choroid MD1 Down	49	SLC5A3	solute carrier family 5 (sodium/myo-inositol cotransporter), member 3	Hs.302742		0	0	0	0	0	0	0	-2.31678	0	0	0	0	0	0	0	0	-1.15842	0	0	0	0
	RPE-Choroid MD1 Down	49	TAF8	TAF8 RNA polymerase II, TATA box binding protein (TBP)-associated factor, 43kDa	Hs.520122		0	0	0	0	0	0	0	-1.71689	0	0	0	0	0	0	0	0	0	-0.992272	0	0	0
	RPE-Choroid MD1 Down	49	BASP1	brain abundant, membrane attached signal protein 1	Hs.201641		0	0	0	0	0	0	0	-2.41445	0	0	0	0	0	0	0	0	0	0	0	0	0
	RPE-Choroid MD1 Down	49	A_24_P783679				0	0	0	0	0	0	0	-2.05376	0	0	0	0	0	0	0	0	0	0	0	0	0
	RPE-Choroid MD1 Down	49	LOC729991	hypothetical protein LOC729991	Hs.153629		0	0	0	0	0	0	0	-2.29694	0	0	0	0	0	0	0	0	0	0	0	0	0
	RPE-Choroid MD1 Down	49	LRRC1	leucine rich repeat containing 1	Hs.657695		0	0	0	0	0	0	0	-2.28368	0	0	0	0	0	0	0	0	0	0	0	0	0
	RPE-Choroid MD1 Down	49	FAM134B	family with sequence similarity 134, member B	Hs.711125		0	0	0	0	0	0	0	-2.23554	0	0	0	0	0	0	0	0	0	0	0	0	0
	RPE-Choroid MD1 Down	49	PLLP	plasma membrane proteolipid (plasmolipin)	Hs.632215		0	0	0	0	0	0	0	-2.07187	0	0	0	0	0	0	0	0	0	0	0	0	0
	RPE-Choroid MD1 Down	49	C12orf28	chromosome 12 open reading frame 28	Hs.253773	x	0	0	0	0	0	0	0	-1.62355	0	0	0	0	0	0	0	0	0	-1.22653	0	0	0
	RPE-Choroid MD1 Down	49	RORA	RAR-related orphan receptor A	Hs.560343		0	0	0	0	0	0	0	-1.73985	0	0	0	0	0	0	0	0	0	0	0	0	0
	RPE-Choroid MD1 Down	49	A_24_P367543				0	0	0	0	0	0	0	-1.37562	0	0	0	0	0	0	0	0	0	0	0	0	0
	RPE-Choroid MD1 Down	49	MYO7A	myosin VIIA	Hs.370421		0	0	0	0	0	0	0	-1.35482	0	0	0	-1.33015	0	0	0	0	0	0	0	0	0
	RPE-Choroid MD1 Down	49	A_24_P737416		Hs.432491		0	0	0	0	0	0	0	-1.83706	0	0	0	0	0	0	0	0	0	0	0	0	0
	RPE-Choroid MD1 Down	49	SLC24A3	solute carrier family 24 (sodium/potassium/calcium exchanger), member 3	Hs.654790		0	0	0	0	0	0	0	-1.4042	0	-1.2124	0	0	0	0	0	0	0	0	0	0	0
	RPE-Choroid MD1 Down	49	RGS9BP	regulator of G protein signaling 9 binding protein	Hs.528491		0	0	0	0	0	0	0	-1.00377	0	0	0	0	0	0	0	0	0	0	0	0	0
	RPE-Choroid MD1 Down	49	THAP8	THAP domain containing 8	Hs.350209		0	0	0	0	0	0	0	-1.79481	0	0	0	0	0	0	0	0	0	0	0	0	0
	RPE-Choroid MD1 Down	49	CCDC85C	coiled-coil domain containing 85C	Hs.709288		0	0	0	0	0	0	0	-1.78142	0	0	0	0	0	0	0	0	0	0	0	0	0
	RPE-Choroid MD1 Down	49	A_32_P66517		Hs.248049		0	0	0	0	0	0	0	-1.74655	0	0	0	0	0	0	0	0	0	0	0	0	0
	RPE-Choroid MD1 Down	49	MLLT11	myeloid/lymphoid or mixed-lineage leukemia (trithorax homolog, Drosophila); translocated to, 11	Hs.75823		0	0	0	0	0	0	0	-1.72056	0	0	0	0	0	0	0	0	0	0	0	0	0
	RPE-Choroid MD1 Down	49	A_24_P868313				0	0	0	0	0	0	0	-1.68774	0	0	0	0	0	0	0	0	0	0	0	0	0
	RPE-Choroid MD1 Down	49	GLI4	GLI family zinc finger 4	Hs.400533		0	0	0	0	0	0	0	-1.66832	0	0	0	0	0	0	0	0	0	0	0	0	0
	RPE-Choroid MD1 Down	49	TDRD7	tudor domain containing 7	Hs.193842		0	0	0	0	0	0	0	-1.6433	0	0	0	0	0	0	0	0	0	0	0	0	0
	RPE-Choroid MD1 Down	49	PNMAL1	PNMA-like 1	Hs.8395		0	0	0	0	0	0	0	-1.63222	0	0	0	0	0	0	0	0	0	0	0	0	0
	RPE-Choroid MD1 Down	49	OGDHL	oxoglutarate dehydrogenase-like	Hs.17860		0	0	0	0	0	0	0	-1.59718	0	0	0	0	0	0	0	0	0	0	0	0	0
	RPE-Choroid MD1 Down	49	A_32_P7176				0	0	0	0	0	0	0	-1.51849	0	0	0	0	0	0	0	0	0	0	0	0	0
	RPE-Choroid MD1 Down	49	KIFC1	kinesin family member C1	Hs.436912		0	0	0	0	0	0	0	-1.50122	0	0	0	0	0	0	0	0	0	0	0	0	0
	RPE-Choroid MD1 Down	49	CHORDC1	cysteine and histidine-rich domain (CHORD)-containing 1	Hs.22857		0	0	0	0	0	0	0	-1.4589	0	0	0	0	0	0	0	0	0	0	0	0	0
	RPE-Choroid MD1 Down	49	TMEM25	transmembrane protein 25	Hs.564188	x	0	0	0	0	0	0	0	-1.37466	0	0	0	0	0	0	0	0	0	0	0	0	0
	RPE-Choroid MD1 Down	49	LOC100288144	hypothetical protein LOC100288144	Hs.652298		0	0	0	0	0	0	0	-1.31293	0	0	0	0	0	0	0	0	0	0	0	0	0
	RPE-Choroid MD1 Down	49	ZFP57	zinc finger protein 57 homolog (mouse)	Hs.156326		0	0	0	0	0	0	0	-1.31276	0	0	0	0	0	0	0	0	0	0	0	0	0
	RPE-Choroid MD1 Down	49	CALCA	calcitonin-related polypeptide alpha	Hs.37058	x	0	0	0	0	0	0	0	-1.14468	0	0	0	0	0	0	0	0	0	0	0	0	0
	RPE-Choroid MD1 Down	49	TUBB3	tubulin, beta 3	Hs.511743		0	0	0	0	0	0	0	-1.03657	0	0	0	0	0	0	0	0	0	0	0	0	0
	RPE-Choroid MD1 Down	49	PPFIBP1	PTPRF interacting protein, binding protein 1 (liprin beta 1)	Hs.172445		0	0	0	0	0	0	0	-1.03177	0	0	0	0	0	0	0	0	0	0	0	0	0
	RPE-Choroid MD1 Down	49	CALCRL	calcitonin receptor-like	Hs.470882		0	0	0	0	0	0	0	-0.916775	0	0	0	0	0	0	0	0	0	0	0	0	0
	RPE-Choroid MD1 Down	9	A_24_P366777		Hs.709526		0	0	0	0	0	0	0	0	-5.5498	0	0	0	0	0	0	0	0	0	0	0	0
	RPE-Choroid MD1 Down	9	A_32_P334492		Hs.656085		0	0	0	0	0	0	0	0	-5.13689	0	0	0	0	0	-1.63896	0	0	0	0	0	0
	RPE-Choroid MD1 Down	9	DIDO1	death inducer-obliterator 1	Hs.517172		0	0	0	0	0	0	0	0	-5.06261	0	0	0	0	0	0	0	0	0	0	0	0
	RPE-Choroid MD1 Down	9	RBM8A	RNA binding motif protein 8A	Hs.719989		0	0	0	0	0	0	0	0	-4.47852	0	0	0	0	0	0	0	0	0	0	0	0
	RPE-Choroid MD1 Down	9	ANKRD13D	ankyrin repeat domain 13 family, member D	Hs.438673		0	0	0	0	0	0	0	0	-4.3821	0	0	0	0	0	0	0	0	0	0	0	0
	RPE-Choroid MD1 Down	9	FAM193B	family with sequence similarity 193, member B	Hs.484289		0	0	0	0	0	0	0	0	-2.79817	0	0	0	0	0	0	0	0	0	0	0	0
	RPE-Choroid MD1 Down	9	CALD1	caldesmon 1			0	0	0	0	0	0	0	0	-3.35389	0	0	0	0	0	0	0	0	0	0	0	0
	RPE-Choroid MD1 Down	9	LOC100128343	hypothetical protein LOC100128343	Hs.675262		0	0	0	0	0	0	0	0	-3.67588	0	0	0	0	0	0	0	0	0	0	0	0
	RPE-Choroid MD1 Down	9	PRPS2	phosphoribosyl pyrophosphate synthetase 2	Hs.654581		0	0	0	0	0	0	0	0	-3.26141	0	0	0	0	0	0	0	0	0	0	0	0
	RPE-Choroid MD1 Down	9	SULT1A4	sulfotransferase family, cytosolic, 1A, phenol-preferring, member 4	Hs.460558		0	0	0	0	0	0	0	0	-3.19593	0	0	0	0	0	0	0	0	0	0	0	0
	RPE-Choroid MD1 Down	9	SFRS18	splicing factor, arginine/serine-rich 18	Hs.520287		0	0	0	0	0	0	0	0	-2.37265	0	0	0	0	0	0	0	0	0	0	0	0
	RPE-Choroid MD1 Down	9	AKAP8L	A kinase (PRKA) anchor protein 8-like	Hs.399800		0	0	0	0	0	0	0	0	-3.09697	0	0	0	0	0	0	0	0	0	0	0	0
	RPE-Choroid MD1 Down	9	GSDMB	gasdermin B	Hs.306777		0	0	0	0	0	0	0	0	-2.5635	0	0	0	0	0	0	0	0	-1.48466	0	0	0
	RPE-Choroid MD1 Down	9	RBM6	RNA binding motif protein 6	Hs.696735		0	0	0	0	0	0	0	0	-2.77061	0	0	0	0	0	0	0	0	0	0	0	0
	RPE-Choroid MD1 Down	9	A_32_P160670				0	0	0	0	0	0	0	0	-2.31309	0	0	0	0	0	0	0	0	-1.55497	0	0	0
	RPE-Choroid MD1 Down	9	A_23_P119407				0	0	0	0	0	0	0	0	-2.7157	0	0	0	0	0	0	0	0	0	0	0	0
	RPE-Choroid MD1 Down	9	SCARA3	scavenger receptor class A, member 3	Hs.128856		0	0	0	0	0	0	0	0	-1.51876	0	0	0	0	0	0	0	0	0	0	0	0
	RPE-Choroid MD1 Down	9	A_32_P112223				0	0	0	0	0	0	0	0	-2.64122	0	0	0	0	0	0	0	0	0	0	0	0
	RPE-Choroid MD1 Down	9	LOC100132338	hypothetical protein LOC100132338	Hs.473927		0	0	0	0	0	0	0	0	-2.62461	0	0	0	0	0	0	0	0	0	0	0	0
	RPE-Choroid MD1 Down	9	HERC2	hect domain and RLD 2	Hs.434890		0	0	0	0	0	0	0	0	-2.16771	0	0	0	0	0	0	0	0	0	0	0	0
	RPE-Choroid MD1 Down	9	A_23_P93818		Hs.632310		0	0	0	0	0	0	0	0	-2.61768	0	0	0	0	0	0	0	0	0	0	0	0
	RPE-Choroid MD1 Down	9	MBNL1	muscleblind-like (Drosophila)	Hs.478000		0	0	0	0	0	0	0	0	-2.58833	0	0	0	0	0	0	0	0	0	0	0	0
	RPE-Choroid MD1 Down	9	LOC400987	similar to ankyrin repeat domain 36	Hs.646318		0	0	0	0	0	0	0	0	-2.01154	0	0	0	0	0	0	0	0	0	0	0	0
	RPE-Choroid MD1 Down	9	A_24_P503729				0	0	0	0	0	0	0	0	-2.51146	0	0	0	0	0	0	0	0	0	0	0	0
	RPE-Choroid MD1 Down	9	MYO1C	myosin IC	Hs.286226		0	0	0	0	0	0	0	0	-2.12076	0	-1.31458	0	0	0	0	0	0	0	0	0	0
	RPE-Choroid MD1 Down	9	PGLS	6-phosphogluconolactonase	Hs.466165		0	0	0	0	0	0	0	0	-2.07344	0	0	0	0	0	0	0	0	0	0	0	0
	RPE-Choroid MD1 Down	9	A_24_P255543		Hs.656309		0	0	0	0	0	0	0	0	-2.10273	0	0	0	0	0	0	0	0	-1.20871	0	0	0
	RPE-Choroid MD1 Down	9	A_24_P253588				0	0	0	0	0	0	0	0	-2.02624	0	0	0	0	0	0	0	0	-1.32765	0	0	0
	RPE-Choroid MD1 Down	9	FLJ45244	hypothetical locus FLJ45244			0	0	0	0	0	0	0	0	-2.38573	0	0	0	0	0	0	0	0	0	0	0	0
	RPE-Choroid MD1 Down	9	A_24_P667838				0	0	0	0	0	0	0	0	-2.37931	0	0	0	0	0	0	0	0	0	0	0	0
	RPE-Choroid MD1 Down	9	UBOX5	U-box domain containing 5	Hs.654646		0	0	0	0	0	0	0	0	-1.93873	0	0	0	0	0	0	0	0	0	0	0	0
	RPE-Choroid MD1 Down	9	A_32_P22989				0	0	0	0	0	0	0	0	-2.3405	0	0	0	0	0	0	0	0	0	0	0	0
	RPE-Choroid MD1 Down	9	GGT6	gamma-glutamyltransferase 6	Hs.130749		0	0	0	0	0	0	0	0	-2.32179	0	0	0	0	0	0	0	0	0	0	0	0
	RPE-Choroid MD1 Down	9	ORAI1	ORAI calcium release-activated calcium modulator 1	Hs.55148		0	0	0	0	0	0	0	0	-2.04104	0	-1.11697	0	0	0	0	0	0	0	0	0	0
	RPE-Choroid MD1 Down	9	AGAP8	ArfGAP with GTPase domain, ankyrin repeat and PH domain 8	Hs.536192		0	0	0	0	0	0	0	0	-2.29006	0	0	0	0	0	0	0	0	0	0	0	0
	RPE-Choroid MD1 Down	9	ITIH4	inter-alpha (globulin) inhibitor H4 (plasma Kallikrein-sensitive glycoprotein)	Hs.709406	x	0	0	0	0	0	0	0	0	-2.27084	0	0	0	0	0	0	0	0	0	0	0	0
	RPE-Choroid MD1 Down	9	FAM182B	family with sequence similarity 182, member B	Hs.516952		0	0	0	0	0	0	0	0	-1.53015	0	0	0	0	0	0	0	0	0	0	0	0
	RPE-Choroid MD1 Down	9	A_23_P57393				0	0	0	0	0	0	0	0	-1.94431	0	0	0	0	0	0	0	0	-1.09959	0	0	0
	RPE-Choroid MD1 Down	9	FLJ31715	hypothetical protein FLJ31715	Hs.596176		0	0	0	0	0	0	0	0	-1.35907	0	1.16713	0	0	0	0	0	0	0	0	0	0
	RPE-Choroid MD1 Down	9	TPRXL	tetra-peptide repeat homeobox-like	Hs.529180		0	0	0	0	0	0	0	0	-2.17602	0	0	0	0	0	0	0	0	0	0	0	0
	RPE-Choroid MD1 Down	9	A_32_P12065				0	0	0	0	0	0	0	0	-1.69027	0	0	0	0	0	0	0	0	0	0	0	0
	RPE-Choroid MD1 Down	9	RAX2	retina and anterior neural fold homeobox 2	Hs.532691		0	0	0	0	0	0	0	0	-2.15931	0	0	0	0	0	0	0	0	0	0	0	0
	RPE-Choroid MD1 Down	9	PRR11				0	0	0	0	0	0	0	0	-2.13449	0	0	0	0	0	0	0	0	0	0	0	0
	RPE-Choroid MD1 Down	9	ILDR1	immunoglobulin-like domain containing receptor 1	Hs.98484		0	0	0	0	0	0	0	0	-2.09058	0	0	0	0	0	0	0	0	0	0	0	0
	RPE-Choroid MD1 Down	9	C21orf81	ankyrin repeat domain 20 family, member A3 pseudogene	Hs.364456		0	0	0	0	0	0	0	0	-2.0858	0	0	0	0	0	0	0	0	0	0	0	0
	RPE-Choroid MD1 Down	9	LOC100287593	hypothetical protein LOC100287593	Hs.654375		0	0	0	0	0	0	0	0	-2.07803	0	0	0	0	0	0	0	0	0	0	0	0
	RPE-Choroid MD1 Down	9	CSAG1	chondrosarcoma associated gene 1	Hs.423718		0	0	0	0	0	0	0	0	-2.05863	0	0	0	0	0	0	0	0	0	0	0	0
	RPE-Choroid MD1 Down	9	MAP4K5	mitogen-activated protein kinase kinase kinase kinase 5	Hs.130491		0	0	0	0	0	0	0	0	-1.42121	0	0	0	0	0	0	0	0	0	0	0	0
	RPE-Choroid MD1 Down	9	A_24_P927650				0	0	0	0	0	0	0	0	-2.05216	0	0	0	0	0	0	0	0	0	0	0	0
	RPE-Choroid MD1 Down	9	ANKK1	ankyrin repeat and kinase domain containing 1	Hs.448473		0	0	0	0	0	0	0	0	-2.04593	0	0	0	0	0	0	0	0	0	0	0	0
	RPE-Choroid MD1 Down	9	NKTR	natural killer-tumor recognition sequence	Hs.529509		0	0	0	0	0	0	0	0	-2.04126	0	0	0	0	0	0	0	0	0	0	0	0
	RPE-Choroid MD1 Down	9	A_32_P108203				0	0	0	0	0	0	0	0	-2.03124	0	0	0	0	0	0	0	0	0	0	0	0
	RPE-Choroid MD1 Down	9	OR51E1	olfactory receptor, family 51, subfamily E, member 1	Hs.470038		0	0	0	0	0	0	0	0	-2.00014	0	0	0	0	0	0	0	0	0	0	0	0
	RPE-Choroid MD1 Down	9	A_32_P1647				0	0	0	0	0	0	0	0	-1.99695	0	0	0	0	0	0	0	0	0	0	0	0
	RPE-Choroid MD1 Down	9	C15orf28	chromosome 15 open reading frame 28			0	0	0	0	0	0	0	0	-1.96042	0	0	0	0	0	0	0	0	0	0	0	0
	RPE-Choroid MD1 Down	9	CDC14B	CDC14 cell division cycle 14 homolog B (S. cerevisiae)	Hs.40582		0	0	0	0	0	0	0	0	-1.94905	0	0	0	0	0	0	0	0	0	0	0	0
	RPE-Choroid MD1 Down	9	A_23_P427103				0	0	0	0	0	0	0	0	-1.94868	0	0	0	0	0	0	0	0	0	0	0	0
	RPE-Choroid MD1 Down	9	A_24_P511776				0	0	0	0	0	0	0	0	-1.89654	0	0	0	0	0	0	0	0	0	0	0	0
	RPE-Choroid MD1 Down	9	UNQ1887	signal peptide peptidase 3	Hs.683964		0	0	0	0	0	0	0	0	-1.89223	0	0	0	0	0	0	0	0	0	0	0	0
	RPE-Choroid MD1 Down	9	IFNAR2	interferon (alpha, beta and omega) receptor 2	Hs.708195		0	0	0	0	0	0	0	0	-1.88854	0	0	0	0	0	0	0	0	0	0	0	0
	RPE-Choroid MD1 Down	9	WIPI2	WD repeat domain, phosphoinositide interacting 2	Hs.122363		0	0	0	0	0	0	0	0	-1.88614	0	0	0	0	0	0	0	0	0	0	0	0
	RPE-Choroid MD1 Down	9	A_24_P914095		Hs.662889		0	0	0	0	0	0	0	0	-1.88606	0	0	0	0	0	0	0	0	0	0	0	0
	RPE-Choroid MD1 Down	9	MAVS	mitochondrial antiviral signaling protein	Hs.570362		0	0	0	0	0	0	0	0	-1.87375	0	0	0	0	0	0	0	0	0	0	0	0
	RPE-Choroid MD1 Down	9	NSUN4	NOL1/NOP2/Sun domain family, member 4	Hs.163424		0	0	0	0	0	0	0	0	-1.86981	0	0	0	0	0	0	0	0	0	0	0	0
	RPE-Choroid MD1 Down	9	MUSTN1	musculoskeletal, embryonic nuclear protein 1	Hs.556077		0	0	0	0	0	0	0	0	-1.86929	0	0	0	0	0	0	0	0	0	0	0	0
	RPE-Choroid MD1 Down	9	tcag7.907	hypothetical LOC402483	Hs.534942		0	0	0	0	0	0	0	0	-1.86582	0	0	0	0	0	0	0	0	0	0	0	0
	RPE-Choroid MD1 Down	9	DUSP8	dual specificity phosphatase 8	Hs.41688		0	0	0	0	0	0	0	0	-1.85935	0	0	0	0	0	0	0	0	0	0	0	0
	RPE-Choroid MD1 Down	9	A_24_P392661				0	0	0	0	0	0	0	0	-1.83945	0	0	0	0	0	0	0	0	0	0	0	0
	RPE-Choroid MD1 Down	9	MGC10814	hypothetical protein MGC10814	Hs.679519		0	0	0	0	0	0	0	0	-1.83623	0	0	0	0	0	0	0	0	0	0	0	0
	RPE-Choroid MD1 Down	9	GFRA3	GDNF family receptor alpha 3	Hs.58042		0	0	0	0	0	0	0	0	-1.81641	0	0	0	0	0	0	0	0	0	0	0	0
	RPE-Choroid MD1 Down	9	A_23_P218215				0	0	0	0	0	0	0	0	-1.79388	0	0	0	0	0	0	0	0	0	0	0	0
	RPE-Choroid MD1 Down	9	A_23_P54692				0	0	0	0	0	0	0	0	-1.79127	0	0	0	0	0	0	0	0	0	0	0	0
	RPE-Choroid MD1 Down	9	VPS13D	vacuolar protein sorting 13 homolog D (S. cerevisiae)	Hs.439381		0	0	0	0	0	0	0	0	-1.76247	0	0	0	0	0	0	0	0	0	0	0	0
	RPE-Choroid MD1 Down	9	LOC100132247	similar to Uncharacterized protein KIAA0220	Hs.720286		0	0	0	0	0	0	0	0	-1.75371	0	0	0	0	0	0	0	0	0	0	0	0
	RPE-Choroid MD1 Down	9	SMYD4	SET and MYND domain containing 4	Hs.514602		0	0	0	0	0	0	0	0	-1.73757	0	0	0	0	0	0	0	0	0	0	0	0
	RPE-Choroid MD1 Down	9	A_24_P910490				0	0	0	0	0	0	0	0	-1.70988	0	0	0	0	0	0	0	0	0	0	0	0
	RPE-Choroid MD1 Down	9	LOC728741	hypothetical LOC728741	Hs.719525		0	0	0	0	0	0	0	0	-1.70671	0	0	0	0	0	0	0	0	0	0	0	0
	RPE-Choroid MD1 Down	9	ENGASE	endo-beta-N-acetylglucosaminidase	Hs.29288		0	0	0	0	0	0	0	0	-1.69801	0	0	0	0	0	0	0	0	0	0	0	0
	RPE-Choroid MD1 Down	9	A_32_P25243				0	0	0	0	0	0	0	0	-1.05403	0	0	0	0	0	0	0	0	0	0	0	0
	RPE-Choroid MD1 Down	9	A_32_P227657		Hs.687789		0	0	0	0	0	0	0	0	-1.69195	0	0	0	0	0	0	0	0	0	0	0	0
	RPE-Choroid MD1 Down	9	A_32_P234294				0	0	0	0	0	0	0	0	-1.68836	0	0	0	0	0	0	0	0	0	0	0	0
	RPE-Choroid MD1 Down	9	A_24_P17011		Hs.657091		0	0	0	0	0	0	0	0	-1.68475	0	0	0	0	0	0	0	0	0	0	0	0
	RPE-Choroid MD1 Down	9	AFAP1L2	actin filament associated protein 1-like 2	Hs.501106		0	0	0	0	0	0	0	0	-1.684	0	0	0	0	0	0	0	0	0	0	0	0
	RPE-Choroid MD1 Down	9	A_23_P430140				0	0	0	0	0	0	0	0	-1.67718	0	0	0	0	0	0	0	0	0	0	0	0
	RPE-Choroid MD1 Down	9	ANKRD36B	ankyrin repeat domain 36B	Hs.532921		0	0	0	0	0	0	0	0	-1.64979	0	0	0	0	0	0	0	0	0	0	0	0
	RPE-Choroid MD1 Down	9	ANO1	anoctamin 1, calcium activated chloride channel	Hs.503074		0	0	0	0	0	0	0	0	-1.24197	0	0	1.04469	0	0	0	0	0	0	0	0	0
	RPE-Choroid MD1 Down	9	A_32_P214054		Hs.614289		0	0	0	0	0	0	0	0	-1.63626	0	0	0	0	0	0	0	0	0	0	0	0
	RPE-Choroid MD1 Down	9	A_24_P922909				0	0	0	0	0	0	0	0	-1.62847	0	0	0	0	0	0	0	0	0	0	0	0
	RPE-Choroid MD1 Down	9	A_23_P89680				0	0	0	0	0	0	0	0	-1.62788	0	0	0	0	0	0	0	0	0	0	0	0
	RPE-Choroid MD1 Down	9	AIM2	absent in melanoma 2	Hs.281898		0	0	0	0	0	0	0	0	-1.62071	0	0	0	0	0	0	0	0	0	0	0	0
	RPE-Choroid MD1 Down	9	SH3KBP1	SH3-domain kinase binding protein 1	Hs.444770		0	0	0	0	0	0	0	0	-1.61917	0	0	0	0	0	0	0	0	0	0	0	0
	RPE-Choroid MD1 Down	9	A_32_P118013				0	0	0	0	0	0	0	0	-1.60901	0	0	0	0	0	0	0	0	0	0	0	0
	RPE-Choroid MD1 Down	9	A_24_P602348				0	0	0	0	0	0	0	0	-1.60717	0	0	0	0	0	0	0	0	0	0	0	0
	RPE-Choroid MD1 Down	9	A_23_P201521				0	0	0	0	0	0	0	0	-1.58595	0	0	0	0	0	0	0	0	0	0	0	0
	RPE-Choroid MD1 Down	9	TNFSF14	tumor necrosis factor (ligand) superfamily, member 14	Hs.129708	x	0	0	0	0	0	0	0	0	-1.58116	0	0	0	0	0	0	0	0	0	0	0	0
	RPE-Choroid MD1 Down	9	VHL	von Hippel-Lindau tumor suppressor	Hs.517792		0	0	0	0	0	0	0	0	-1.57315	0	0	0	0	0	0	0	0	0	0	0	0
	RPE-Choroid MD1 Down	9	A_23_P110655		Hs.658869		0	0	0	0	0	0	0	0	-1.57073	0	0	0	0	0	0	0	0	0	0	0	0
	RPE-Choroid MD1 Down	9	DHH	desert hedgehog homolog (Drosophila)	Hs.524382	x	0	0	0	0	0	0	0	0	-1.56533	0	0	0	0	0	0	0	0	0	0	0	0
	RPE-Choroid MD1 Down	9	A_32_P188850		Hs.660609		0	0	0	0	0	0	0	0	-1.56507	0	0	0	0	0	0	0	0	0	0	0	0
	RPE-Choroid MD1 Down	9	CSAD	cysteine sulfinic acid decarboxylase	Hs.279815		0	0	0	0	0	0	0	0	-1.56221	0	0	0	0	0	0	0	0	0	0	0	0
	RPE-Choroid MD1 Down	9	A_32_P196287				0	0	0	0	0	0	0	0	-1.55601	0	0	0	0	0	0	0	0	0	0	0	0
	RPE-Choroid MD1 Down	9	KLC3	kinesin light chain 3	Hs.298079		0	0	0	0	0	0	0	0	-1.55479	0	0	0	0	0	0	0	0	0	0	0	0
	RPE-Choroid MD1 Down	9	GOLGA9P	golgi autoantigen, golgin subfamily a, 9 pseudogene	Hs.375441		0	0	0	0	0	0	0	0	-1.55074	0	0	0	0	0	0	0	0	0	0	0	0
	RPE-Choroid MD1 Down	9	SCN9A	sodium channel, voltage-gated, type IX, alpha subunit	Hs.439145		0	0	0	0	0	0	0	0	-1.5452	0	0	0	0	0	0	0	0	0	0	0	0
	RPE-Choroid MD1 Down	9	A_32_P203615		Hs.648756		0	0	0	0	0	0	0	0	-1.54347	0	0	0	0	0	0	0	0	0	0	0	0
	RPE-Choroid MD1 Down	9	LOC100133331	hypothetical LOC100133331	Hs.649644		0	0	0	0	0	0	0	0	-1.51836	0	0	0	0	0	0	0	0	0	0	0	0
	RPE-Choroid MD1 Down	9	SLC35E4	solute carrier family 35, member E4	Hs.660384		0	0	0	0	0	0	0	0	-1.51768	0	0	0	0	0	0	0	0	0	0	0	0
	RPE-Choroid MD1 Down	9	A_32_P175125		Hs.656871		0	0	0	0	0	0	0	0	-1.5171	0	0	0	0	0	0	0	0	0	0	0	0
	RPE-Choroid MD1 Down	9	PDLIM5	PDZ and LIM domain 5	Hs.480311		0	0	0	0	0	0	0	0	-1.51657	0	0	0	0	0	0	0	0	0	0	0	0
	RPE-Choroid MD1 Down	9	ANGPTL6	angiopoietin-like 6	Hs.712850	x	0	0	0	0	0	0	0	0	-1.51238	0	0	0	0	0	0	0	0	0	0	0	0
	RPE-Choroid MD1 Down	9	A_32_P6972				0	0	0	0	0	0	0	0	-1.51052	0	0	0	0	0	0	0	0	0	0	0	0
	RPE-Choroid MD1 Down	9	A_32_P134090				0	0	0	0	0	0	0	0	-1.50819	0	0	0	0	0	0	0	0	0	0	0	0
	RPE-Choroid MD1 Down	9	LOC642852	hypothetical LOC642852	Hs.710382		0	0	0	0	0	0	0	0	-1.50175	0	0	0	0	0	0	0	0	0	0	0	0
	RPE-Choroid MD1 Down	9	A_24_P299007				0	0	0	0	0	0	0	0	-1.48838	0	0	0	0	0	0	0	0	0	0	0	0
	RPE-Choroid MD1 Down	9	A_32_P145348				0	0	0	0	0	0	0	0	-0.98733	0	0	0	0	0	0	0	0	0	0	0	0
	RPE-Choroid MD1 Down	9	A_24_P931974				0	0	0	0	0	0	0	0	-1.4813	0	0	0	0	0	0	0	0	0	0	0	0
	RPE-Choroid MD1 Down	9	A_32_P211048				0	0	0	0	0	0	0	0	-1.47937	0	0	0	0	0	0	0	0	0	0	0	0
	RPE-Choroid MD1 Down	9	JPH2	junctophilin 2	Hs.441737		0	0	0	0	0	0	0	0	-1.47693	0	0	0	0	0	0	0	0	0	0	0	0
	RPE-Choroid MD1 Down	9	TSPAN14	tetraspanin 14	Hs.633177		0	0	0	0	0	0	0	0	-1.46724	0	0	0	0	0	0	0	0	0	0	0	0
	RPE-Choroid MD1 Down	9	GM2A	GM2 ganglioside activator	Hs.483873		0	0	0	0	0	0	0	0	-1.46536	0	0	0	0	0	0	0	0	0	0	0	0
	RPE-Choroid MD1 Down	9	TSLP	thymic stromal lymphopoietin	Hs.389874	x	0	0	0	0	0	0	0	0	-1.45298	0	0	0	0	0	0	0	0	0	0	0	0
	RPE-Choroid MD1 Down	9	A_23_P144531		Hs.652825		0	0	0	0	0	0	0	0	-1.44845	0	0	0	0	0	0	0	0	0	0	0	0
	RPE-Choroid MD1 Down	9	A_32_P113887				0	0	0	0	0	0	0	0	-1.43723	0	0	0	0	0	0	0	0	0	0	0	0
	RPE-Choroid MD1 Down	9	A_24_P706983				0	0	0	0	0	0	0	0	-1.4081	0	0	0	0	0	0	0	0	0	0	0	0
	RPE-Choroid MD1 Down	9	MLL	myeloid/lymphoid or mixed-lineage leukemia (trithorax homolog, Drosophila)	Hs.258855		0	0	0	0	0	0	0	0	-1.40339	0	0	0	0	0	0	0	0	0	0	0	0
	RPE-Choroid MD1 Down	9	LIPH	lipase, member H	Hs.351126	x	0	0	0	0	0	0	0	0	-1.39223	0	0	0	0	0	0	0	0	0	0	0	0
	RPE-Choroid MD1 Down	9	MED25	mediator complex subunit 25	Hs.656639		0	0	0	0	0	0	0	0	-1.3774	0	0	0	0	0	0	0	0	0	0	0	0
	RPE-Choroid MD1 Down	9	A_32_P151244		Hs.658369		0	0	0	0	0	0	0	0	-1.35301	0	0	0	0	0	0	0	0	0	0	0	0
	RPE-Choroid MD1 Down	9	CRELD1	cysteine-rich with EGF-like domains 1	Hs.9383		0	0	0	0	0	0	0	0	-1.34932	0	0	0	0	0	0	0	0	0	0	0	0
	RPE-Choroid MD1 Down	9	H6PD	hexose-6-phosphate dehydrogenase (glucose 1-dehydrogenase)	Hs.463511		0	0	0	0	0	0	0	0	-1.33977	0	0	0	0	0	0	0	0	0	0	0	0
	RPE-Choroid MD1 Down	9	A_32_P213946				0	0	0	0	0	0	0	0	-1.33059	0	0	0	0	0	0	0	0	0	0	0	0
	RPE-Choroid MD1 Down	9	NPIPL3	nuclear pore complex interacting protein-like 3	Hs.720286		0	0	0	0	0	0	0	0	-1.32057	0	0	0	0	0	0	0	0	0	0	0	0
	RPE-Choroid MD1 Down	9	A_23_P102816		Hs.375468		0	0	0	0	0	0	0	0	-1.31376	0	0	0	0	0	0	0	0	0	0	0	0
	RPE-Choroid MD1 Down	9	XAF1	XIAP associated factor 1	Hs.441975		0	0	0	0	0	0	0	0	-1.3117	0	0	0	0	0	0	0	0	0	0	0	0
	RPE-Choroid MD1 Down	9	A_24_P919995				0	0	0	0	0	0	0	0	-1.2969	0	0	0	0	0	0	0	0	0	0	0	0
	RPE-Choroid MD1 Down	9	IFIH1	interferon induced with helicase C domain 1	Hs.163173		0	0	0	0	0	0	0	0	-1.28922	0	0	0	0	0	0	0	0	0	0	0	0
	RPE-Choroid MD1 Down	9	A_32_P214758				0	0	0	0	0	0	0	0	-1.2875	0	0	0	0	0	0	0	0	0	0	0	0
	RPE-Choroid MD1 Down	9	A_23_P211603				0	0	0	0	0	0	0	0	-1.28552	0	0	0	0	0	0	0	0	0	0	0	0
	RPE-Choroid MD1 Down	9	A_32_P34926		Hs.550529		0	0	0	0	0	0	0	0	-1.26886	0	0	0	0	0	0	0	0	0	0	0	0
	RPE-Choroid MD1 Down	9	A_24_P483956		Hs.675862		0	0	0	0	0	0	0	0	-1.26454	0	0	0	0	0	0	0	0	0	0	0	0
	RPE-Choroid MD1 Down	9	BIN1	bridging integrator 1	Hs.193163		0	0	0	0	0	0	0	0	-1.25431	0	0	0	0	0	0	0	0	0	0	0	0
	RPE-Choroid MD1 Down	9	NR2F2	nuclear receptor subfamily 2, group F, member 2	Hs.657455		0	0	0	0	0	0	0	0	-1.25025	0	0	0	0	0	0	0	0	0	0	0	0
	RPE-Choroid MD1 Down	9	DKFZP586B0319	DKFZP586B0319 protein	Hs.667735		0	0	0	0	0	0	0	0	-1.24229	0	0	0	0	0	0	0	0	0	0	0	0
	RPE-Choroid MD1 Down	9	A_24_P392099				0	0	0	0	0	0	0	0	-1.2149	0	0	0	0	0	0	0	0	0	0	0	0
	RPE-Choroid MD1 Down	9	C3orf35	chromosome 3 open reading frame 35	Hs.475945		0	0	0	0	0	0	0	0	-1.2132	0	0	0	0	0	0	0	0	0	0	0	0
	RPE-Choroid MD1 Down	9	A_32_P58977				0	0	0	0	0	0	0	0	-1.21135	0	0	0	0	0	0	0	0	0	0	0	0
	RPE-Choroid MD1 Down	9	PIAS2	protein inhibitor of activated STAT, 2	Hs.658013		0	0	0	0	0	0	0	0	-1.20349	0	0	0	0	0	0	0	0	0	0	0	0
	RPE-Choroid MD1 Down	9	A_32_P152882				0	0	0	0	0	0	0	0	-1.20349	0	0	0	0	0	0	0	0	0	0	0	0
	RPE-Choroid MD1 Down	9	TGFB3	transforming growth factor, beta 3	Hs.592317	x	0	0	0	0	0	0	0	0	-1.20091	0	0	0	0	0	0	0	0	0	0	0	0
	RPE-Choroid MD1 Down	9	ENTPD1	ectonucleoside triphosphate diphosphohydrolase 1	Hs.700321		0	0	0	0	0	0	0	0	-1.17883	0	0	0	0	0	0	0	0	0	0	0	0
	RPE-Choroid MD1 Down	9	A_32_P28828				0	0	0	0	0	0	0	0	-1.16991	0	0	0	0	0	0	0	0	0	0	0	0
	RPE-Choroid MD1 Down	9	A_32_P125687		Hs.675358		0	0	0	0	0	0	0	0	-1.15816	0	0	0	0	0	0	0	0	0	0	0	0
	RPE-Choroid MD1 Down	9	A_32_P17343				0	0	0	0	0	0	0	0	-1.1559	0	0	0	0	0	0	0	0	0	0	0	0
	RPE-Choroid MD1 Down	9	ATM	ataxia telangiectasia mutated	Hs.367437		0	0	0	0	0	0	0	0	-1.14638	0	0	0	0	0	0	0	0	0	0	0	0
	RPE-Choroid MD1 Down	9	A_32_P160200				0	0	0	0	0	0	0	0	-1.145	0	0	0	0	0	0	0	0	0	0	0	0
	RPE-Choroid MD1 Down	9	A_32_P197720		Hs.719522		0	0	0	0	0	0	0	0	-1.14339	0	0	0	0	0	0	0	0	0	0	0	0
	RPE-Choroid MD1 Down	9	A_24_P221903		Hs.542533		0	0	0	0	0	0	0	0	-1.14111	0	0	0	0	0	0	0	0	0	0	0	0
	RPE-Choroid MD1 Down	9	UBA7	ubiquitin-like modifier activating enzyme 7	Hs.16695		0	0	0	0	0	0	0	0	-1.13354	0	0	0	0	0	0	0	0	0	0	0	0
	RPE-Choroid MD1 Down	9	A_24_P401124				0	0	0	0	0	0	0	0	-1.09712	0	0	0	0	0	0	0	0	0	0	0	0
	RPE-Choroid MD1 Down	9	A_32_P118556				0	0	0	0	0	0	0	0	-1.09581	0	0	0	0	0	0	0	0	0	0	0	0
	RPE-Choroid MD1 Down	9	IKBKB	inhibitor of kappa light polypeptide gene enhancer in B-cells, kinase beta	Hs.597664		0	0	0	0	0	0	0	0	-1.07685	0	0	0	0	0	0	0	0	0	0	0	0
	RPE-Choroid MD1 Down	9	A_32_P19382		Hs.652450		0	0	0	0	0	0	0	0	-1.0686	0	0	0	0	0	0	0	0	0	0	0	0
	RPE-Choroid MD1 Down	9	A_32_P53183				0	0	0	0	0	0	0	0	-1.06408	0	0	0	0	0	0	0	0	0	0	0	0
	RPE-Choroid MD1 Down	9	A_32_P34495		Hs.663064		0	0	0	0	0	0	0	0	-1.05857	0	0	0	0	0	0	0	0	0	0	0	0
	RPE-Choroid MD1 Down	9	GSX2	GS homeobox 2	Hs.371899		0	0	0	0	0	0	0	0	-1.0514	0	0	0	0	0	0	0	0	0	0	0	0
	RPE-Choroid MD1 Down	9	ZNF541	zinc finger protein 541	Hs.14161		0	0	0	0	0	0	0	0	-1.04755	0	0	0	0	0	0	0	0	0	0	0	0
	RPE-Choroid MD1 Down	9	HIP1	huntingtin interacting protein 1	Hs.329266		0	0	0	0	0	0	0	0	-1.0311	0	0	0	0	0	0	0	0	0	0	0	0
	RPE-Choroid MD1 Down	9	A_32_P76566				0	0	0	0	0	0	0	0	-1.02794	0	0	0	0	0	0	0	0	0	0	0	0
	RPE-Choroid MD1 Down	9	TPSG1	tryptase gamma 1	Hs.592076		0	0	0	0	0	0	0	0	-1.02738	0	0	0	0	0	0	0	0	0	0	0	0
	RPE-Choroid MD1 Down	9	A_23_P28153		Hs.709612		0	0	0	0	0	0	0	0	-1.0249	0	0	0	0	0	0	0	0	0	0	0	0
	RPE-Choroid MD1 Down	9	A_24_P839298				0	0	0	0	0	0	0	0	-1.00432	0	0	0	0	0	0	0	0	0	0	0	0
	RPE-Choroid MD1 Down	9	CYB5R3	cytochrome b5 reductase 3	Hs.700572		0	0	0	0	0	0	0	0	-1.00337	0	0	0	0	0	0	0	0	0	0	0	0
	RPE-Choroid MD1 Down	9	KIAA1652	KIAA1652 protein	Hs.443430		0	0	0	0	0	0	0	0	-0.995841	0	0	0	0	0	0	0	0	0	0	0	0
	RPE-Choroid MD1 Down	9	ETNK2	ethanolamine kinase 2	Hs.497469		0	0	0	0	0	0	0	0	-0.990964	0	0	0	0	0	0	0	0	0	0	0	0
	RPE-Choroid MD1 Down	9	PHKA1	phosphorylase kinase, alpha 1 (muscle)	Hs.201379		0	0	0	0	0	0	0	0	-0.98725	0	0	0	0	0	0	0	0	0	0	0	0
	RPE-Choroid MD1 Down	9	A_32_P110485		Hs.661374		0	0	0	0	0	0	0	0	-0.98327	0	0	0	0	0	0	0	0	0	0	0	0
	RPE-Choroid MD1 Down	9	SSFA2	sperm specific antigen 2	Hs.591602		0	0	0	0	0	0	0	0	-0.980096	0	0	0	0	0	0	0	0	0	0	0	0
	RPE-Choroid MD1 Down	9	A_24_P187119				0	0	0	0	0	0	0	0	-0.974262	0	0	0	0	0	0	0	0	0	0	0	0
	RPE-Choroid MD1 Down	9	LCE1C	late cornified envelope 1C	Hs.516429		0	0	0	0	0	0	0	0	-0.970682	0	0	0	0	0	0	0	0	0	0	0	0
	RPE-Choroid MD1 Down	9	LOC100129122	hypothetical LOC100129122	Hs.344872		0	0	0	0	0	0	0	0	-0.966587	0	0	0	0	0	0	0	0	0	0	0	0
	RPE-Choroid MD1 Down	9	A_32_P209582				0	0	0	0	0	0	0	0	-0.956099	0	0	0	0	0	0	0	0	0	0	0	0
	RPE-Choroid MD1 Down	9	SNED1	sushi, nidogen and EGF-like domains 1	Hs.471834		0	0	0	0	0	0	0	0	-0.90649	0	0	0	0	0	0	0	0	0	0	0	0
	RPE-Choroid MD2 Down	21	FREQ	frequenin homolog (Drosophila)	Hs.642946		0	0	0	0	0	0	0	0	0	-5.47499	-2.02982	-3.87304	0	0	0	0	0	0	0	0	0
	RPE-Choroid MD2 Down	21	KCTD15	potassium channel tetramerisation domain containing 15	Hs.221873		0	0	0	0	0	0	0	0	0	-4.30088	0	-3.55903	0	0	0	0	0	0	0	-3.2413	0
	RPE-Choroid MD2 Down	21	SLC6A10P	solute carrier family 6 (neurotransmitter transporter, creatine), member 10 (pseudogene)	Hs.511840		0	0	0	0	0	0	0	0	0	-4.97136	-3.17148	-1.99725	0	0	0	0	0	0	0	0	0
	RPE-Choroid MD2 Down	21	IKZF1	IKAROS family zinc finger 1 (Ikaros)	Hs.488251		0	0	0	0	0	0	0	0	0	-4.0725	-1.25219	-4.27817	0	0	0	0	0	0	0	0	0
	RPE-Choroid MD2 Down	21	TUBA1A	tubulin, alpha 1a	Hs.654422		0	0	0	0	0	0	0	0	0	-3.87124	0	-4.12167	0	0	0	0	0	0	0	0	0
	RPE-Choroid MD2 Down	21	ATXN7L1	ataxin 7-like 1	Hs.489603		0	0	0	0	0	0	0	0	0	-2.26442	-1.77177	0	0	0	0	0	0	0	0	0	0
	RPE-Choroid MD2 Down	21	CD8A	CD8a molecule	Hs.85258	x	0	0	0	0	0	0	0	0	0	-4.21988	-2.18533	-2.25933	0	0	0	0	0	0	0	0	0
	RPE-Choroid MD2 Down	21	KCNN4	potassium intermediate/small conductance calcium-activated channel, subfamily N, member 4	Hs.10082		0	0	0	-2.28325	0	-1.7456	0	0	0	-3.15616	-2.89325	-1.09422	0	0	0	0	0	0	0	0	0
	RPE-Choroid MD2 Down	21	HTRA4	HtrA serine peptidase 4	Hs.661014		0	0	0	0	0	0	0	0	0	-3.40842	-1.56786	-3.37338	0	0	0	0	0	0	0	0	0
	RPE-Choroid MD2 Down	21	CHI3L2	chitinase 3-like 2	Hs.514840		0	0	0	-1.29742	0	0	0	0	0	-3.8767	-1.76726	-2.07921	0	0	0	0	0	0	0	0	0
	RPE-Choroid MD2 Down	21	A_32_P46456				0	0	0	0	0	0	0	0	0	-2.71636	-3.48606	0	0	0	0	0	1.30605	0	0	1.05414	0
	RPE-Choroid MD2 Down	21	MRC2	mannose receptor, C type 2	Hs.7835		0	0	0	0	0	0	0	0	0	-3.67383	-2.31494	-1.77888	0	0	0	0	0	0	0	0	0
	RPE-Choroid MD2 Down	21	A_23_P98671		Hs.559181		0	0	0	0	0	-1.78831	0	0	-1.12616	-3.32963	-2.45809	0	0	0	0	0	0	0	0	0	0
	RPE-Choroid MD2 Down	21	PTGIS	prostaglandin I2 (prostacyclin) synthase	Hs.302085		0	0	0	0	0	0	0	0	0	-3.07744	-2.98513	-1.22201	0	0	0	0	0	0	0	0	0
	RPE-Choroid MD2 Down	21	MPRIP	myosin phosphatase Rho interacting protein	Hs.462341		0	0	0	0	0	0	0	0	0	-3.79394	-1.96497	0	0	0	0	0	0	0	0	0	0
	RPE-Choroid MD2 Down	21	GRAMD1A	GRAM domain containing 1A	Hs.515351		0	0	0	0	0	0	0	0	0	-3.81953	0	-1.68243	0	0	0	0	0	0	0	0	0
	RPE-Choroid MD2 Down	21	A_32_P34703				0	0	0	0	0	0	0	0	0	-2.6758	-1.41683	-1.8607	0	0	0	1.72225	1.10538	0	0	0	0
	RPE-Choroid MD2 Down	21	TTC23	tetratricopeptide repeat domain 23	Hs.513195		0	0	0	0	0	0	0	0	0	-3.4587	-1.80303	-1.52794	0	0	0	0	0	0	0	0	0
	RPE-Choroid MD2 Down	21	HNRPDL	heterogeneous nuclear ribonucleoprotein D-like	Hs.527105		0	0	0	0	0	0	0	0	0	-2.85812	-1.40509	-1.38983	0	0	0	0	0	0	0	0	0
	RPE-Choroid MD2 Down	21	C2orf89	chromosome 2 open reading frame 89	Hs.469134		0	0	0	0	0	0	0	0	0	-3.08326	-2.52592	-1.04928	0	0	0	0	0	0	0	0	0
	RPE-Choroid MD2 Down	21	A_32_P155984				0	0	0	0	0	0	0	0	1.65232	-2.65633	-2.0968	0	0	0	0	0	0	1.2863	0	0	0
	RPE-Choroid MD2 Down	21	A_32_P104417		Hs.151274		0	0	0	0	0	0	0	0	0	-3.217	-1.54672	-1.91449	0	0	0	0	0	0	0	0	0
	RPE-Choroid MD2 Down	21	LILRB3	leukocyte immunoglobulin-like receptor, subfamily B (with TM and ITIM domains), member 3	Hs.631592		0	0	0	0	0	0	0	0	0	-3.18597	-2.33908	0	0	0	0	0	0	0	0	0	0
	RPE-Choroid MD2 Down	21	LOC388630	UPF0632 protein A	Hs.576171		0	0	0	0	0	0	0	0	0	-2.9556	-2.36313	-1.26584	0	0	0	0	0	0	0	0	0
	RPE-Choroid MD2 Down	21	AKAP12	A kinase (PRKA) anchor protein 12	Hs.371240		0	0	0	0	0	0	0	0	0	-2.82354	0	-1.35694	0	0	0	0	0	0	0	0	0
	RPE-Choroid MD2 Down	21	SLC7A4	solute carrier family 7 (cationic amino acid transporter, y+ system), member 4	Hs.197116		0	0	0	0	0	0	0	0	0	-2.77724	-2.49478	0	0	0	0	0	0	0	0	-1.32261	0
	RPE-Choroid MD2 Down	21	FLJ30064	hypothetical protein LOC644975			0	0	0	0	0	0	0	0	0	-3.06013	0	-2.3979	0	0	0	0	0	0	0	0	0
	RPE-Choroid MD2 Down	21	IL1R1	interleukin 1 receptor, type I	Hs.701982		0	0	0	0	0	0	0	0	0	-2.71374	-2.72161	0	0	0	0	0	0	0	0	0	0
	RPE-Choroid MD2 Down	21	SH3RF3	SH3 domain containing ring finger 3	Hs.535157		0	0	0	0	0	0	0	0	0	-3.35714	0	-1.83701	0	0	0	0	0	0	0	0	0
	RPE-Choroid MD2 Down	21	MYO1G	myosin IG	Hs.37617		0	0	0	0	0	0	0	0	0	-2.91718	-2.45507	0	0	0	0	0	0	0	0	0	0
	RPE-Choroid MD2 Down	21	RETN	resistin	Hs.283091	x	0	0	0	0	0	0	0	0	0	-2.99848	-1.59195	-1.76818	0	0	0	0	0	0	0	0	0
	RPE-Choroid MD2 Down	21	CUL4B	cullin 4B	Hs.102914		0	0	0	0	0	0	0	0	0	-3.03704	-2.22317	0	0	0	0	0	0	0	0	0	0
	RPE-Choroid MD2 Down	21	ADRBK2	adrenergic, beta, receptor kinase 2	Hs.657494		0	0	0	0	0	0	0	0	0	-2.27544	-2.18915	0	0	0	0	0	0	0	0	0	0
	RPE-Choroid MD2 Down	21	WDR46	WD repeat domain 46	Hs.520063		0	0	0	0	0	0	0	0	0	-2.63237	-2.03769	-1.80418	0	0	0	0	0	0	0	0	0
	RPE-Choroid MD2 Down	21	GMPPB	GDP-mannose pyrophosphorylase B			0	0	0	0	0	0	0	0	0	-2.70025	0	-2.5158	0	0	0	0	0	0	0	0	0
	RPE-Choroid MD2 Down	21	CORO1A	coronin, actin binding protein, 1A	Hs.415067		0	0	0	0	0	0	0	0	0	-2.98098	-2.07482	0	0	0	0	0	0	0	0	0	0
	RPE-Choroid MD2 Down	21	CLEC2D	C-type lectin domain family 2, member D	Hs.268326		0	0	0	0	0	0	0	0	0	-1.60964	-2.27585	-2.02676	0	0	0	0	0	0	0	0	0
	RPE-Choroid MD2 Down	21	PLXNC1	plexin C1	Hs.584845		0	0	0	0	0	0	0	0	1.71587	-2.47344	-1.6057	-0.970539	0	0	0	0	0	0	0	0	0
	RPE-Choroid MD2 Down	21	A_32_P232883				0	0	0	0	0	0	0	0	0	-2.14642	-2.75416	0	0	0	0	0	0	0	0	0	0
	RPE-Choroid MD2 Down	21	SNX8	sorting nexin 8	Hs.584900		0	0	0	0	0	0	0	0	0	-2.25049	-2.62807	0	0	0	0	0	0	0	0	0	0
	RPE-Choroid MD2 Down	21	TUBA1C	tubulin, alpha 1c	Hs.719091		0	0	0	0	0	0	0	0	0	-2.41231	0	-1.82099	0	0	0	0	-1.25411	0	0	0	0
	RPE-Choroid MD2 Down	21	TMEM26	transmembrane protein 26	Hs.623955		0	0	0	0	0	0	0	0	0	-2.45851	-1.98789	-1.15144	0	0	0	0	0	0	0	0	0
	RPE-Choroid MD2 Down	21	A_23_P119850				0	0	0	0	0	0	0	0	0	-2.68607	-1.50878	-1.32068	0	0	0	0	0	0	0	0	0
	RPE-Choroid MD2 Down	21	A_24_P753760				0	0	0	0	0	0	0	0	0	-2.73042	-1.599	0	0	0	0	0	0	0	0	0	0
	RPE-Choroid MD2 Down	21	VDR	vitamin D (1,25- dihydroxyvitamin D3) receptor	Hs.524368		0	0	0	0	0	0	0	0	0	-2.80063	-1.46717	0	0	0	0	0	0	0	0	0	0
	RPE-Choroid MD2 Down	21	A_32_P74206				0	0	0	0	0	0	0	0	0	-2.47412	-1.60504	-1.20122	0	0	0	0	0	0	0	0	0
	RPE-Choroid MD2 Down	21	CCR7	chemokine (C-C motif) receptor 7	Hs.370036		0	0	0	0	0	0	0	0	0	-2.02228	0	-1.56168	0	0	0	0	0	0	-1.45185	-1.22713	0
	RPE-Choroid MD2 Down	21	ASAM	adipocyte-specific adhesion molecule	Hs.591949		0	0	0	0	0	0	0	0	0	-2.54405	-1.33117	-1.18568	0	0	0	0	0	0	0	0	0
	RPE-Choroid MD2 Down	21	FARP1	FERM, RhoGEF (ARHGEF) and pleckstrin domain protein 1 (chondrocyte-derived)	Hs.403917		0	0	0	0	0	0	0	0	0	-1.94757	-2.30181	0	0	0	0	0	0	0	0	0	0
	RPE-Choroid MD2 Down	21	TUBA3D	tubulin, alpha 3d	Hs.503749		0	0	0	0	0	0	0	0	0	-2.07879	0	-1.34313	0	0	0	0	-1.20903	0	0	0	0
	RPE-Choroid MD2 Down	21	C17orf60	chromosome 17 open reading frame 60	Hs.631749		0	0	0	0	0	0	0	0	0	-2.53843	-1.60412	0	0	0	0	0	0	0	0	0	0
	RPE-Choroid MD2 Down	21	FAM26E	family with sequence similarity 26, member E			0	0	0	0	0	0	0	0	0	-2.43454	-1.21361	-1.31507	0	0	0	0	0	0	0	0	0
[truncated: 1,025 more rows]

## Sheet: Table S3-Retina
	Table S3. Retina AMD Disease Modules and clusters, related to Figure 2.
	A Cluster number reported by AutoSOME software tool [46].
	B Official gene symbol is shown if possible, otherwise Agilent probe ID (Whole Human Genome 4x44K platform) is given.
	C Secreted gene products were identified using UnitProt Keywords (http://www.uniprot.org/keywords/) and DAVID [52]
	D Significance scores are described in Materials and Methods of primary text.
	Abbreviations: Macula (Mac), Extramacula (Xmac)
	Disease Module	Cluster No.A	Gene/Probe SymbolB	Gene Description	Unigene	SecretedC	Significance Scores for each Disease Class and Gene/ProbeD
							Global	Global Mac	Global XMac	MD	MD Mac	MD XMac	MD1	MD1 Mac	MD1 XMac	MD2	MD2 Mac	MD2 XMac	Dry AMD	Dry AMD Mac	Dry AMD XMac	GA	GA Mac	GA XMac	CNV	CNV Mac	CNV XMac
	Retina Global Up	43	LOC100294179	similar to MHC class I A	Hs.181244		4.97916	2.94069	2.61766	0	0	0	0	0	0	1.39707	0	0	2.86971	1.42156	1.80861	3.70307	4.4002	1.38941	4.69259	4.36968	2.12271
	Retina Global Up	43	HLA-A	major histocompatibility complex, class I, A	Hs.181244		4.76007	0	2.47479	0	0	0	0	0	0	0	0	0	0	0	1.78159	2.33733	1.20648	1.20137	2.32846	1.57441	0
	Retina Global Up	43	ITGB1BP2	integrin beta 1 binding protein (melusin) 2	Hs.109999		4.34374	3.28016	0	0	0	0	0	0	0	1.17569	0	4.73254	4.21999	0	3.28028	1.05981	1.46429	0	1.21661	2.02324	0
	Retina Global Up	43	C1S	complement component 1, s subcomponent	Hs.458355		3.66115	2.86739	0	0	0	0	0	0	0	1.87581	1.37128	0	0	0	0	2.7913	3.08943	0	1.86543	2.20739	0
	Retina Global Up	43	IGFBP2	insulin-like growth factor binding protein 2, 36kDa	Hs.438102	x	3.21084	1.8387	0	0	0	0	0	0	0	0	0	0	0	0	0	2.68749	2.05955	1.12757	1.25107	1.25999	0
	Retina Global Up	43	C4B	complement component 4B (Chido blood group)	Hs.720022	x	3.04017	2.87262	0	0	0	0	0	0	0	4.21667	4.16602	0	1.70982	1.48176	0	4.49676	2.43625	1.74744	3.61081	3.11729	0
	Retina Global Up	43	MOXD1	monooxygenase, DBH-like 1	Hs.6909		3.00802	2.71671	0	0	0	0	0	0	0	1.07806	0	0	2.05908	1.85462	0	2.11516	2.79117	0	1.94558	2.89888	0
	Retina Global Up	43	C10orf18	chromosome 10 open reading frame 18	Hs.432548		2.90635	1.28754	2.12956	0	0	0	0	0	0	1.96941	2.81811	0	0	0	1.32881	4.20522	1.9343	2.80725	2.63349	1.30854	1.49685
	Retina Global Up	43	CRYM	crystallin, mu	Hs.924		2.89224	2.7836	0	0	0	0	0	0	0	0	0	0	0	1.46234	0	3.77254	2.21541	1.29911	5.43177	3.70573	1.68724
	Retina Global Up	43	CP	ceruloplasmin (ferroxidase)	Hs.558314	x	2.8139	2.59668	0	0	0	0	0	0	0	1.68863	0	4.85827	1.76408	1.56943	0	3.06079	3.51085	0	2.1275	2.543	0
	Retina Global Up	43	B2M	beta-2-microglobulin	Hs.534255	x	2.77736	2.14494	1.57147	0	0	0	0	0	0	0	3.32954	0	1.47591	0	1.04547	3.01355	4.99975	1.36359	2.2963	3.0373	1.01877
	Retina Global Up	43	A_24_P659202				2.58703	2.27838	0	0	0	0	0	0	0	2.69225	3.60684	0	1.43006	1.19543	0	4.94548	2.47636	2.28921	4.72524	3.51935	1.3915
	Retina Global Up	43	TTC12	tetratricopeptide repeat domain 12	Hs.288772		2.5453	0	2.48993	1.30355	0	1.4749	1.46364	0	1.3614	0	0	0	0	0	1.54192	0	0	0	2.86547	1.52073	1.36334
	Retina Global Up	43	C3	complement component 3	Hs.529053	x	2.42049	2.79376	0	0	0	0	0	0	0	1.74872	6.50923	0	0	0	0	5.62049	2.77368	2.45895	3.58258	2.455	1.13962
	Retina Global Up	43	RGS1	regulator of G-protein signaling 1	Hs.75256		2.34749	1.67069	0	0	0	1.21985	0	0	1.24198	0	0	0.956867	1.91277	1.3534	0	2.05336	1.46943	0	1.85887	2.14528	0
	Retina Global Up	43	DEFB119	defensin, beta 119	Hs.516998	x	2.32447	0	1.7232	0.994201	0	1.25886	0	-1.6114	0	1.81748	0	0	3.02525	1.55766	1.7644	1.68499	0	1.05733	0	0	0
	Retina Global Up	43	NPVF	neuropeptide VF precursor	Hs.60473	x	1.93685	1.32356	0	0	0	0	0	0	0	1.52376	0	3.13899	2.07194	1.35383	1.03434	1.73971	2.11856	0	1.81072	2.56933	0
	Retina Global Up	43	CYR61	cysteine-rich, angiogenic inducer, 61	Hs.8867	x	1.33583	0	1.03486	0	0	1.38498	0	0	0	0	0	2.34699	0	0	0	0	0	0	1.12168	0	0
	Retina Global Up	43	RBM3	RNA binding motif (RNP1, RRM) protein 3	Hs.301404		1.27173	0	0	1.05859	0	0	3.51666	2.25594	1.66333	0	0	0	0	0	0	0	0	0	1.24257	0	0
	Retina Global Up	43	A_32_P133182		Hs.664180		1.15749	1.59076	0	0	0	0	-2.46628	-2.29807	0	1.27333	0	0	0	0	0	2.10936	3.23465	0	0	2.21493	0
	Retina Global Up	43	FAM111A	family with sequence similarity 111, member A	Hs.150651		0	4.08701	0	0	0	0	0	0	0	0	1.00206	0	0	0	0	2.76051	2.67324	0	3.93825	3.30849	0
	Retina Global Up	43	A_32_P229447				0	3.74657	0	0	0	0	0	2.19699	0	0	0	0	0	0	0	2.05804	1.6539	0	4.1612	2.98199	0
	Retina Global Up	43	A_23_P95917	Cw; HLA class I histocompatibility antigen, Cw-5 alpha chain precursor (MHC class I antigen Cw*5)	Hs.654404		0	3.49368	0	0	0	0	0	0	0	1.98033	1.3055	0	0	1.61964	0	2.67864	4.22398	1.01297	3.16676	2.41925	0
	Retina Global Up	43	TNC	tenascin C	Hs.143250	x	0	3.36342	0	0	0	0	0	0	0	0	2.55208	0	0	0	0	0	2.42356	0	3.1691	3.12124	0
	Retina Global Up	43	NDUFA10	NADH dehydrogenase (ubiquinone) 1 alpha subcomplex, 10, 42kDa	Hs.277677		0	2.99986	0	0	1.88549	0	1.46493	1.13846	0	0	0	0	0	0	0	1.86366	0	1.1104	3.41003	1.30265	2.90088
	Retina Global Up	43	MAOB	monoamine oxidase B	Hs.654473		0	2.91026	0	0	0	0	0	0	0	0	0	0	0	0	0	2.84645	1.82514	0	3.20049	3.08281	0
	Retina Global Up	43	KCNE1L	KCNE1-like	Hs.522753		0	2.60481	0	0	0	0	0	0	0	0	0	-1.8978	0	2.05873	0	1.5419	1.78378	0	4.66187	4.27464	2.17593
	Retina Global Up	43	MARVELD1	MARVEL domain containing 1	Hs.700969		0	2.58866	0	0	0	0	1.21568	0	0	0	0	0	0	0	0	0	2.10227	0	3.16405	1.86871	0
	Retina Global Up	43	A_23_P125109	B*15; HLA class I histocompatibility antigen, B-8 alpha chain precursor (MHC class I antigen B*8)			0	2.54966	0	0	0	0	0	0	0	2.45782	1.22509	0	0	1.57758	0	0	0	0	0	1.12104	0
	Retina Global Up	43	FAM181A	family with sequence similarity 181, member A	Hs.525550		0	2.51208	0	0	0	0	0	0	0	0	0	0	0	0	0	1.48211	1.6006	0	5.5169	3.64371	2.77942
	Retina Global Up	43	A_24_P623768		Hs.720242		0	2.50096	0	0	0	0	0	0	0	0	0	0	1.74087	1.74518	0	1.41169	1.39848	0	1.58022	2.50232	0
	Retina Global Up	43	AHSA2	AHA1, activator of heat shock 90kDa protein ATPase homolog 2 (yeast)	Hs.655602		0	2.48761	0	0	0	0	0	0	0	3.0677	2.01064	0	5.36866	3.36102	2.32802	0	0	0	0	0	0
	Retina Global Up	43	HGF	hepatocyte growth factor (hepapoietin A; scatter factor)	Hs.396530		0	2.45205	0	0	0	0	-3.12873	-3.58261	0	2.54621	1.82256	0	0	1.32363	0	0	1.28765	0	0	2.31993	0
	Retina Global Up	43	A_24_P561165	Maps to SERPING1	Hs.384598	x	0	2.44457	0	0	0	0	0	0	0	3.42041	2.11799	0	0	0	0	2.66452	2.01994	0	1.99012	2.25136	0
	Retina Global Up	43	NNMT	nicotinamide N-methyltransferase	Hs.503911		0	2.40066	0	0	0	0	0	0	0	0	0	0	0	1.34931	0	1.01681	1.02265	0	0	2.41269	0
	Retina Global Up	43	SCRG1	stimulator of chondrogenesis 1	Hs.7122	x	0	2.3022	0	0	0	0	0	0	0	0	0	0	0	0	0	1.75561	3.935	0	2.57164	4.10611	0
	Retina Global Up	43	CLIC5	chloride intracellular channel 5	Hs.485489		0	2.19433	0	0	1.46487	0	0	2.02161	0	2.71562	5.09357	0	0	0	0	1.19203	0	1.04697	3.41754	2.93733	0
	Retina Global Up	43	TGFB2	transforming growth factor, beta 2	Hs.133379	x	0	2.04907	0	0	0	0	0	0	0	0	1.07114	0	0	0	0	1.50719	2.25092	0	2.87174	2.03162	0
	Retina Global Up	43	ZIC1	Zic family member 1 (odd-paired homolog, Drosophila)	Hs.647962		0	2.04707	0	0	0	0	0	0	0	0	1.40654	0	0	0	0	1.25284	1.81531	0	1.95784	1.69118	0
	Retina Global Up	43	SLPI	secretory leukocyte peptidase inhibitor	Hs.517070	x	0	2.0364	0	0	0	0	0	0	0	0	0	0	1.8016	1.1619	0	0	0	0	0	0	0
	Retina Global Up	43	F5	coagulation factor V (proaccelerin, labile factor)	Hs.30054	x	0	2.03502	0	0	0	0	0	0	0	1.1298	1.36516	0	0	0	0	0	0	0	1.71888	1.83517	0
	Retina Global Up	43	CFI	complement factor I	Hs.312485	x	0	2.00548	0	0	0	0	0	0	0	0	0	0	0	0	0	3.44293	4.33259	0	3.41315	4.32843	0
	Retina Global Up	43	SEC14L3	SEC14-like 3 (S. cerevisiae)	Hs.505601		0	1.96954	0	2.6214	2.06856	1.77835	2.64352	2.05319	2.14884	0	0	0	0	0	0	0	0	0	2.24342	2.27418	0
	Retina Global Up	43	ANO3	anoctamin 3	Hs.91791		0	1.74171	1.64966	0	0	0	0	0	0	0.979997	0	0	1.97601	0	1.34432	1.73672	0	0	1.72615	2.59832	0
	Retina Global Up	43	GRP	gastrin-releasing peptide	Hs.153444	x	0	1.70571	0	1.08898	0	1.07747	0	0	0	1.85859	2.70712	0	0	0	0	1.97154	2.46019	0	1.71171	3.13384	0
	Retina Global Up	43	CHST6	carbohydrate (N-acetylglucosamine 6-O) sulfotransferase 6	Hs.655622		0	1.64725	0	0	0	0	0	0	-1.07885	0	0	0	0	1.84523	0	0	0	0	0	1.84951	0
	Retina Global Up	43	A_32_P136871				0	1.34478	0	0	0	0	0	0	0	0	0	0	0	0	0	0	0	0	1.29147	0	0
	Retina Global Up	43	FCGBP	Fc fragment of IgG binding protein	Hs.111732	x	0	1.31204	0	0	0	0	-1.04941	0	0	4.99141	2.6658	1.3278	0	0	0	0	0.966104	0	0	1.38934	0
	Retina Global Up	43	SERPINA5	serpin peptidase inhibitor, clade A (alpha-1 antiproteinase, antitrypsin), member 5	Hs.159628	x	0	1.27911	0	0	0	0	0	0	0	0	1.44533	0	0	0	0	1.92575	1.26771	0	3.4154	2.63987	1.354
	Retina Global Up	43	SERPINA3	serpin peptidase inhibitor, clade A (alpha-1 antiproteinase, antitrypsin), member 3	Hs.534293	x	0	1.21448	0	0	0	0	-1.69504	0	-1.36649	1.51319	2.62795	0	0	0	0	2.07255	1.51248	0	1.50255	1.63111	0
	Retina Global Up	43	PFKFB3	6-phosphofructo-2-kinase/fructose-2,6-biphosphatase 3	Hs.195471		0	1.17751	0	0	0	0	0	0	0	0	0	0	0	0	0	0	0	0	1.33536	0	0
	Retina Global Up	43	OXTR	oxytocin receptor	Hs.2820		0	1.17059	0	0	0	0	0	0	0	0	0	0	0	0	0	1.33373	1.08863	0	1.81499	2.28122	0
	Retina Global Up	43	ZFP36	zinc finger protein 36, C3H type, homolog (mouse)	Hs.534052		0	1.13725	0	0	0	0	0	0	0	0	0	0	1.22716	0	0	0	0	0	0	0	0
	Retina Global Up	43	TMEM169	transmembrane protein 169	Hs.334916		0	0	2.65556	0	0	3.40967	0	0	2.72615	0	0	-5.32126	0	0	0	0	0	2.53241	0	0	3.36551
	Retina Global Up	43	RIC8B	resistance to inhibitors of cholinesterase 8 homolog B (C. elegans)	Hs.131306		0	0	2.30971	0	0	0	0	0	0	0	1.19823	-6.65248	0	0	0	1.38103	0	0	0	0	1.81521
	Retina Global Up	43	PRPS1	phosphoribosyl pyrophosphate synthetase 1	Hs.56		0	0	1.39689	0	0	0	0	0	0	0	0	0	0	0	0	0.987538	0	1.24694	2.87951	1.48587	2.19574
	Retina Global Up	43	C21orf29	chromosome 21 open reading frame 29	Hs.660703	x	0	0	1.27428	0	0	0	0	0	0	0	0	2.54329	0	0	0	1.61169	0	0	0	0	0
	Retina MD Up	63	HES1	hairy and enhancer of split 1, (Drosophila)	Hs.250666		0	0	0	0	1.50561	0	0	0	0	1.81068	1.12096	6.205	0	0	0	0	0	0	0	0	0
	Retina MD Up	63	SEPT12				0	0	0	2.63705	2.70012	0	1.32708	1.59739	0	3.05014	1.61141	3.53449	0	0	0	0	0	0	0	0	0
	Retina MD Up	63	CYB5R2	cytochrome b5 reductase 2	Hs.414362		0	0	0	1.6611	1.31567	0	0	0	0	3.95644	3.52969	0	0	0	0	0	0	0	0	0	0
	Retina MD Up	63	A_32_P101490		Hs.679081		0	0	0	0	2.33325	0	0	1.21071	0	0	2.47461	0	0	0	0	0	0	0	0	-1.77992	0
	Retina MD Up	63	LOC400891	chromosome 14 open reading frame 166B pseudogene	Hs.291198		0	0	0	0	1.67465	0	0	0	0	2.5965	2.51659	0	0	0	0	0	0	0	0	0	0
	Retina MD Up	63	A_24_P298228				0	0	0	0	2.05627	0	0	1.9223	0	0	1.56657	0	0	0	1.00537	0	0	0	0	0	0
	Retina MD Up	63	GGTLC1	gamma-glutamyltransferase light chain 1	Hs.355394		0	0	0	2.48043	1.49312	0	0	0	0	1.7009	0	0	0	0	0	0	0	0	0	1.99825	0
	Retina MD Up	63	PCDH10	protocadherin 10	Hs.192859		0	0	0	0	1.76339	0	1.37966	1.4866	0	0	0	0	0	0	0	0	0	0	0	0	0
	Retina MD Up	63	A_32_P207420				0	0	0	0	1.85239	0	0	0	0	1.83088	1.42913	0	0	0	0	0	0	0	0	0	0
	Retina MD Up	63	FBXW2	F-box and WD repeat domain containing 2	Hs.494985		0	0	0	0	1.53733	0	0	0	0	0	1.31525	-1.95648	0	0	0	0	0	0	0	0	0
	Retina MD Up	63	AGPS	alkylglycerone phosphate synthase	Hs.516543		0	0	0	0	2.32517	0	0	1.5339	0	0	0	0	0	0	0	0	0	0	0	0	0
	Retina MD Up	63	FXYD1	FXYD domain containing ion transport regulator 1	Hs.442498		0	0	0	0	1.60347	0	0	0	0	0	0	0	0	0	0	0	0	0	0	2.24704	0
	Retina MD Up	63	NQO1	NAD(P)H dehydrogenase, quinone 1	Hs.406515		0	0	0	1.72965	0.968302	1.00645	0	0	0	1.15537	0	0	0	0	0	0	0	0	0	0	0
	Retina MD Up	63	A_24_P354849		Hs.597961		0	0	0	0	1.45104	0	0	0	0	0	0	0	0	0	0	0	0	0	0	0	0
	Retina MD Up	63	FLJ39582	hypothetical LOC439931	Hs.517430		0	0	0	0	1.50461	0	0	1.23542	0	0	0	0	0	0	0	0	0	-1.09	0	0	0
	Retina MD Up	63	LOC648740	ACTB pseudogene	Hs.721681		0	0	0	0	1.17092	0	0	0	0	1.14525	1.23637	0	0	0	0	0	0	0	0	0	0
	Retina MD Up	63	ARSD	arylsulfatase D	Hs.528631		0	0	0	0	1.10555	0	1.08478	1.02211	0	0	0	0	0	0	0	0	0	0	0	0	0
	Retina MD Up	63	EGR1	early growth response 1	Hs.326035		0	0	0	0	1.22875	0	0	0	0	1.27315	0	0	0	0	0	0	0	0	0	0	0
	Retina MD Up	63	RNF170	ring finger protein 170	Hs.491626		0	0	0	0	1.63335	0	0	0	0	0	0	0	0	0	0	0	0	0	0	0	0
	Retina MD Up	63	A_23_P380379		Hs.407154		0	0	0	0	1.08354	0	1.18623	0	0	0	0	0	0	0	0	0	0	0	0	0	0
	Retina MD Up	63	MUC5AC	mucin 5AC, oligomeric mucus/gel-forming	Hs.721515	x	0	0	0	0	1.4488	0	0	0	0	0	0	0	0	0	0	0	0	0	0	0	0
	Retina MD Up	54	PGAP1	post-GPI attachment to proteins 1	Hs.229988		0	0	0	0	0	1.63739	0	0	0	2.09617	0	0	0	0	0	0	-1.33388	0	0	0	0
	Retina MD Up	54	CNGB3	cyclic nucleotide gated channel beta 3	Hs.154433		0	0	0	0	0	2.41317	0	0	0	0	0	0	0	0	0	0	0	0	0	0	0
	Retina MD Up	54	A_24_P33525				0	0	0	0	0	2.3963	0	0	0	0	0	0	0	0	0	0	0	0	0	0	0
	Retina MD Up	54	A_24_P110306		Hs.683165		0	0	0	0	0	1.87032	0	0	0	0	0	1.17428	0	0	0	0	0	0	0	0	0
	Retina MD Up	54	ATP7A	ATPase, Cu++ transporting, alpha polypeptide	Hs.496414		0	0	0	0	0	1.40989	0	0	0	0	0	1.59764	0	0	0	0	0	0	0	0	0
	Retina MD Up	54	A_24_P621701				0	0	0	0	0	1.15187	0	0	0	1.59926	0	0	0	0	0	0	0	0	0	0	0
	Retina MD Up	54	HSPB3	heat shock 27kDa protein 3	Hs.41707		0	0	0	0	0	1.54744	0	0	0	0	0	0	0	0	0	0	0	0	0	0	0
	Retina MD Up	54	A_24_P711050				0	0	0	0	0	1.52884	0	0	0	0	0	0	0	0	0	0	0	0	0	0	0
	Retina MD Up	54	DDO	D-aspartate oxidase	Hs.591348		0	0	0	0	0	1.52557	0	0	0	0	0	0	0	0	0	0	0	0	0	0	0
	Retina MD Up	54	A_24_P703642		Hs.503451		0	0	0	0	0	1.52388	0	0	0	0	0	0	0	0	0	0	0	0	0	0	0
	Retina MD Up	54	LOC344382	similar to unr-interacting protein			0	0	0	0	0	1.50582	0	0	0	0	0	0	0	0	0	0	0	0	0	0	0
	Retina MD Up	54	CT45A5	cancer/testis antigen family 45, member A5	Hs.535081		0	0	0	0	0	1.5017	0	0	0	0	0	0	0	0	0	0	0	0	0	0	0
	Retina MD Up	54	FDXACB1	ferredoxin-fold anticodon binding domain containing 1	Hs.697132		0	0	0	0	0	1.48749	0	0	0	0	0	0	0	0	0	0	0	0	0	0	0
	Retina MD Up	54	A_24_P490746				0	0	0	0	0	1.47274	0	0	0	0	0	0	0	0	0	0	0	0	0	0	0
	Retina MD Up	54	ZCCHC2	zinc finger, CCHC domain containing 2	Hs.114191		0	0	0	0	0	1.40535	0	0	0	0	0	0	0	0	0	0	0	0	0	0	0
	Retina MD Up	54	A_24_P677608		Hs.633042		0	0	0	0	0	1.00328	0	0	0	0.918622	0	0	0	0	0	0	0	0	0	0	0
	Retina MD Up	54	NFYA	nuclear transcription factor Y, alpha	Hs.10441		0	0	0	0	0	1.31839	0	0	0	0	0	0	0	0	0	0	0	0	0	0	0
	Retina MD Up	54	A_24_P64524		Hs.382074		0	0	0	0	0	1.28681	0	0	0	0	0	0	0	0	0	0	0	0	0	0	0
	Retina MD Up	54	A_24_P927432		Hs.534032		0	0	0	0	0	1.28125	0	0	0	0	0	0	0	0	0	0	0	0	0	0	0
	Retina MD Up	54	NRIP2	nuclear receptor interacting protein 2	Hs.530816		0	0	0	0	0	1.23144	0	0	0	0	0	0	0	0	0	0	0	0	0	0	0
	Retina MD Up	54	A_24_P41662				0	0	0	0	0	1.20836	0	0	0	0	0	0	0	0	0	0	0	0	0	0	0
	Retina MD Up	54	SLC16A7	solute carrier family 16, member 7 (monocarboxylic acid transporter 2)	Hs.439643		0	0	0	0	0	1.20809	0	0	0	0	0	0	0	0	0	0	0	0	0	0	0
	Retina MD Up	54	ARHGAP24	Rho GTPase activating protein 24	Hs.444229		0	0	0	0	0	1.18811	0	0	0	0	0	0	0	0	0	0	0	0	0	0	0
	Retina MD Up	54	KIAA1530	KIAA1530	Hs.380475		0	0	0	0	0	1.18401	0	0	0	0	0	0	0	0	0	0	0	0	0	0	0
	Retina MD Up	54	A_24_P561713		Hs.658044		0	0	0	0	0	1.18149	0	0	0	0	0	0	0	0	0	0	0	0	0	0	0
	Retina MD Up	54	A_32_P197333				0	0	0	0	0	1.1534	0	0	0	0	0	0	0	0	0	0	0	0	0	0	0
	Retina MD Up	54	A_24_P213277				0	0	0	0	0	1.10392	0	0	0	0	0	0	0	0	0	0	0	0	0	0	0
	Retina MD Up	54	PPP1R3C	protein phosphatase 1, regulatory (inhibitor) subunit 3C	Hs.303090		0	0	0	0	0	1.07942	0	0	0	0	0	0	0	0	0	0	0	0	0	0	0
	Retina MD Up	54	A_32_P167511				0	0	0	0	0	1.06755	0	0	0	0	0	0	0	0	0	0	0	0	0	0	0
	Retina MD Up	54	A_32_P186038				0	0	0	0	0	1.05854	0	0	0	0	0	0	0	0	0	0	0	0	0	0	0
	Retina MD Up	54	A_24_P161317				0	0	0	0	0	1.05369	0	0	0	0	0	0	0	0	0	0	0	0	0	0	0
	Retina MD Up	54	WTAP	Wilms tumor 1 associated protein	Hs.446091		0	0	0	0	0	1.03346	0	0	0	0	0	0	0	0	0	0	0	0	0	0	0
	Retina MD Up	54	LOC100240726	makorin ring finger protein 1 pseudogene			0	0	0	0	0	1.01966	0	0	0	0	0	0	0	0	0	0	0	0	0	0	0
	Retina MD1 Up	47	A_24_P931579				0	0	0	3.24214	0	1.76018	5.21229	2.21249	2.79227	0	0	0	0	0	0	0	0	0	0	0	0
	Retina MD1 Up	47	SLC6A6	solute carrier family 6 (neurotransmitter transporter, taurine), member 6	Hs.529488		0	0	0	0	0	0	3.11292	2.03839	3.71924	-3.35611	0	0	0	0	0	0	0	0	0	-1.55877	1.05023
	Retina MD1 Up	47	A_24_P933138		Hs.659075		0	0	0	0	0	2.11986	4.37593	1.92156	2.94765	0	0	0	0	0	0	0	0	0	0	0	0
	Retina MD1 Up	47	DIO2	deiodinase, iodothyronine, type II	Hs.202354		0	0	0	0	0	1.89088	3.11828	0	2.00554	0	0	0	0	0	0	0	1.5726	1.72786	2.45657	1.78527	2.15815
	Retina MD1 Up	47	A_24_P237686				0	0	1.40844	1.6464	0	1.88024	2.99362	1.51965	1.65976	0	0	0	0	0	0	0	0	0	2.05735	0	1.5431
	Retina MD1 Up	47	ST7OT1	ST7 overlapping transcript 1 (non-protein coding)	Hs.597516		0	0	0	0	0	1.65828	3.23508	0	2.46393	0	0	0	0	0	0	0	0	1.37328	1.97	0	2.05468
	Retina MD1 Up	47	WAPAL	wings apart-like homolog (Drosophila)	Hs.203099		0	0	0	1.56161	1.40378	0	2.72081	2.02212	2.1678	0	0	0	0	0	0	0	0	0	-1.3599	-1.3198	0
	Retina MD1 Up	47	ADARB2	adenosine deaminase, RNA-specific, B2 (RED2 homolog rat)	Hs.657984		0	0	0	0	0	0	2.46451	1.7048	0	0	0	0	0	0	0	0	0	0	0	1.54185	0
	Retina MD1 Up	47	KDM4C	lysine (K)-specific demethylase 4C	Hs.709425		0	0	0	1.3166	0	1.74837	2.16452	0	2.71686	0	0	0	0	0	0	0	0	0	0	0	0
	Retina MD1 Up	47	MYBBP1A	MYB binding protein (P160) 1a	Hs.22824		0	0	0	0	0	0	2.79013	0	3.26579	0	0	0	0	0	0	0	0	0	0	0	0
	Retina MD1 Up	47	A_24_P604784				0	0	0	1.96261	0	1.023	2.53634	2.58586	0	0	0	0	0	0	0	0	0	0	0	0	0
	Retina MD1 Up	47	CIRBP	cold inducible RNA binding protein	Hs.618145		0	0	0	0	0	0	1.79716	1.517	0	0	0	0	0	0	0	0	0	0	2.25199	0	1.69643
	Retina MD1 Up	47	C17orf108	chromosome 17 open reading frame 108	Hs.434386		0	0	0	0	0	0	3.38607	1.76471	1.6262	0	0	0	0	0	0	0	0	0	0	0	0
	Retina MD1 Up	47	GON4L	gon-4-like (C. elegans)	Hs.656361		0	0	0	0	0	0	2.4108	0	3.27857	0	0	0	0	0	0	0	0	0	0	0	0
	Retina MD1 Up	47	CDC42EP4	CDC42 effector protein (Rho GTPase binding) 4	Hs.3903		0	0	0	0	0	0	2.72919	0	2.35008	0	0	0	0	0	0	0	0	0	0	1.96183	0
	Retina MD1 Up	47	A_32_P206549		Hs.658127		0	0	0	0	0	0	2.27061	0	3.25509	0	0	0	0	0	0	0	0	0	0	0	0
	Retina MD1 Up	47	C15orf57	chromosome 15 open reading frame 57	Hs.720139		0	0	0	0	0	0	2.63088	1.2153	1.65093	0	0	0	0	0	0	0	0	0	0	0	0
	Retina MD1 Up	47	A_24_P106382				0	0	0	0	0	1.51162	2.58001	0	2.25828	0	0	0	0	0	0	0	0	0	0	0	0
	Retina MD1 Up	47	A_24_P595567				0	0	0	0	0	1.39516	2.54893	0	1.8244	0	0	0	0	0	0	0	0	0	0	0	0
	Retina MD1 Up	47	A_24_P516978				0	0	0	0	0	1.22831	2.77778	1.29154	1.72771	0	0	0	0	0	0	0	0	0	0	0	0
	Retina MD1 Up	47	ZMYND19	zinc finger, MYND-type containing 19	Hs.128096		0	0	0	0	1.5876	0	2.62394	1.87194	0	0	0	0	0	0	0	0	0	0	0	0	0
	Retina MD1 Up	47	HNRNPA1L2	heterogeneous nuclear ribonucleoprotein A1-like 2	Hs.447506		0	0	0	0	0	1.10414	2.85624	0	1.30947	0	0	0	0	0	0	0	0	0	0	0	0
	Retina MD1 Up	47	CA14	carbonic anhydrase XIV	Hs.528988		0	0	0	0	0	1.51981	1.71114	1.50479	1.97407	0	0	0	0	0	0	0	0	0	0	0	0
	Retina MD1 Up	47	PAQR6	progestin and adipoQ receptor family member VI	Hs.235873		0	0	0	0	0	0	1.51134	1.35295	0	0	0	0	0	0	0	0	0	0	1.78783	0	1.75122
	Retina MD1 Up	47	A_32_P20703		Hs.663064		0	0	0	0	0	0	2.73799	1.42834	0	0	0	0	0	0	0	0	0	0	0	0	0
	Retina MD1 Up	47	SIKE1	suppressor of IKBKE 1	Hs.709277		0	0	0	0	0	1.15432	2.30544	1.11374	1.23094	0	0	0	0	0	0	0	0	0	0	0	0
	Retina MD1 Up	47	ASB13	ankyrin repeat and SOCS box-containing 13	Hs.445899		0	0	0	0	0	0	2.65693	1.34058	0	0	0	0	0	0	0	0	0	0	0	0	0
	Retina MD1 Up	47	EIF2A	eukaryotic translation initiation factor 2A, 65kDa	Hs.655782		0	0	0	1.14881	0	1.16278	1.99178	0	1.18714	0	-0.875626	0	0	0	0	0	0	0	0	0	0
	Retina MD1 Up	47	A_24_P558135		Hs.144030		0	0	0	0	0	0	2.53551	0	1.29231	0	0	0	0	0	0	0	0	0	0	0	0
	Retina MD1 Up	47	EFHB	EF-hand domain family, member B	Hs.670883		0	0	0	1.95624	1.09298	1.06067	1.38633	0	0	0	0	0	0	0	0	0	0	0	0	0	0
	Retina MD1 Up	47	DNAH2	dynein, axonemal, heavy chain 2	Hs.367649		0	0	0	0	0	0	1.54494	1.52477	1.5691	0	0	0	0	0	0	0	0	0	0	0	0
	Retina MD1 Up	47	PRKACB	protein kinase, cAMP-dependent, catalytic, beta	Hs.487325		0	0	0	0	0	1.02133	1.98186	0	1.20463	0	0	0	0	0	0	0	0	0	0	0	0
	Retina MD1 Up	47	A_23_P28607		Hs.652928		0	0	0	0	1.08192	0	1.28075	1.11245	0	0	0	0	0	0	0	1.53711	0	0	0	0	0
	Retina MD1 Up	47	A_32_P212406		Hs.721842		0	0	0	0	0	0	1.97746	0	1.03995	0	0	0	0	0	0	0	0	0	0	0	0
	Retina MD1 Up	47	A_24_P722292				0	0	0	0	0	1.26383	1.51953	0	0	0	0	0	0	0	0	0	0	0	0	0	0
	Retina MD1 Up	47	A_24_P703614				0	0	0	0	0	0	1.94716	0	0	0	0	0	0	0	0	0	0	0	0	0	0
	Retina MD1 Up	47	GIGYF1	GRB10 interacting GYF protein 1	Hs.414396		0	0	0	0	0	0	1.91221	0	0	0	0	0	0	0	0	0	0	0	0	0	0
	Retina MD1 Up	47	STAT6	signal transducer and activator of transcription 6, interleukin-4 induced	Hs.524518		0	0	0	1.24642	0	0.950886	1.01266	0	0	0	0	0	0	0	0	0	0	0	0	0	0
	Retina MD1 Up	47	C10orf107	chromosome 10 open reading frame 107	Hs.673160		0	0	0	1.48429	0	0	0	0	0	0.971198	0	0	0	0	0	0	0	0	0	0	0
	Retina MD1 Up	47	YTHDC1	YTH domain containing 1	Hs.175955		0	0	0	0	0	0	1.23527	0	0	0	0	0	0	0	0	0	0	0	0	0	1.19375
	Retina MD1 Up	47	A_32_P175667		Hs.669408		0	0	0	0	0	0	1.38729	0	0	0	0	0	0	0	0	0	0	0	0	0	0
	Retina MD1 Up	47	A_32_P38242		Hs.145469		0	0	0	0	0	0	1.33195	0	0	0	0	0	0	0	0	0	0	0	0	0	0
	Retina MD1 Up	25	NTRK1	neurotrophic tyrosine kinase, receptor, type 1	Hs.406293		0	0	0	0	0	0	0	2.78109	0	-2.82389	0	-3.45667	0	0	0	0	0	0	3.29268	3.3588	0
	Retina MD1 Up	25	TRIL	TLR4 interactor with leucine rich repeats	Hs.21572		0	0	0	0	1.83493	0	0	3.15909	0	0	0	0	0	0	0	1.66087	0	1.57248	2.94872	1.7783	1.30737
	Retina MD1 Up	25	PYCR2	pyrroline-5-carboxylate reductase family, member 2	Hs.654718		0	0	0	0	0	0	0	4.79231	0	0	0	0	0	0	0	0	0	0	0	0	0
	Retina MD1 Up	25	GUSBL2	glucuronidase, beta-like 2	Hs.582500		0	0	0	0	0	0	0	3.31134	0	0	0	3.46152	0	0	0	0	0	0	0	0	0
	Retina MD1 Up	25	MUC20	mucin 20, cell surface associated	Hs.308992	x	0	0	0	0	0	0	0	3.66492	0	0	0	0	0	0	0	0	0	0	0	0	0
	Retina MD1 Up	25	ANKRD36	ankyrin repeat domain 36	Hs.646318		0	0	0	0	0	0	0	3.03399	0	0	0	0	0	0	0	0	0	0	0	-1.7258	0
	Retina MD1 Up	25	A_32_P200586				0	0	0	0	2.46477	0	0	2.9625	0	0	0	0	0	0	0	0	0	-1.73605	0	0	0
	Retina MD1 Up	25	NDRG2	NDRG family member 2	Hs.525205		0	0	0	0	0	0	0	2.58627	0	0	0	0	0	0	0	0	0	0	1.98728	1.87719	1.59636
	Retina MD1 Up	25	YPEL2	yippee-like 2 (Drosophila)	Hs.463613		0	0	0	0	1.19434	0	0	3.4262	0	0	0	0	0	0	0	0	0	0	0	-1.14052	0
	Retina MD1 Up	25	A_32_P209770				0	0	0	0	0	0	0	2.76	0	0	0	0	0	0	0	0	0	0	-1.71981	-1.22939	0
	Retina MD1 Up	25	CABP4	calcium binding protein 4	Hs.143036		0	0	0	0	0	0	0	3.22154	0	0	0	0	0	0	0	0	0	0	0	-1.22962	0
	Retina MD1 Up	25	DDX17	DEAD (Asp-Glu-Ala-Asp) box polypeptide 17	Hs.528305		0	0	0	0	0	0	0	1.43527	0	1.77023	1.71046	0	0	0	0	0	0	0	0	0	0
	Retina MD1 Up	25	RPGRIP1	retinitis pigmentosa GTPase regulator interacting protein 1	Hs.126035		0	0	0	0	0	0	0	2.8794	0	0	0	0	0	0	0	0	0	0	0	0	0
	Retina MD1 Up	25	A_24_P247175				0	0	0	0	0	0	0	3.36389	0	0	0	0	0	0	0	0	0	0	0	0	0
	Retina MD1 Up	25	DAAM1	dishevelled associated activator of morphogenesis 1	Hs.654934		0	0	0	0	0	0	1.7505	2.50146	0	0	0	0	0	0	0	0	0	0	0	0	0
	Retina MD1 Up	25	SYDE2	synapse defective 1, Rho GTPase, homolog 2 (C. elegans)	Hs.670497		0	0	0	0	0	0	0	3.14261	0	0	0	0	0	0	0	0	0	0	0	-1.09077	0
	Retina MD1 Up	25	TMEM232	transmembrane protein 232	Hs.535781		0	0	0	0	0	0	0	3.30714	0	0	0	0	0	0	0	0	0	0	0	0	0
	Retina MD1 Up	25	LOC728411	glucuronidase, beta pseudogene			0	0	0	0	0	0	0	2.50846	0	0	0	0	0	0	0	0	0	0	0	0	0
	Retina MD1 Up	25	FAM69C	family with sequence similarity 69, member C	Hs.371690		0	0	0	0	0	0	0	2.3111	0	0	0	0	0	0	0	0	0	0	1.69752	0	1.42049
	Retina MD1 Up	25	HNF1A	HNF1 homeobox A	Hs.654455		0	0	0	0	0	0	0	3.10989	0	0	0	0	0	0	0	0	0	0	0	0	0
	Retina MD1 Up	25	BCKDHB	branched chain keto acid dehydrogenase E1, beta polypeptide	Hs.654441		0	0	0	0	0	0	0	3.09906	0	0	0	0	0	0	0	0	0	0	0	0	0
	Retina MD1 Up	25	A_24_P929650				0	0	0	0	0	0	0	2.51801	0	0	0	0	0	0	0	0	0	0	0	0	0
	Retina MD1 Up	25	LAMP1	lysosomal-associated membrane protein 1	Hs.494419		0	0	0	0	0	-1.02304	0	2.3763	0	0	0	0	0	0	0	0	0	0	0	0	0
	Retina MD1 Up	25	SH3TC2	SH3 domain and tetratricopeptide repeats 2	Hs.483784		0	0	0	0	0	0	2.0731	2.15434	0	0	0	0	0	0	0	0	0	0	0	0	0
	Retina MD1 Up	25	PCBD2	pterin-4 alpha-carbinolamine dehydratase/dimerization cofactor of hepatocyte nuclear factor 1 alpha (TCF1) 2	Hs.710014		0	0	0	0	0	0	0	1.51767	0	1.66388	1.50048	0	0	0	0	0	0	0	0	0	0
	Retina MD1 Up	25	EZH1	enhancer of zeste homolog 1 (Drosophila)	Hs.194669		0	0	0	0	0	0	0	2.54326	0	0	0	0	0	0	0	0	0	0	0	0	0
	Retina MD1 Up	25	TNPO1	transportin 1	Hs.482497		0	0	0	0	0	0	0	2.61079	0	0	0	0	0	0	0	0	0	0	0	0	1.3001
	Retina MD1 Up	25	AFG3L1	AFG3 ATPase family gene 3-like 1 (S. cerevisiae)	Hs.534773		0	0	0	0	0	0	0	1.65873	0	0	0	0	0	0	0	0	0	0	0	0	0
	Retina MD1 Up	25	ARL4D	ADP-ribosylation factor-like 4D	Hs.183153		0	0	0	0	0	0	1.82843	1.59422	0	0	0	0	0	0	0	0	0	0	0	0	1.59305
	Retina MD1 Up	25	ANAPC1	anaphase promoting complex subunit 1	Hs.436527		0	0	0	0	0	0	0	2.79942	0	0	0	0	0	0	0	0	0	0	0	0	0
	Retina MD1 Up	25	RAVER1	ribonucleoprotein, PTB-binding 1	Hs.714339		0	0	0	0	2.06405	0	0	1.93887	0	0	0	0	0	0	0	0	0	0	0	0	0
	Retina MD1 Up	25	TRIB2	tribbles homolog 2 (Drosophila)	Hs.467751		0	0	0	0	0	0	0	2.79642	0	0	0	0	0	0	0	0	0	0	0	0	0
	Retina MD1 Up	25	A_32_P93209		Hs.689803		0	0	0	0	1.91907	0	0	2.05002	0	0	0	0	0	0	0	0	0	0	0	0	0
	Retina MD1 Up	25	A_32_P25838				0	0	0	0	0	0	1.74082	2.196	0	0	0	0	0	0	0	0	0	0	0	0	0
	Retina MD1 Up	25	TFPI2	tissue factor pathway inhibitor 2	Hs.438231	x	0	0	0	0	0	0	1.33286	1.43879	0	0	0	-1.54851	0	0	0	0	0	0	0	0	0
	Retina MD1 Up	25	A_24_P33667				0	0	0	0	0	0	0	2.73149	0	0	0	0	0	0	0	0	0	0	0	0	0
	Retina MD1 Up	25	MED29	mediator complex subunit 29	Hs.611541		0	0	0	0	0	0	0	2.67798	0	0	0	0	0	0	0	0	0	0	0	0	0
	Retina MD1 Up	25	LOC100133050	glucuronidase, beta pseudogene	Hs.582500		0	0	0	0	0	0	0	2.56406	0	0	0	0	0	0	0	0	0	0	0	0	0
	Retina MD1 Up	25	A_24_P49800				0	0	0	0	0	0	0	2.17434	0	0	0	0	0	0	0	0	0	0	0	0	0
	Retina MD1 Up	25	TMEM33	transmembrane protein 33	Hs.31082		0	0	0	0	0	0	0	2.42713	0	0	0	0	0	0	0	0	0	0	0	0	0
	Retina MD1 Up	25	CCDC45	coiled-coil domain containing 45	Hs.569713		0	0	0	0	0	0	0	2.40174	0	0	0	0	0	0	0	0	0	0	0	0	0
	Retina MD1 Up	25	COL4A3	collagen, type IV, alpha 3 (Goodpasture antigen)	Hs.570065	x	0	0	0	0	0	0	0	1.74149	0	0	0	0	0	0	0	0	1.66153	0	0	0	0
	Retina MD1 Up	25	CAMK2D	calcium/calmodulin-dependent protein kinase II delta	Hs.144114		0	0	0	0	0	0	0	1.01198	0	0	0	0	0	0	0	0	0	0	0	-2.02765	0
	Retina MD1 Up	25	SEC14L2	SEC14-like 2 (S. cerevisiae)	Hs.335614		0	0	0	0	0	0	0	2.2029	0	0	0	0	0	0	0	0	0	0	0	0	0
	Retina MD1 Up	25	A_32_P221624		Hs.690345		0	0	0	0	0	0	0	1.70004	0	-1.32367	0	0	0	0	0	0	0	0	0	0	0
	Retina MD1 Up	25	A_24_P409309				0	0	0	0	0	0	0	2.11303	0	0	0	0	0	0	0	0	0	0	0	0	0
	Retina MD1 Up	25	CDR2	cerebellar degeneration-related protein 2, 62kDa	Hs.513430		0	0	0	0	0	0	0	2.11293	0	0	0	0	0	0	0	0	0	0	0	0	0
	Retina MD1 Up	25	UNC84B	unc-84 homolog B (C. elegans)	Hs.517622		0	0	0	0	0	0	0	1.7722	0	0	0	0	0	0	0	0	0	0	0	0	1.17208
	Retina MD1 Up	25	PIK3IP1	phosphoinositide-3-kinase interacting protein 1	Hs.26670		0	0	0	0	0	0	0	2.09495	0	0	0	0	0	0	0	0	0	0	0	0	0
	Retina MD1 Up	25	LOC728431	hypothetical LOC728431	Hs.380738		0	0	0	0	0	0	0	2.08014	0	0	0	0	0	0	0	0	0	0	0	0	0
	Retina MD1 Up	25	CRY2	cryptochrome 2 (photolyase-like)	Hs.532491		0	0	0	0	0	0	0	1.42209	0	-1.47999	0	0	0	0	0	0	0	0	0	0	0
	Retina MD1 Up	25	PER3	period homolog 3 (Drosophila)	Hs.162200		0	0	0	0	0	0	0	1.18138	0	0	-1.66553	0	0	0	0	0	0	0	0	0	0
	Retina MD1 Up	25	A_24_P255786				0	0	0	0	0	0	0	2.00942	0	0	0	0	0	0	0	0	0	0	0	0	0
	Retina MD1 Up	25	HIST1H3C	histone cluster 1, H3c	Hs.248176		0	0	0	0	0	0	0	2.00724	0	0	0	0	0	0	0	0	0	0	0	0	0
	Retina MD1 Up	25	ABHD2	abhydrolase domain containing 2	Hs.122337		0	0	0	0	0	0	0	1.10704	0	0	0	0	0	0	0	0	0	0	0	0	0
	Retina MD1 Up	25	PDE6B	phosphodiesterase 6B, cGMP-specific, rod, beta	Hs.654544		0	0	0	0	0	0	0	1.97826	0	0	0	0	0	0	0	0	0	0	0	0	0
	Retina MD1 Up	25	SMARCD2	SWI/SNF related, matrix associated, actin dependent regulator of chromatin, subfamily d, member 2	Hs.250581		0	0	0	0	0	0	0	1.60419	0	0	0	0	0	0	0	0	0	0	0	0	0
	Retina MD1 Up	25	BBS4	Bardet-Biedl syndrome 4	Hs.208681		0	0	0	0	0	0	0	1.41392	0	0	-1.33033	0	0	0	0	0	0	0	0	0	0
	Retina MD1 Up	25	CD5				0	0	0	0	0	0	0	1.9501	0	0	0	0	0	0	0	0	0	0	0	0	0
	Retina MD1 Up	25	BBS9	Bardet-Biedl syndrome 9	Hs.372360		0	0	0	0	0	0	0	1.87607	0	0	0	0	0	0	0	0	0	0	0	0	0
	Retina MD1 Up	25	SAMD7	sterile alpha motif domain containing 7	Hs.439922		0	0	0	0	1.18983	0	0	1.46779	0	0	0	0	0	0	0	0	0	0	0	0	0
	Retina MD1 Up	25	A_24_P594094				0	0	0	0	0	0	0	1.84155	0	0	0	0	0	0	0	0	0	0	0	0	0
	Retina MD1 Up	25	ACTB	actin, beta	Hs.520640		0	0	0	0	0	0	0	1.44682	0	0	0	0	0	0	0	0	0	0	0	0	0
	Retina MD1 Up	25	CHD2	chromodomain helicase DNA binding protein 2	Hs.220864		0	0	0	0	0	0	0	1.80589	0	0	0	0	0	0	0	0	0	0	0	0	0
	Retina MD1 Up	25	FLJ11292	hypothetical protein FLJ11292	Hs.677194		0	0	0	0	0	0	0	1.12668	0	0	0	-1.34512	0	0	0	0	0	0	0	0	0
	Retina MD1 Up	25	GPR144	G protein-coupled receptor 144	Hs.454099		0	0	0	0	0	0	0	1.74973	0	0	0	0	0	0	0	0	0	0	0	0	0
	Retina MD1 Up	25	POTEK	POTE ankyrin domain family, member K	Hs.631267		0	0	0	0	0	0	0	1.74093	0	0	0	0	0	0	0	0	0	0	0	0	0
	Retina MD1 Up	25	STX2	syntaxin 2	Hs.437585		0	0	0	0	0	0	0	1.32203	0	0	0	0	0	0	0	0	0	0	0	-1.09409	0
	Retina MD1 Up	25	MYO9B	myosin IXB	Hs.123198		0	0	0	0	0	0	0	1.69849	0	0	0	0	0	0	0	0	0	0	0	0	0
	Retina MD1 Up	25	NAAA	N-acylethanolamine acid amidase	Hs.437365		0	0	0	0	0	0	0	1.66879	0	0	0	0	0	0	0	0	0	0	0	0	0
	Retina MD1 Up	25	P704P	prostate-specific P704P	Hs.654289		0	0	0	0	0	0	0	1.66517	0	0	0	0	0	0	0	0	0	0	0	0	0
	Retina MD1 Up	25	FGFR1	fibroblast growth factor receptor 1	Hs.264887		0	0	0	0	0	0	0	1.15127	0	0	0	1.18624	0	0	0	0	0	0	0	0	0
	Retina MD1 Up	25	HEY2	hairy/enhancer-of-split related with YRPW motif 2	Hs.144287		0	0	0	0	0	0	0	1.60123	0	0	0	0	0	0	0	0	0	0	0	0	0
	Retina MD1 Up	25	ZNF385B	zinc finger protein 385B	Hs.655005		0	0	0	0	0	0	0	1.59259	0	0	0	0	0	0	0	0	0	0	0	0	0
	Retina MD1 Up	25	UNC119	unc-119 homolog (C. elegans)	Hs.410455		0	0	0	0	0	0	0	1.57859	0	0	0	0	0	0	0	0	0	0	0	0	0
	Retina MD1 Up	25	FBXO9	F-box protein 9	Hs.216653		0	0	0	0	0	0	0	1.57736	0	0	0	0	0	0	0	0	0	0	0	0	0
	Retina MD1 Up	25	KIAA1407	KIAA1407	Hs.477159		0	0	0	0	0	0	0	1.06081	0	0	0	0	0	0	0	0	0	0	0	-1.14013	0
	Retina MD1 Up	25	TTC14	tetratricopeptide repeat domain 14	Hs.43213		0	0	0	0	0	0	0	1.53781	0	0	0	0	0	0	0	0	0	0	0	0	0
	Retina MD1 Up	25	PPEF2	protein phosphatase, EF-hand calcium binding domain 2	Hs.290873		0	0	0	0	0	0	0	1.52579	0	0	0	0	0	0	0	0	0	0	0	0	0
	Retina MD1 Up	25	PPP1R3D	protein phosphatase 1, regulatory (inhibitor) subunit 3D	Hs.42215		0	0	0	0	0	0	0	1.50874	0	0	0	0	0	0	0	0	0	0	0	0	0
	Retina MD1 Up	25	PSAP	prosaposin	Hs.523004		0	0	0	0	0	0	0	1.47264	0	0	0	0	0	0	0	0	0	0	0	0	0
	Retina MD1 Up	25	MAGED2	melanoma antigen family D, 2	Hs.522665		0	0	0	0	0	0	0	1.47195	0	0	0	0	0	0	0	0	0	0	0	0	0
	Retina MD1 Up	25	POTEF	POTE ankyrin domain family, member F	Hs.580547		0	0	0	0	0	0	0	1.45839	0	0	0	0	0	0	0	0	0	0	0	0	0
	Retina MD1 Up	25	LDHA	lactate dehydrogenase A	Hs.2795		0	0	0	0	0	0	0	1.42842	0	0	0	0	0	0	0	0	0	0	0	0	0
	Retina MD1 Up	25	A_24_P827738				0	0	0	0	0	0	0	1.42618	0	0	0	0	0	0	0	0	0	0	0	0	0
	Retina MD1 Up	25	BRD2	bromodomain containing 2	Hs.75243		0	0	0	0	0	0	0	1.41466	0	0	0	0	0	0	0	0	0	0	0	0	0
	Retina MD1 Up	25	A_23_P206826				0	0	0	0	0	0	0	1.41021	0	0	0	0	0	0	0	0	0	0	0	0	0
	Retina MD1 Up	25	A_24_P264416				0	0	0	0	0	0	0	1.3863	0	0	0	0	0	0	0	0	0	0	0	0	0
	Retina MD1 Up	25	A_23_P4101		Hs.592537		0	0	0	0	0	0	0	1.38437	0	0	0	0	0	0	0	0	0	0	0	0	0
	Retina MD1 Up	25	C11orf80	chromosome 11 open reading frame 80	Hs.292088		0	0	0	0	0	0	0	1.3781	0	0	0	0	0	0	0	0	0	0	0	0	0
	Retina MD1 Up	25	H3F3B	H3 histone, family 3B (H3.3B)	Hs.180877		0	0	0	0	0	0	0	1.34121	0	0	0	0	0	0	0	0	0	0	0	0	0
	Retina MD1 Up	25	A_32_P327750				0	0	0	0	0	0	0	1.33992	0	0	0	0	0	0	0	0	0	0	0	0	0
	Retina MD1 Up	25	A_32_P182070				0	0	0	0	0	0	0	1.33202	0	0	0	0	0	0	0	0	0	0	0	0	0
	Retina MD1 Up	25	DPP8	dipeptidyl-peptidase 8	Hs.591106		0	0	0	0	0	0	0	1.33052	0	0	0	0	0	0	0	0	0	0	0	0	0
	Retina MD1 Up	25	KRTAP4-11	keratin associated protein 4-11	Hs.307015		0	0	0	0	0	0	0	1.32741	0	0	0	0	0	0	0	0	0	0	0	0	0
	Retina MD1 Up	25	GLUL	glutamate-ammonia ligase (glutamine synthetase)	Hs.518525		0	0	0	0	0	0	0	1.31885	0	0	0	0	0	0	0	0	0	0	0	0	0
	Retina MD1 Up	25	LOC100130331	actin, gamma-like	Hs.661736		0	0	0	0	0	0	0	1.31408	0	0	0	0	0	0	0	0	0	0	0	0	0
	Retina MD1 Up	25	CCNG2	cyclin G2	Hs.13291		0	0	0	0	0	0	0	1.29267	0	0	0	0	0	0	0	0	0	0	0	0	0
	Retina MD1 Up	25	ZNF765	zinc finger protein 765	Hs.720797		0	0	0	0	0	0	0	1.29229	0	0	0	0	0	0	0	0	0	0	0	0	0
	Retina MD1 Up	25	A_24_P943218				0	0	0	0	0	0	0	1.28618	0	0	0	0	0	0	0	0	0	0	0	0	0
	Retina MD1 Up	25	TMEM109	transmembrane protein 109	Hs.13662		0	0	0	0	0	0	0	1.26651	0	0	0	0	0	0	0	0	0	0	0	0	0
	Retina MD1 Up	25	ADAM19	ADAM metallopeptidase domain 19 (meltrin beta)	Hs.483944		0	0	0	0	0	0	0	1.25291	0	0	0	0	0	0	0	0	0	0	0	0	0
	Retina MD1 Up	25	GTF2I	general transcription factor IIi	Hs.647041		0	0	0	0	0	0	0	1.22415	0	0	0	0	0	0	0	0	0	0	0	0	0
	Retina MD1 Up	25	YTHDC2	YTH domain containing 2	Hs.231942		0	0	0	0	0	0	0	1.18937	0	0	0	0	0	0	0	0	0	0	0	0	0
	Retina MD1 Up	25	ZDHHC13	zinc finger, DHHC-type containing 13	Hs.188569		0	0	0	0	0	0	0	1.18574	0	0	0	0	0	0	0	0	0	0	0	0	0
	Retina MD1 Up	25	NPY	neuropeptide Y	Hs.1832	x	0	0	0	0	0	0	0	1.17767	0	0	0	0	0	0	0	0	0	0	0	0	0
	Retina MD1 Up	25	A_32_P124392				0	0	0	0	0	0	0	1.16852	0	0	0	0	0	0	0	0	0	0	0	0	0
	Retina MD1 Up	25	SNRK	SNF related kinase			0	0	0	0	0	0	0	1.15949	0	0	0	0	0	0	0	0	0	0	0	0	0
	Retina MD1 Up	25	TCEA3	transcription elongation factor A (SII), 3	Hs.446354		0	0	0	0	0	0	0	1.15796	0	0	0	0	0	0	0	0	0	0	0	0	0
	Retina MD1 Up	25	UBE2G2	ubiquitin-conjugating enzyme E2G 2 (UBC7 homolog, yeast)	Hs.529420		0	0	0	0	0	0	0	1.14719	0	0	0	0	0	0	0	0	0	0	0	0	0
	Retina MD1 Up	25	A_23_P301803				0	0	0	0	0	0	0	1.1308	0	0	0	0	0	0	0	0	0	0	0	0	0
	Retina MD1 Up	25	A_24_P161393				0	0	0	0	0	0	0	1.11792	0	0	0	0	0	0	0	0	0	0	0	0	0
	Retina MD1 Up	25	MYL5	myosin, light chain 5, regulatory	Hs.410970		0	0	0	0	0	0	0	1.11219	0	0	0	0	0	0	0	0	0	0	0	0	0
	Retina MD1 Up	25	CXorf39	chromosome X open reading frame 39	Hs.592223		0	0	0	0	0	0	0	0.992189	0	0	0	0	0	0	0	0	0	0	0	0	0
	Retina MD1 Up	25	ZC3H11A	zinc finger CCCH-type containing 11A	Hs.532399		0	0	0	0	0	0	0	0.963256	0	0	0	0	0	0	0	0	0	0	0	0	0
	Retina MD1 Up	25	A_32_P35855				0	0	0	0	0	0	0	0.854927	0	0	0	0	0	0	0	0	0	0	0	0	0
	Retina MD1 Up	26	HRASLS	HRAS-like suppressor	Hs.36761		0	0	0	0	0	4.47162	0	0	5.08599	0	0	1.82573	0	0	0	0	0	0	0	0	0
	Retina MD1 Up	26	ZDHHC6	zinc finger, DHHC-type containing 6	Hs.196990		0	0	0	0	0	2.81138	0	0	4.93945	0	0	0	0	0	0	0	0	0	0	0	2.3421
	Retina MD1 Up	26	RCAN3	RCAN family member 3	Hs.656799		0	0	0	0	0	0	0	0	4.3998	0	0	0	0	0	0	0	0	0	-2.75643	-1.44853	0
	Retina MD1 Up	26	ATP8A2	ATPase, aminophospholipid transporter-like, class I, type 8A, member 2	Hs.444957		0	0	0	0	0	0	0	0	3.68956	-1.89268	-3.09657	0	0	0	0	0	0	0	0	0	0
	Retina MD1 Up	26	CA5B	carbonic anhydrase VB, mitochondrial	Hs.653287		0	0	0	0	0	2.09454	1.58096	0	3.2747	0	0	0	0	0	0	0	0	0	0	1.93555	0
	Retina MD1 Up	26	A_32_P202092				0	0	0	0	0	0	0	0	4.4743	0	0	0	0	0	0	0	0	0	0	0	0
	Retina MD1 Up	26	CAMK1G	calcium/calmodulin-dependent protein kinase IG	Hs.199068		0	0	0	0	0	0	0	0	4.1607	0	-1.13705	0	0	0	0	0	0	0	0	0	0
	Retina MD1 Up	26	PDE1A	phosphodiesterase 1A, calmodulin-dependent	Hs.191046		0	0	0	0	0	1.12002	0	0	2.81586	0	0	0	0	0	0	0	0	0	0	0	0
	Retina MD1 Up	26	NIT2	nitrilase family, member 2	Hs.439152		0	0	0	0	0	0	0	0	4.14034	0	0	0	0	0	0	0	0	0	0	0	0
	Retina MD1 Up	26	FITM1	fat storage-inducing transmembrane protein 1	Hs.720731		0	0	0	0	0	3.30241	0	0	1.98157	0	0	0	0	0	0	0	0	0	0	0	0
	Retina MD1 Up	26	C11orf82	chromosome 11 open reading frame 82	Hs.165607		0	0	0	0	0	1.82871	0	0	3.49503	0	0	0	0	0	0	0	0	0	0	0	0
	Retina MD1 Up	26	A_32_P11764				0	0	0	0	0	1.42031	0	0	3.67196	0	0	0	0	0	0	0	0	0	0	0	0
	Retina MD1 Up	26	A_32_P102300				0	0	0	0	0	2.21774	0	0	3.26087	0	0	0	0	0	0	0	0	0	0	0	0
	Retina MD1 Up	26	A_23_P43630				0	0	0	0	0	1.96374	0	0	3.38796	0	0	0	0	0	0	0	0	0	0	0	0
	Retina MD1 Up	26	MIPEP	mitochondrial intermediate peptidase	Hs.507498		0	0	0	0	0	0	0	0	3.3199	0	0	0	0	0	0	0	0	0	0	1.80183	0
	Retina MD1 Up	26	LOC152024	hypothetical LOC152024	Hs.385606		0	0	0	0	0	2.53683	0	0	1.97538	0	0	0	0	0	0	0	0	0	0	0	0
	Retina MD1 Up	26	CELSR1	cadherin, EGF LAG seven-pass G-type receptor 1 (flamingo homolog, Drosophila)	Hs.252387		0	0	0	0	0	1.84686	0	0	2.98083	0	0	0	0	0	0	0	0	0	0	0	0
	Retina MD1 Up	26	PCM1	pericentriolar material 1	Hs.491148		0	0	0	0	0	0	0	0	2.35356	0	0	0	0	0	0	0	0	0	-1.81069	-1.61577	0
	Retina MD1 Up	26	ZNF619	zinc finger protein 619	Hs.407159		0	0	0	0	0	0	0	0	3.0615	0	0	0	0	0	0	0	0	0	0	0	0
	Retina MD1 Up	26	LRRC42	leucine rich repeat containing 42	Hs.40094		0	0	0	0	0	2.49994	0	0	1.69101	0	0	0	0	0	0	0	0	0	0	0	0
	Retina MD1 Up	26	A_32_P206344				0	0	0	0	0	2.01666	0	0	1.73329	0	0	0	0	0	0	0	0	0	0	0	0
	Retina MD1 Up	26	DNAJB5	DnaJ (Hsp40) homolog, subfamily B, member 5	Hs.237506		0	0	0	0	0	0	0	0	2.95934	0	0	0	0	0	0	0	0	0	0	0	0
	Retina MD1 Up	26	APOM	apolipoprotein M	Hs.534468	x	0	0	0	0	0	2.10115	0	0	2.00858	0	0	0	0	0	0	0	0	0	0	0	0
	Retina MD1 Up	26	ZNF267	zinc finger protein 267	Hs.460645		0	0	0	0	0	0	0	0	2.8517	0	0	0	0	0	0	0	0	0	0	0	0
	Retina MD1 Up	26	TLE3	transducin-like enhancer of split 3 (E(sp1) homolog, Drosophila)	Hs.287362		0	0	0	0	0	0	0	0	2.79529	0	0	0	0	0	0	0	0	0	0	0	0
	Retina MD1 Up	26	HSD17B8	hydroxysteroid (17-beta) dehydrogenase 8	Hs.415058		0	0	0	0	0	0	0	0	2.70928	0	0	0	0	0	0	0	0	0	0	0	0
	Retina MD1 Up	26	CAMK1D	calcium/calmodulin-dependent protein kinase ID	Hs.659517		0	0	0	0	0	0	0	0	2.70668	0	0	0	0	0	0	0	0	0	0	0	0
	Retina MD1 Up	26	ACADSB	acyl-Coenzyme A dehydrogenase, short/branched chain	Hs.81934		0	0	0	0	0	0	0	0	2.66263	0	0	0	0	0	0	0	0	0	0	0	0
	Retina MD1 Up	26	A_32_P163937		Hs.223583		0	0	0	0	0	1.63897	0	0	2.01269	0	0	0	0	0	0	0	0	0	0	0	0
	Retina MD1 Up	26	LFNG	LFNG O-fucosylpeptide 3-beta-N-acetylglucosaminyltransferase	Hs.159142		0	0	0	0	0	0	0	0	2.03621	0	0	0	0	0	0	0	0	0	0	1.42934	0
	Retina MD1 Up	26	CRABP2	cellular retinoic acid binding protein 2	Hs.405662		0	0	0	0	0	0	0	0	2.41639	0	0	0	0	0	0	0	0	0	0	0	0
	Retina MD1 Up	26	THNSL2	threonine synthase-like 2 (S. cerevisiae)	Hs.516179		0	0	0	0	0	0	0	0	2.37507	0	0	0	0	0	0	0	0	0	0	0	0
	Retina MD1 Up	26	C15orf26	chromosome 15 open reading frame 26	Hs.130979		0	0	0	0	0	0	0	0	1.9862	-1.21393	0	0	0	0	0	0	0	0	0	0	0
	Retina MD1 Up	26	IGFL2	IGF-like family member 2	Hs.99376	x	0	0	0	0	0	1.82555	0	0	1.50539	0	0	0	0	0	0	0	0	0	0	0	0
	Retina MD1 Up	26	CHAF1B	chromatin assembly factor 1, subunit B (p60)	Hs.75238		0	0	0	0	0	0	0	0	2.27302	0	0	0	0	0	0	0	0	0	0	0	0
	Retina MD1 Up	26	PSMD3	proteasome (prosome, macropain) 26S subunit, non-ATPase, 3	Hs.12970		0	0	0	0	0	0	0	0	2.2412	0	0	0	0	0	0	0	0	0	0	0	0
	Retina MD1 Up	26	USP28	ubiquitin specific peptidase 28	Hs.503891		0	0	0	0	0	1.97578	0	0	1.0851	0	0	0	0	0	0	0	0	0	0	0	0
	Retina MD1 Up	26	LOC100293099	hypothetical protein LOC100293099			0	0	0	0	0	0	0	0	2.21055	0	0	0	0	0	0	0	0	0	0	0	0
	Retina MD1 Up	26	A2LD1	AIG2-like domain 1	Hs.350868		0	0	0	0	0	1.09813	0	0	1.54036	0	0	0	0	0	0	0	1.06282	0	0	0	0
	Retina MD1 Up	26	LOC644662	similar to hCG2042541	Hs.518222		0	0	0	0	0	0	0	0	1.69857	0	0	0	0	0	0	0	0	0	0	0	0
	Retina MD1 Up	26	NTF3	neurotrophin 3	Hs.99171	x	0	0	0	0	0	1.63766	0	0	0.933319	0.986977	0	0	0	0	0	0	0	0	0	0	0
	Retina MD1 Up	26	PCK2	phosphoenolpyruvate carboxykinase 2 (mitochondrial)	Hs.75812		0	0	0	0	0	0	0	0	2.05079	0	0	0	0	0	0	0	0	0	0	0	0
	Retina MD1 Up	26	SAG	S-antigen; retina and pineal gland (arrestin)	Hs.32721		0	0	0	0	0	0	0	0	1.68459	0	0	0	0	0	0	0	0	0	0	0	0
	Retina MD1 Up	26	DHRS12	dehydrogenase/reductase (SDR family) member 12	Hs.266728		0	0	0	0	0	0	0	0	2.02059	0	0	0	0	0	0	0	0	0	0	0	0
	Retina MD1 Up	26	RWDD2B	RWD domain containing 2B	Hs.34136		0	0	0	0	0	0	0	0	2.01904	0	0	0	0	0	0	0	0	0	0	0	0
	Retina MD1 Up	26	NUP37	nucleoporin 37kDa	Hs.444276		0	0	0	0	0	0	0	0	1.9975	0	0	0	0	0	0	0	0	0	0	0	0
	Retina MD1 Up	26	SSSCA1	Sjogren syndrome/scleroderma autoantigen 1	Hs.654840		0	0	0	0	0	0	0	0	1.99298	0	0	0	0	0	0	0	0	0	0	0	0
	Retina MD1 Up	26	A_32_P41574		Hs.569205		0	0	0	0	0	0	0	0	1.98432	0	0	0	0	0	0	0	0	0	0	0	0
	Retina MD1 Up	26	PYROXD1	pyridine nucleotide-disulphide oxidoreductase domain 1	Hs.709545		0	0	0	0	0	0	0	0	1.97741	0	0	0	0	0	0	0	0	0	0	0	0
	Retina MD1 Up	26	RFESD	Rieske (Fe-S) domain containing	Hs.399758		0	0	0	0	0	0	0	0	1.9736	0	0	0	0	0	0	0	0	0	0	0	0
	Retina MD1 Up	26	CACNG6	calcium channel, voltage-dependent, gamma subunit 6	Hs.631560		0	0	0	0	0	1.52025	0	0	1.28722	0	0	0	0	0	0	0	0	0	0	0	0
	Retina MD1 Up	26	A_24_P823011				0	0	0	0	0	1.37738	0	0	1.42341	0	0	0	0	0	0	0	0	0	0	0	0
	Retina MD1 Up	26	C3orf15	chromosome 3 open reading frame 15	Hs.341906		0	0	0	0	0	0	0	0	1.37838	0	0	0	0	0	0	0	-1.33933	0	0	0	0
	Retina MD1 Up	26	MUM1L1	melanoma associated antigen (mutated) 1-like 1	Hs.592221		0	0	0	0	0	0	0	0	1.93658	0	0	0	0	0	0	0	0	0	0	0	0
	Retina MD1 Up	26	TRIB1	tribbles homolog 1 (Drosophila)	Hs.444947		0	0	0	0	0	0	0	0	1.64612	0	0	0	0	0	0	0	0	0	0	0	1.04049
	Retina MD1 Up	26	FBXO4	F-box protein 4	Hs.165575		0	0	0	0	0	0	0	0	1.91887	0	0	0	0	0	0	0	0	0	0	0	0
	Retina MD1 Up	26	ZNF823	zinc finger protein 823	Hs.142167		0	0	0	0	0	0	0	0	1.91482	0	0	0	0	0	0	0	0	0	0	0	0
	Retina MD1 Up	26	CXorf38	chromosome X open reading frame 38	Hs.495961		0	0	0	0	0	0	0	0	1.25571	0	-1.37455	0	0	0	0	0	0	0	0	0	0
	Retina MD1 Up	26	A_32_P50670		Hs.595972		0	0	0	0	0	0	0	0	1.86006	0	0	0	0	0	0	0	0	0	0	0	0
	Retina MD1 Up	26	FAM122C	family with sequence similarity 122C	Hs.269127		0	0	0	0	0	0	0	0	1.85435	0	0	0	0	0	0	0	0	0	0	0	0
	Retina MD1 Up	26	PRPS1L1	phosphoribosyl pyrophosphate synthetase 1-like 1	Hs.169284		0	0	0	0	0	0	0	0	1.83441	0	0	0	0	0	0	0	0	0	0	0	0
	Retina MD1 Up	26	CCNH	cyclin H	Hs.292524		0	0	0	0	0	0	0	0	1.56924	0	0	0	0	0	0	0	0	0	0	0	0
	Retina MD1 Up	26	ST7L	suppression of tumorigenicity 7 like	Hs.201921		0	0	0	0	0	0	0	0	1.79175	0	0	0	0	0	0	0	0	0	0	0	0
	Retina MD1 Up	26	ERMAP	erythroblast membrane-associated protein (Scianna blood group)	Hs.439437		0	0	0	0	0	1.22272	0	0	1.26905	0	0	0	0	0	0	0	0	0	0	0	0
	Retina MD1 Up	26	ABHD11	abhydrolase domain containing 11	Hs.647045		0	0	0	0	0	0	0	0	1.7181	0	0	0	0	0	0	0	0	0	0	0	0
	Retina MD1 Up	26	SLC26A2	solute carrier family 26 (sulfate transporter), member 2	Hs.302738		0	0	0	0	0	0	0	0	1.29089	0	0	0	0	0	0	0	0	0	0	0	0
	Retina MD1 Up	26	A_24_P519818		Hs.604103		0	0	0	0	0	0	0	0	1.21503	0	0	0	0	0	0	0	0	0	0	0	0
	Retina MD1 Up	26	YIPF2	Yip1 domain family, member 2	Hs.720136		0	0	0	0	0	0	0	0	1.6909	0	0	0	0	0	0	0	0	0	0	0	0
	Retina MD1 Up	26	POLR1B	polymerase (RNA) I polypeptide B, 128kDa	Hs.86337		0	0	0	0	0	0	0	0	1.68121	0	0	0	0	0	0	0	0	0	0	0	0
	Retina MD1 Up	26	C1orf204	chromosome 1 open reading frame 204	Hs.647718		0	0	0	0	0	0	0	0	1.30342	0	-1.00712	0	0	0	0	0	0	0	0	0	0
	Retina MD1 Up	26	HECTD2	HECT domain containing 2			0	0	0	0	0	0	0	0	1.62063	0	0	0	0	0	0	0	0	0	0	0	0
	Retina MD1 Up	26	MCM3	minichromosome maintenance complex component 3	Hs.179565		0	0	0	0	0	0	0	0	1.59002	0	0	0	0	0	0	0	0	0	0	0	0
	Retina MD1 Up	26	A_32_P84342				0	0	0	0	0	0	0	0	1.56482	0	0	0	0	0	0	0	0	0	0	0	0
	Retina MD1 Up	26	RTDR1	rhabdoid tumor deletion region gene 1	Hs.526920		0	0	0	0	0	0	0	0	1.52441	0	0	0	0	0	0	0	0	0	0	0	0
	Retina MD1 Up	26	LATS1	LATS, large tumor suppressor, homolog 1 (Drosophila)	Hs.716697		0	0	0	0	0	0	0	0	1.52132	0	0	0	0	0	0	0	0	0	0	0	0
	Retina MD1 Up	26	MYCBP	c-myc binding protein	Hs.591506		0	0	0	0	0	0	0	0	1.47076	0	0	0	0	0	0	0	0	0	0	0	0
	Retina MD1 Up	26	A_24_P601511		Hs.531632		0	0	0	0	0	0	0	0	1.47053	0	0	0	0	0	0	0	0	0	0	0	0
	Retina MD1 Up	26	TNNI3	troponin I type 3 (cardiac)	Hs.709179		0	0	0	0	0	0	0	0	1.47029	0	0	0	0	0	0	0	0	0	0	0	0
	Retina MD1 Up	26	XRCC5	X-ray repair complementing defective repair in Chinese hamster cells 5 (double-strand-break rejoining)	Hs.388739		0	0	0	0	0	0	0	0	1.45891	0	0	0	0	0	0	0	0	0	0	0	0
	Retina MD1 Up	26	POLR3C	polymerase (RNA) III (DNA directed) polypeptide C (62kD)	Hs.591457		0	0	0	0	0	0	0	0	1.45035	0	0	0	0	0	0	0	0	0	0	0	0
	Retina MD1 Up	26	SLU7	SLU7 splicing factor homolog (S. cerevisiae)	Hs.435342		0	0	0	0	0	0	0	0	1.42673	0	0	0	0	0	0	0	0	0	0	0	0
	Retina MD1 Up	26	SPSB2	splA/ryanodine receptor domain and SOCS box containing 2	Hs.479856		0	0	0	0	0	0	0	0	1.40541	0	0	0	0	0	0	0	0	0	0	0	0
	Retina MD1 Up	26	NUFIP1	nuclear fragile X mental retardation protein interacting protein 1	Hs.525006		0	0	0	0	0	0	0	0	1.37571	0	0	0	0	0	0	0	0	0	0	0	0
	Retina MD1 Up	26	CABLES1	Cdk5 and Abl enzyme substrate 1	Hs.11108		0	0	0	0	0	0	0	0	1.3751	0	0	0	0	0	0	0	0	0	0	0	0
	Retina MD1 Up	26	UBE2L3	ubiquitin-conjugating enzyme E2L 3	Hs.108104		0	0	0	0	0	0	0	0	1.36944	0	0	0	0	0	0	0	0	0	0	0	0
	Retina MD1 Up	26	SYPL1	synaptophysin-like 1	Hs.80919		0	0	0	0	0	0	0	0	1.33126	0	0	0	0	0	0	0	0	0	0	0	0
	Retina MD1 Up	26	RBM41	RNA binding motif protein 41	Hs.139053		0	0	0	0	0	0	0	0	1.32724	0	0	0	0	0	0	0	0	0	0	0	0
	Retina MD1 Up	26	DHX57	DEAH (Asp-Glu-Ala-Asp/His) box polypeptide 57	Hs.468226		0	0	0	0	0	0	0	0	1.31758	0	0	0	0	0	0	0	0	0	0	0	0
	Retina MD1 Up	26	C17orf76	chromosome 17 open reading frame 76	Hs.25425		0	0	0	0	0	0	0	0	1.31476	0	0	0	0	0	0	0	0	0	0	0	0
	Retina MD1 Up	26	ZFR2	zinc finger RNA binding protein 2	Hs.65750		0	0	0	0	0	0	0	0	1.31143	0	0	0	0	0	0	0	0	0	0	0	0
	Retina MD1 Up	26	TMEM179	transmembrane protein 179	Hs.655004		0	0	0	0	0	0	0	0	1.30393	0	0	0	0	0	0	0	0	0	0	0	0
	Retina MD1 Up	26	TMEM37	transmembrane protein 37	Hs.26216		0	0	0	0	0	0	0	0	1.30317	0	0	0	0	0	0	0	0	0	0	0	0
	Retina MD1 Up	26	TBC1D4	TBC1 domain family, member 4	Hs.210891		0	0	0	0	0	0	0	0	1.29864	0	0	0	0	0	0	0	0	0	0	0	0
	Retina MD1 Up	26	ISCA1	iron-sulfur cluster assembly 1 homolog (S. cerevisiae)	Hs.449291		0	0	0	0	0	0	0	0	1.25815	0	0	0	0	0	0	0	0	0	0	0	0
	Retina MD1 Up	26	SMARCA4	SWI/SNF related, matrix associated, actin dependent regulator of chromatin, subfamily a, member 4	Hs.327527		0	0	0	0	0	0	0	0	1.2243	0	0	0	0	0	0	0	0	0	0	0	0
	Retina MD1 Up	26	MRPS25	mitochondrial ribosomal protein S25	Hs.715617		0	0	0	0	0	0	0	0	1.22328	0	0	0	0	0	0	0	0	0	0	0	0
	Retina MD1 Up	26	TMEM214	transmembrane protein 214	Hs.533934		0	0	0	0	0	0	0	0	1.2187	0	0	0	0	0	0	0	0	0	0	0	0
	Retina MD1 Up	26	HAPLN3	hyaluronan and proteoglycan link protein 3	Hs.447530	x	0	0	0	0	0	0	0	0	1.20678	0	0	0	0	0	0	0	0	0	0	0	0
	Retina MD1 Up	26	ZNF322B	zinc finger protein 322B	Hs.530271		0	0	0	0	0	0	0	0	1.19651	0	0	0	0	0	0	0	0	0	0	0	0
	Retina MD1 Up	26	C2orf65	chromosome 2 open reading frame 65	Hs.348645		0	0	0	0	0	0	0	0	1.19396	0	0	0	0	0	0	0	0	0	0	0	0
	Retina MD1 Up	26	MPHOSPH10	M-phase phosphoprotein 10 (U3 small nucleolar ribonucleoprotein)	Hs.656208		0	0	0	0	0	0	0	0	1.18935	0	0	0	0	0	0	0	0	0	0	0	0
	Retina MD1 Up	26	PITPNC1	phosphatidylinositol transfer protein, cytoplasmic 1	Hs.591185		0	0	0	0	0	0	0	0	1.17492	0	0	0	0	0	0	0	0	0	0	0	0
	Retina MD1 Up	26	TMEM110	transmembrane protein 110	Hs.705605		0	0	0	0	0	0	0	0	1.12645	0	0	0	0	0	0	0	0	0	0	0	0
	Retina MD1 Up	26	SNX21	sorting nexin family member 21	Hs.472854		0	0	0	0	0	0	0	0	1.12	0	0	0	0	0	0	0	0	0	0	0	0
	Retina MD1 Up	26	CENPH	centromere protein H	Hs.631967		0	0	0	0	0	0	0	0	1.11136	0	0	0	0	0	0	0	0	0	0	0	0
	Retina MD1 Up	26	SON	SON DNA binding protein	Hs.517262		0	0	0	0	0	0	0	0	1.0992	0	0	0	0	0	0	0	0	0	0	0	0
	Retina MD1 Up	26	RXFP3	relaxin/insulin-like family peptide receptor 3	Hs.170146		0	0	0	0	0	0	0	0	1.09328	0	0	0	0	0	0	0	0	0	0	0	0
	Retina MD1 Up	26	ABCC6	ATP-binding cassette, sub-family C (CFTR/MRP), member 6	Hs.442182		0	0	0	0	0	0	0	0	1.04769	0	0	0	0	0	0	0	0	0	0	0	0
	Retina MD1 Up	26	A_32_P108592				0	0	0	0	0	0	0	0	0.977733	0	0	0	0	0	0	0	0	0	0	0	0
	Retina MD1 Up	26	LPL	lipoprotein lipase	Hs.180878	x	0	0	0	0	0	0	0	0	0.935411	0	0	0	0	0	0	0	0	0	0	0	0
	Retina MD1 Up	26	C16orf57	chromosome 16 open reading frame 57	Hs.408702		0	0	0	0	0	0	0	0	0.927421	0	0	0	0	0	0	0	0	0	0	0	0
	Retina MD1 Up	26	TRIM21	tripartite motif-containing 21	Hs.532357		0	0	0	0	0	0	0	0	0.925255	0	0	0	0	0	0	0	0	0	0	0	0
	Retina MD1 Up	26	C9orf72	chromosome 9 open reading frame 72	Hs.493639		0	0	0	0	0	0	0	0	0.886129	0	0	0	0	0	0	0	0	0	0	0	0
	Retina MD2 Up	58	CXCR4	chemokine (C-X-C motif) receptor 4	Hs.593413		0	0	0	0	0	0	0	0	0	3.81267	1.57479	3.96948	0	0	0	0	1.81823	0	0	1.33461	0
	Retina MD2 Up	58	A_24_P900721				0	0	0	0	0	0	0	0	0	4.97481	0	1.63684	0	0	0	0	0	0	0	0	0
	Retina MD2 Up	58	A_24_P943180				0	0	0	0	0	0	0	0	0	2.45413	0	0	0	0	0	0	0	0	0	0	0
	Retina MD2 Up	58	A_32_P6107				0	0	0	0	0	0	0	0	0	2.23496	0	0	0	0	0	0	0	0	0	0	0
	Retina MD2 Up	58	DIP2C	DIP2 disco-interacting protein 2 homolog C (Drosophila)	Hs.432397		0	0	0	0	0	0	0	0	0	1.34051	0	1.80283	0	0	0	0	0	0	0	0	0
	Retina MD2 Up	58	A_32_P30874		Hs.547712		0	0	0	0	0	0	0	0	0	2.07887	0	0	0	0	0	0	0	0	0	0	0
	Retina MD2 Up	58	NUPR1	nuclear protein, transcriptional regulator, 1	Hs.513463		0	0	0	0	0	0	0	0	0	2.05507	0	0	0	0	0	0	0	0	0	0	0
	Retina MD2 Up	58	AP1G2	adaptor-related protein complex 1, gamma 2 subunit	Hs.343244		0	0	0	0	0	0	0	0	0	2.00959	0	0	0	0	0	0	0	0	0	0	0
	Retina MD2 Up	58	MCL1	myeloid cell leukemia sequence 1 (BCL2-related)	Hs.632486		0	0	0	0	0	0	0	0	0	1.89799	0	0	0	0	0	0	0	0	0	0	0
	Retina MD2 Up	58	ESM1	endothelial cell-specific molecule 1	Hs.129944	x	0	0	0	0	0	0	0	0	0	1.62768	0	0	0	0	0	0	0	0	0	0	0
	Retina MD2 Up	58	A_24_P910325		Hs.436973		0	0	0	0	0	0	0	0	0	1.51919	0	0	0	0	0	0	0	0	0	0	0
	Retina MD2 Up	58	TCAP	titin-cap (telethonin)	Hs.514146		0	0	0	0	0	0	0	0	0	1.43855	0	0	0	0	0	0	0	0	0	0	0
	Retina MD2 Up	58	MTBP	Mdm2, transformed 3T3 cell double minute 2, p53 binding protein (mouse) binding protein, 104kDa	Hs.657656		0	0	0	0	0	0	0	0	0	1.31541	0	0	0	0	0	0	0	0	0	0	0
	Retina MD2 Up	58	ARHGEF16	Rho guanine exchange factor (GEF) 16	Hs.87435		0	0	0	0	0	0	0	0	0	1.30049	0	0	0	0	0	0	0	0	0	0	0
	Retina MD2 Up	58	A_24_P136744		Hs.528628		0	0	0	0	0	0	0	0	0	1.29212	0	0	0	0	0	0	0	0	0	0	0
	Retina MD2 Up	58	A_24_P911648				0	0	0	0	0	0	0	0	0	1.23938	0	0	0	0	0	0	0	0	0	0	0
	Retina MD2 Up	58	SUV420H1	suppressor of variegation 4-20 homolog 1 (Drosophila)	Hs.632120		0	0	0	0	0	0	0	0	0	1.19917	0	0	0	0	0	0	0	0	0	0	0
	Retina MD2 Up	58	GHSR	growth hormone secretagogue receptor	Hs.248115		0	0	0	0	0	0	0	0	0	1.16999	0	0	0	0	0	0	0	0	0	0	0
	Retina MD2 Up	58	A_23_P141785				0	0	0	0	0	0	0	0	0	1.16945	0	0	0	0	0	0	0	0	0	0	0
	Retina MD2 Up	58	HOMER3	homer homolog 3 (Drosophila)	Hs.720208		0	0	0	0	0	0	0	0	0	1.16537	0	0	0	0	0	0	0	0	0	0	0
	Retina MD2 Up	58	FOXA3	forkhead box A3	Hs.36137		0	0	0	0	0	0	0	0	0	1.16018	0	0	0	0	0	0	0	0	0	0	0
	Retina MD2 Up	58	TTC4	tetratricopeptide repeat domain 4	Hs.720251		0	0	0	0	0	0	0	0	0	1.09017	0	0	0	0	0	0	0	0	0	0	0
	Retina MD2 Up	58	ZNF678	zinc finger protein 678	Hs.30323		0	0	0	0	0	0	0	0	0	1.04561	0	0	0	0	0	0	0	0	0	0	0
	Retina MD2 Up	58	FAT4	FAT tumor suppressor homolog 4 (Drosophila)	Hs.563205		0	0	0	0	0	0	0	0	0	1.04339	0	0	0	0	0	0	0	0	0	0	0
	Retina MD2 Up	58	HHIPL2	HHIP-like 2	Hs.665660	x	0	0	0	0	0	0	0	0	0	1.03412	0	0	0	0	0	0	0	0	0	0	0
	Retina MD2 Up	58	VMO1	vitelline membrane outer layer 1 homolog (chicken)	Hs.122561	x	0	0	0	0	0	0	0	0	0	1.01465	0	0	0	0	0	0	0	0	0	0	0
	Retina MD2 Up	58	A_32_P169847				0	0	0	0	0	0	0	0	0	0.967651	0	0	0	0	0	0	0	0	0	0	0
	Retina MD2 Up	12	AHNAK	AHNAK nucleoprotein	Hs.502756		0	0	0	0	0	0	0	0	0	0	6.45668	0	0	0	0	0	0	0	0	1.94508	0
	Retina MD2 Up	12	A_32_P235293		Hs.718227		0	0	0	0	0	0	0	0	0	0	6.21183	0	0	0	0	0	0	0	0	0	0
	Retina MD2 Up	12	SNTB1	syntrophin, beta 1 (dystrophin-associated protein A1, 59kDa, basic component 1)	Hs.46701		0	0	0	0	0	0	0	0	0	0	5.26412	0	0	0	0	0	2.24864	0	0	2.51329	0
	Retina MD2 Up	12	C16orf52	chromosome 16 open reading frame 52			0	0	0	0	0	0	0	0	0	0	6.09151	0	0	0	0	0	0	0	0	0	0
	Retina MD2 Up	12	A_32_P80809		Hs.600066		0	0	0	0	0	0	0	0	0	3.09353	2.81241	4.16302	0	0	0	0	0	1.78619	0	0	0
	Retina MD2 Up	12	NOTCH2	Notch homolog 2 (Drosophila)	Hs.487360		0	0	0	0	0	0	0	0	0	0	5.46585	0	0	0	0	0	1.3931	0	0	1.94538	0
	Retina MD2 Up	12	COL9A3	collagen, type IX, alpha 3	Hs.716639	x	0	0	0	0	0	0	0	0	0	0	5.60326	0	0	0	0	0	0	0	0	1.88937	0
	Retina MD2 Up	12	SMAD1	SMAD family member 1	Hs.604588		0	0	0	0	0	0	0	0	0	4.58913	2.5126	2.24824	0	0	0	0	1.89498	0	0	0	0
	Retina MD2 Up	12	A_32_P122595				0	0	0	0	0	0	0	0	0	4.55778	2.15618	2.03056	0	0	0	0	0	0	0	0	-2.09802
	Retina MD2 Up	12	HEY1	hairy/enhancer-of-split related with YRPW motif 1	Hs.234434		0	0	0	0	0	0	0	0	0	0	5.6927	0	0	0	0	0	0	0	0	0	0
	Retina MD2 Up	12	C17orf42	chromosome 17 open reading frame 42	Hs.317340		0	0	0	0	0	0	0	0	0	0	5.66882	0	0	0	0	0	0	0	0	0	0
	Retina MD2 Up	12	ZIC3	Zic family member 3 (odd-paired homolog, Drosophila)	Hs.111227		0	0	0	0	0	0	0	0	0	0	4.76541	0	0	0	0	0	1.46248	0	0	2.88861	0
	Retina MD2 Up	12	FER	fer (fps/fes related) tyrosine kinase	Hs.221472		0	0	0	0	0	0	0	0	0	4.80483	2.25967	0	0	0	0	0	0	0	0	0	0
	Retina MD2 Up	12	GLCCI1	glucocorticoid induced transcript 1	Hs.131673		0	0	0	0	0	0	0	0	0	2.42662	4.3022	2.72987	0	0	0	0	0	0	0	0	0
	Retina MD2 Up	12	WDR90	WD repeat domain 90	Hs.511903		0	0	0	0	0	0	0	0	0	0	4.96397	0	0	0	0	0	0	0	0	0	0
	Retina MD2 Up	12	MANBA	mannosidase, beta A, lysosomal	Hs.480415		0	0	0	0	0	0	0	0	0	0	5.03571	0	0	0	0	0	0	0	0	0	0
	Retina MD2 Up	12	A_24_P687372				0	0	0	0	0	0	0	0	0	0	4.99313	0	0	0	0	0	0	0	0	0	0
	Retina MD2 Up	12	LNX2	ligand of numb-protein X 2	Hs.132359		0	0	0	0	0	0	0	0	0	0	4.77856	0	0	0	0	0	0	0	0	0	0
	Retina MD2 Up	12	A_32_P215676		Hs.709443		0	0	0	0	0	0	0	0	0	1.84655	4.58433	0	0	0	0	0	0	0	0	0	0
	Retina MD2 Up	12	SASH1	SAM and SH3 domain containing 1	Hs.193133		0	0	0	0	0	0	0	0	0	3.51006	2.42923	2.5986	0	0	0	0	0	0	0	0	0
	Retina MD2 Up	12	PAN2	PAN2 poly(A) specific ribonuclease subunit homolog (S. cerevisiae)	Hs.273397		0	0	0	0	0	0	0	0	0	0	4.86542	0	0	0	0	0	0	0	0	0	0
	Retina MD2 Up	12	METTL3	methyltransferase like 3	Hs.168799		0	0	0	0	0	0	0	0	0	0	4.76039	0	0	0	0	0	0	0	0	0	0
	Retina MD2 Up	12	A_32_P191541		Hs.680516		0	0	0	0	0	0	0	0	0	2.15717	4.29571	0	0	0	0	0	0	0	0	0	0
	Retina MD2 Up	12	IRS2	insulin receptor substrate 2	Hs.442344		0	0	0	0	0	0	0	0	0	2.85339	1.1853	3.6763	0	0	0	0	0	0	0	0	0
	Retina MD2 Up	12	TMEM231	transmembrane protein 231	Hs.156784		0	0	0	0	0	0	0	0	0	0	4.58405	0	0	0	0	0	0	0	0	0	0
	Retina MD2 Up	12	XIRP1	xin actin-binding repeat containing 1	Hs.447868		0	0	0	0	0	0	0	0	0	1.1999	4.39421	0	0	0	0	0	0	0	0	0	0
	Retina MD2 Up	12	C16orf79	chromosome 16 open reading frame 79	Hs.647399		0	0	0	0	0	0	0	0	0	0	4.48239	0	0	0	0	0	0	0	0	0	0
	Retina MD2 Up	12	ANKRD57	ankyrin repeat domain 57	Hs.355455		0	0	0	0	0	0	0	0	0	2.49496	1.36956	3.4941	0	0	0	0	0	0	0	0	0
	Retina MD2 Up	12	CGNL1	cingulin-like 1	Hs.148989		0	0	0	0	0	0	0	0	0	2.27328	1.35436	3.38834	0	0	0	0	0	0	0	1.20504	0
	Retina MD2 Up	12	PKNOX1	PBX/knotted 1 homeobox 1	Hs.431043		0	0	0	0	0	0	0	0	0	3.2514	2.32738	0	0	0	0	0	1.86703	0	0	0	0
	Retina MD2 Up	12	ACCN3	amiloride-sensitive cation channel 3	Hs.647113		0	0	0	0	0	0	0	0	0	0	4.30629	0	0	0	0	0	0	0	0	0	0
	Retina MD2 Up	12	LIN7C	lin-7 homolog C (C. elegans)	Hs.91393		0	0	0	0	0	0	0	0	0	0	4.22471	0	0	0	0	0	0	0	0	0	0
	Retina MD2 Up	12	A_32_P96752				0	0	0	0	0	0	0	0	0	0	3.31773	0	0	0	0	0	0	0	0	0	-2.41939
	Retina MD2 Up	12	CTRL	chymotrypsin-like	Hs.654546		0	0	0	0	0	0	0	0	0	0	4.11545	0	0	0	0	0	0	0	0	0	0
	Retina MD2 Up	12	SLC30A4	solute carrier family 30 (zinc transporter), member 4	Hs.162989		0	0	0	0	0	0	0	0	0	0	4.10064	0	0	0	0	0	0	0	0	0	0
	Retina MD2 Up	12	A_32_P509964		Hs.571184		0	0	0	0	0	0	0	0	0	3.42084	2.34246	0	0	0	0	0	0	0	0	0	0
	Retina MD2 Up	12	CD2AP	CD2-associated protein	Hs.485518		0	0	0	0	0	0	0	0	0	2.17437	1.1869	3.34744	0	0	0	0	0	0	0	0	0
	Retina MD2 Up	12	LOC100286909	hypothetical protein LOC100286909	Hs.445414		0	0	0	0	0	0	0	0	0	0	4.04603	0	0	0	0	0	0	0	0	0	0
	Retina MD2 Up	12	ZNF529	zinc finger protein 529	Hs.654960		0	0	0	0	0	0	0	0	0	0	3.98107	0	0	0	0	0	0	0	0	0	0
	Retina MD2 Up	12	C10orf28	chromosome 10 open reading frame 28	Hs.419800		0	0	0	0	0	0	0	0	0	0	3.97702	0	0	0	0	0	0	0	0	0	0
	Retina MD2 Up	12	LYST	lysosomal trafficking regulator	Hs.532411		0	0	0	0	0	0	0	0	0	0	3.97048	0	0	0	0	0	0	0	0	0	0
	Retina MD2 Up	12	ARL6IP6	ADP-ribosylation-like factor 6 interacting protein 6	Hs.718420		0	0	0	0	0	0	0	0	0	3.30532	2.12391	0	0	0	0	0	0	0	0	0	0
	Retina MD2 Up	12	FLJ41603	FLJ41603 protein	Hs.256206		0	0	0	0	0	0	0	0	0	3.1534	1.82357	0	0	0	0	0	1.56865	0	0	0	0
	Retina MD2 Up	12	MOBKL2B	MOB1, Mps One Binder kinase activator-like 2B (yeast)	Hs.369022		0	0	0	0	0	0	0	0	0	2.96372	1.88078	0	0	0	0	0	1.763	0	0	0	0
	Retina MD2 Up	12	CYP2J2	cytochrome P450, family 2, subfamily J, polypeptide 2	Hs.152096		0	0	0	0	0	0	0	0	0	2.07295	1.84888	0	0	0	0	0	0	0	0	2.70052	0
	Retina MD2 Up	12	KLF3	Kruppel-like factor 3 (basic)	Hs.298658		0	0	0	0	0	0	0	0	0	0	3.74336	0	0	0	0	0	0	0	0	0	0
	Retina MD2 Up	12	A_24_P795215				0	0	0	0	0	0	0	0	0	0	3.74229	0	0	0	0	0	0	0	0	0	0
	Retina MD2 Up	12	AIMP1	aminoacyl tRNA synthetase complex-interacting multifunctional protein 1	Hs.591680	x	0	0	0	0	0	0	0	0	0	1.0508	3.49621	0	0	0	0	0	0	0	0	0	0
	Retina MD2 Up	12	A_32_P194182				0	0	0	0	0	0	0	0	0	0	3.13457	0	0	0	0	0	1.66481	0	0	0	0
	Retina MD2 Up	12	A_32_P106864				0	0	0	0	0	0	0	0	-1.16747	2.41837	1.7648	1.7002	0	0	0	0	0	0	0	0	0
	Retina MD2 Up	12	A_32_P11216		Hs.626096		0	0	0	0	0	0	0	0	0	0	3.54864	0	0	0	0	0	0	0	0	0	0
	Retina MD2 Up	12	DLG1	discs, large homolog 1 (Drosophila)	Hs.292549		0	0	0	0	0	0	0	0	0	0	3.53657	0	0	0	0	0	0	0	0	0	0
	Retina MD2 Up	12	LOC100288370	similar to Putative LRRC37B-like protein 1	Hs.592537		0	0	0	0	0	0	0	0	0	0	3.52319	0	0	0	0	0	0	0	0	0	0
	Retina MD2 Up	12	TYMS	thymidylate synthetase	Hs.592338		0	0	0	0	0	0	0	0	-1.76905	1.88331	2.34998	0	0	0	0	0	0	0	0	0	0
	Retina MD2 Up	12	CD163	CD163 molecule	Hs.504641	x	0	0	0	0	0	0	0	0	0	0	2.84358	0	0	0	0	1.13166	0	0	0	0	0
	Retina MD2 Up	12	A_32_P8371		Hs.270314		0	0	0	0	0	0	0	0	0	0	3.34925	0	0	0	0	0	0	0	0	0	0
	Retina MD2 Up	12	C12orf11	chromosome 12 open reading frame 11	Hs.505077		0	0	0	0	0	0	0	0	0	2.99005	1.49551	0	0	0	0	0	0	0	0	0	0
	Retina MD2 Up	12	SLN	sarcolipin	Hs.334629		0	0	0	0	0	0	0	0	0	1.78468	2.82322	0	0	0	0	0	0	0	0	0	0
	Retina MD2 Up	12	C10orf10	chromosome 10 open reading frame 10	Hs.93675		0	0	0	0	0	0	0	0	0	2.81841	1.6334	0	0	0	0	0	0	0	0	0	0
	Retina MD2 Up	12	A_32_P110243		Hs.574684		0	0	0	0	0	0	0	0	0	0	3.20114	0	0	0	0	0	0	0	0	0	0
	Retina MD2 Up	12	PLCE1	phospholipase C, epsilon 1	Hs.655033		0	0	0	0	0	0	0	0	0	2.31195	1.28995	0	0	0	0	0	0	0	0	1.83247	0
	Retina MD2 Up	12	FAM198A	family with sequence similarity 198, member A	Hs.720172	x	0	0	0	0	0	0	0	0	0	1.20392	2.86219	0	0	0	0	0	0	0	0	0	0
	Retina MD2 Up	12	HKDC1	hexokinase domain containing 1	Hs.522988		0	0	0	0	0	0	0	0	0	1.91867	1.31295	0	0	0	0	0	0	0	0	2.06993	0
	Retina MD2 Up	12	CSH1	chorionic somatomammotropin hormone 1 (placental lactogen)	Hs.654390	x	0	0	0	0	0	0	0	0	0	1.87525	2.07613	1.35064	0	0	0	0	0	0	0	0	0
	Retina MD2 Up	12	A_23_P21072		Hs.16258		0	0	0	0	0	0	0	0	0	2.18203	1.44906	0	0	0	0	0	0	0	0	0	0
	Retina MD2 Up	12	ESCO1	establishment of cohesion 1 homolog 1 (S. cerevisiae)	Hs.464733		0	0	0	0	0	0	0	0	0	0	2.97695	0	0	0	0	0	0	0	0	0	0
	Retina MD2 Up	12	WWC2	WW and C2 domain containing 2	Hs.333179		0	0	0	0	0	1.77365	0	0	1.14782	0	2.17979	0	0	0	0	0	0	0	0	0	0
	Retina MD2 Up	12	A_32_P406142				0	0	0	0	0	0	0	0	0	0	2.92878	0	0	0	0	0	0	0	0	0	0
	Retina MD2 Up	12	A_32_P154445		Hs.484967		0	0	0	0	0	0	0	0	0	0	2.69068	0	0	0	0	0	0	0	0	0	0
	Retina MD2 Up	12	SPNS2	spinster homolog 2 (Drosophila)	Hs.567664		0	0	0	0	0	0	0	0	0	2.47637	1.11446	0	0	0	0	0	0	0	0	0	0
	Retina MD2 Up	12	IGFBP7	insulin-like growth factor binding protein 7	Hs.479808	x	0	0	0	0	0	0	0	0	0	0	2.27164	0	0	0	0	0	0	0	0	1.69049	0
	Retina MD2 Up	12	CTSK	cathepsin K	Hs.632466		0	0	0	0	0	0	0	0	0	1.95117	2.04187	0	0	0	0	0	0	0	0	0	0
	Retina MD2 Up	12	NCAPD2	non-SMC condensin I complex, subunit D2	Hs.5719		0	0	0	0	0	0	0	0	0	2.56436	1.15379	0	0	0	0	0	0	0	0	0	0
	Retina MD2 Up	12	MGC16384	hypothetical LOC114130	Hs.661642		0	0	0	0	0	0	0	0	0	0	2.52035	0	0	0	0	0	0	0	0	0	0
	Retina MD2 Up	12	MALT1	mucosa associated lymphoid tissue lymphoma translocation gene 1	Hs.605145		0	0	0	0	0	0	0	0	0	0	2.76092	0	0	0	0	0	0	0	0	0	0
	Retina MD2 Up	12	TATDN1	TatD DNase domain containing 1	Hs.170568		0	0	0	0	0	0	0	0	0	0	2.73142	0	0	0	0	0	0	0	0	0	0
	Retina MD2 Up	12	SSR1	signal sequence receptor, alpha	Hs.114033		0	0	0	0	0	0	0	0	0	0	2.70574	0	0	0	0	0	0	0	0	0	0
	Retina MD2 Up	12	TAF4	TAF4 RNA polymerase II, TATA box binding protein (TBP)-associated factor, 135kDa	Hs.18857		0	0	0	0	0	0	0	0	0	0	2.69813	0	0	0	0	0	0	0	0	0	0
	Retina MD2 Up	12	CEBPB	CCAAT/enhancer binding protein (C/EBP), beta	Hs.517106		0	0	0	0	0	0	0	0	0	1.27905	0.952706	2.04811	0	0	0	0	0	0	0	0	0
	Retina MD2 Up	12	C5orf62	chromosome 5 open reading frame 62	Hs.29444		0	0	0	0	0	0	0	0	0	1.53283	1.5757	0	0	0	0	0	0	0	0	0	0
	Retina MD2 Up	12	CTTNBP2	cortactin binding protein 2	Hs.592285		0	0	0	0	0	0	0	0	0	0	2.65995	0	0	0	0	0	0	0	0	0	0
	Retina MD2 Up	12	CREBZF	CREB/ATF bZIP transcription factor	Hs.535319		0	0	0	0	0	0	0	0	0	2.30564	1.14814	0	0	0	0	0	0	0	0	0	0
	Retina MD2 Up	12	ZNF738	zinc finger protein 738	Hs.124384		0	0	0	0	0	0	0	0	0	0	2.54575	0	0	0	0	0	0	0	0	0	0
	Retina MD2 Up	12	A_32_P9924				0	0	0	0	0	0	0	0	0	0	2.49859	0	0	0	0	0	0	0	0	0	0
	Retina MD2 Up	12	CHST9	carbohydrate (N-acetylgalactosamine 4-0) sulfotransferase 9	Hs.44584	x	0	0	0	0	0	0	0	0	0	1.03772	2.29212	0	0	0	0	0	0	0	0	0	0
	Retina MD2 Up	12	MPL	myeloproliferative leukemia virus oncogene	Hs.82906		0	0	0	0	0	0	0	0	0	2.11725	1.02722	0.898608	0	0	0	0	0	0	0	0	0
	Retina MD2 Up	12	ZNF33A	zinc finger protein 33A	Hs.435774		0	0	0	0	0	0	0	0	0	0	2.46035	0	0	0	0	0	0	0	0	0	0
	Retina MD2 Up	12	CCDC76	coiled-coil domain containing 76	Hs.440371		0	0	0	0	0	0	0	0	-1.11776	0	2.12462	0	0	0	0	0	0	0	0	0	0
	Retina MD2 Up	12	A_24_P918441				0	0	0	0	0	0	0	0	0	0	2.40935	0	0	0	0	0	0	0	0	0	0
	Retina MD2 Up	12	PVRL3	poliovirus receptor-related 3	Hs.293917		0	0	0	0	0	0	0	0	0	1.79146	1.65264	0	0	0	0	0	0	0	0	0	0
	Retina MD2 Up	12	GUCY2F	guanylate cyclase 2F, retinal	Hs.123074		0	0	0	0	0	0	0	0	0	0	1.76408	0	0	0	0	0	0	0	0	-1.5502	0
	Retina MD2 Up	12	ZNF830	zinc finger protein 830	Hs.413678		0	0	0	0	0	0	0	0	0	0	2.36257	0	0	0	0	0	0	0	0	0	0
	Retina MD2 Up	12	GCLC	glutamate-cysteine ligase, catalytic subunit	Hs.654465		0	0	0	0	0	0	0	0	0	1.99158	1.30068	0	0	0	0	0	0	0	0	0	0
	Retina MD2 Up	12	A_32_P105281		Hs.610775		0	0	0	0	0	0	0	0	0	0	2.08177	0	0	0	0	0	0	-0.966338	0	0	0
	Retina MD2 Up	12	PRPF4B	PRP4 pre-mRNA processing factor 4 homolog B (yeast)	Hs.159014		0	0	0	0	0	0	0	0	0	1.80813	1.46276	0	0	0	0	0	0	0	0	0	0
	Retina MD2 Up	12	WFDC11	WAP four-disulfide core domain 11	Hs.374924	x	0	0	0	0	0	0	0	0	0	0	2.26521	0	0	0	0	0	0	0	0	0	0
	Retina MD2 Up	12	APPL2	adaptor protein, phosphotyrosine interaction, PH domain and leucine zipper containing 2	Hs.506603		0	0	0	0	0	0	0	0	0	0	2.24291	0	0	0	0	0	0	0	0	0	0
	Retina MD2 Up	12	PNPLA7	patatin-like phospholipase domain containing 7	Hs.294147		0	0	0	0	0	0	0	0	0	0	1.8139	0	0	0	0	0	0	0	0	0	-1.2052
	Retina MD2 Up	12	A_24_P880000		Hs.659586		0	0	0	0	0	0	0	0	0	1.27648	1.26567	0	0	0	0	0	0	0	0	1.34444	0
	Retina MD2 Up	12	CRYAB	crystallin, alpha B	Hs.53454		0	0	0	0	0	0	0	0	0	1.7959	1.28412	0	0	0	0	0	0	0	0	0	0
	Retina MD2 Up	12	PCGF3	polycomb group ring finger 3	Hs.144309		0	0	0	0	0	0	0	0	0	0	2.16609	0	0	0	0	0	0	0	0	0	0
	Retina MD2 Up	12	GNA13	guanine nucleotide binding protein (G protein), alpha 13	Hs.515018		0	0	0	0	0	0	0	0	0	0	1.31223	0	0	0	0	0	0	0	0	0	-1.67045
	Retina MD2 Up	12	A_32_P127812				0	0	0	0	0	0	0	0	0	0	2.05485	0	0	0	0	0	0	0	0	0	0
	Retina MD2 Up	12	NS3BP	NS3BP	Hs.711081		0	0	0	0	0	0	0	0	0	0	2.05076	0	0	0	0	0	0	0	0	0	0
	Retina MD2 Up	12	A_24_P524562				0	0	0	0	0	0	0	0	0	1.4775	1.38867	0	0	0	0	0	0	0	0	0	0
	Retina MD2 Up	12	PDIA2	protein disulfide isomerase family A, member 2	Hs.66581		0	0	0	0	0	0	0	0	0	0	2.00095	0	0	0	0	0	0	0	0	0	0
	Retina MD2 Up	12	C18orf56	chromosome 18 open reading frame 56	Hs.274959		0	0	0	0	0	0	0	0	0	0	2.0003	0	0	0	0	0	0	0	0	0	0
	Retina MD2 Up	12	A_32_P89277				0	0	0	0	0	0	0	0	0	0	1.94737	0	0	0	0	0	0	0	0	0	0
	Retina MD2 Up	12	C9orf93	chromosome 9 open reading frame 93	Hs.17267		0	0	0	0	0	0	0	0	0	0	1.92631	0	0	0	0	0	0	0	0	0	0
	Retina MD2 Up	12	A_24_P549927				0	0	0	0	0	0	0	0	0	0	1.38487	0	0	0	0	0	0	0	0	0	-1.29898
	Retina MD2 Up	12	CPSF2	cleavage and polyadenylation specific factor 2, 100kDa	Hs.657632		0	0	0	0	0	0	0	0	0	0	1.91796	0	0	0	0	0	0	0	0	0	0
	Retina MD2 Up	12	UBR3	ubiquitin protein ligase E3 component n-recognin 3 (putative)	Hs.379548		0	0	0	0	0	0	0	0	0	0	1.85988	0	0	0	0	0	0	0	0	0	0
	Retina MD2 Up	12	ZNF610	zinc finger protein 610	Hs.147025		0	0	0	0	0	0	0	0	0	0	1.85808	0	0	0	0	0	0	0	0	0	0
	Retina MD2 Up	12	A_24_P933794		Hs.565803		0	0	0	0	0	0	0	0	0	0	1.84456	0	0	0	0	0	0	0	0	0	0
	Retina MD2 Up	12	TTC30A	tetratricopeptide repeat domain 30A	Hs.128384		0	0	0	0	0	0	0	0	0	0	1.82329	0	0	0	0	0	0	0	0	0	0
	Retina MD2 Up	12	MED17	mediator complex subunit 17	Hs.595414		0	0	0	0	0	0	0	0	0	0	1.82187	0	0	0	0	0	0	0	0	0	0
	Retina MD2 Up	12	COL22A1	collagen, type XXII, alpha 1	Hs.720795	x	0	0	0	0	0	0	0	0	0	0	1.81978	0	0	0	0	0	0	0	0	0	0
	Retina MD2 Up	12	GPR137B	G protein-coupled receptor 137B	Hs.498160		0	0	0	0	0	0	0	0	0	0	1.80418	0	0	0	0	0	0	0	0	0	0
	Retina MD2 Up	12	DCAF17	DDB1 and CUL4 associated factor 17	Hs.659439		0	0	0	0	0	0	0	0	0	0	1.79069	0	0	0	0	0	0	0	0	0	0
	Retina MD2 Up	12	CD46	CD46 molecule, complement regulatory protein	Hs.510402		0	0	0	0	0	0	0	0	0	1.38742	1.07345	0	0	0	0	0	0	0	0	0	0
	Retina MD2 Up	12	GALNT7	UDP-N-acetyl-alpha-D-galactosamine:polypeptide N-acetylgalactosaminyltransferase 7 (GalNAc-T7)	Hs.548088		0	0	0	0	0	0	0	0	0	0	1.71857	0	0	0	0	0	0	0	0	0	0
	Retina MD2 Up	12	NUP153	nucleoporin 153kDa	Hs.601591		0	0	0	0	0	0	0	0	0	0	1.69873	0	0	0	0	0	0	0	0	0	0
	Retina MD2 Up	12	RPP30	ribonuclease P/MRP 30kDa subunit	Hs.139120		0	0	0	0	0	0	0	0	0	0	1.68691	0	0	0	0	0	0	0	0	0	0
	Retina MD2 Up	12	TOP3B	topoisomerase (DNA) III beta	Hs.436401		0	0	0	0	0	0	0	0	0	0	1.68342	0	0	0	0	0	0	0	0	0	0
	Retina MD2 Up	12	A_24_P606239		Hs.659115		0	0	0	0	0	0	0	0	0	0	1.6746	0	0	0	0	0	0	0	0	0	0
	Retina MD2 Up	12	VAV3	vav 3 guanine nucleotide exchange factor	Hs.267659		0	0	0	0	0	0	0	0	0	0.982159	1.36068	0	0	0	0	0	0	0	0	0	0
	Retina MD2 Up	12	A_24_P649327		Hs.404449		0	0	0	0	0	0	0	0	0	0	1.6056	0	0	0	0	0	0	0	0	0	0
	Retina MD2 Up	12	NFKBIA	nuclear factor of kappa light polypeptide gene enhancer in B-cells inhibitor, alpha	Hs.81328		0	0	0	0	0	0	0	0	0	0	1.29481	0	0	0	0	0	0	0	0	0	0
	Retina MD2 Up	12	COL9A2	collagen, type IX, alpha 2	Hs.418012	x	0	0	0	0	0	0	0	0	0	0	1.58555	0	0	0	0	0	0	0	0	0	0
	Retina MD2 Up	12	IRF6	interferon regulatory factor 6	Hs.591415		0	0	0	0	0	0	0	0	0	0	1.55979	0	0	0	0	0	0	0	0	0	0
	Retina MD2 Up	12	A_32_P331700				0	0	0	0	0	0	0	0	0	0	1.55937	0	0	0	0	0	0	0	0	0	0
	Retina MD2 Up	12	MARCH1				0	0	0	0	0	0	0	0	0	0	1.542	0	0	0	0	0	0	0	0	0	0
	Retina MD2 Up	12	A_32_P107463		Hs.134857		0	0	0	0	0	0	0	0	0	0	1.49444	0	0	0	0	0	0	0	0	0	0
	Retina MD2 Up	12	PRPF38B	PRP38 pre-mRNA processing factor 38 (yeast) domain containing B	Hs.342307		0	0	0	0	0	0	0	0	0	0	1.49307	0	0	0	0	0	0	0	0	0	0
	Retina MD2 Up	12	RFX3	regulatory factor X, 3 (influences HLA class II expression)	Hs.625122		0	0	0	0	0	0	0	0	0	0	1.4916	0	0	0	0	0	0	0	0	0	0
	Retina MD2 Up	12	C1orf112	chromosome 1 open reading frame 112	Hs.443551		0	0	0	0	0	0	0	0	0	0	1.48596	0	0	0	0	0	0	0	0	0	0
	Retina MD2 Up	12	AP1G1	adaptor-related protein complex 1, gamma 1 subunit	Hs.461253		0	0	0	0	0	0	0	0	0	0	1.47117	0	0	0	0	0	0	0	0	0	0
	Retina MD2 Up	12	A_32_P198005		Hs.655674		0	0	0	0	0	0	0	0	0	0	1.4571	0	0	0	0	0	0	0	0	0	0
	Retina MD2 Up	12	A_24_P633825				0	0	0	0	0	0	0	0	0	0	1.45682	0	0	0	0	0	0	0	0	0	0
	Retina MD2 Up	12	PHF17	PHD finger protein 17	Hs.12420		0	0	0	0	0	0	0	0	0	0	1.44256	0	0	0	0	0	0	0	0	0	0
	Retina MD2 Up	12	SFRS1	splicing factor, arginine/serine-rich 1	Hs.68714		0	0	0	0	0	0	0	0	0	0	1.41319	0	0	0	0	0	0	0	0	0	0
	Retina MD2 Up	12	CCDC112	coiled-coil domain containing 112	Hs.436121		0	0	0	0	0	0	0	0	0	0	1.41263	0	0	0	0	0	0	0	0	0	0
	Retina MD2 Up	12	BMI1	BMI1 polycomb ring finger oncogene	Hs.380403		0	0	0	0	0	0	0	0	0	0	1.36916	0	0	0	0	0	0	0	0	0	0
	Retina MD2 Up	12	SRRT	serrate RNA effector molecule homolog (Arabidopsis)	Hs.111801		0	0	0	0	0	0	0	0	0	0	1.35115	0	0	0	0	0	0	0	0	0	0
	Retina MD2 Up	12	A_32_P133780				0	0	0	0	0	0	0	0	0	0	1.35033	0	0	0	0	0	0	0	0	0	0
	Retina MD2 Up	12	TMEM158	transmembrane protein 158	Hs.716411		0	0	0	0	0	0	0	0	0	0	1.32561	0	0	0	0	0	0	0	0	0	0
	Retina MD2 Up	12	C21orf135	chromosome 21 open reading frame 135	Hs.382029		0	0	0	0	0	0	0	0	0	0	1.32245	0	0	0	0	0	0	0	0	0	0
	Retina MD2 Up	12	SNTB2	syntrophin, beta 2 (dystrophin-associated protein A1, 59kDa, basic component 2)	Hs.461117		0	0	0	0	0	0	0	0	0	0	1.32186	0	0	0	0	0	0	0	0	0	0
	Retina MD2 Up	12	A_23_P23980		Hs.228320		0	0	0	0	0	0	0	0	0	0	1.31538	0	0	0	0	0	0	0	0	0	0
	Retina MD2 Up	12	PS1TP4	HBV preS1-transactivated protein 4	Hs.355655		0	0	0	0	0	0	0	0	0	0	1.31431	0	0	0	0	0	0	0	0	0	0
	Retina MD2 Up	12	A_32_P56497				0	0	0	0	0	0	0	0	0	0	1.31194	0	0	0	0	0	0	0	0	0	0
	Retina MD2 Up	12	PAN3	PAN3 poly(A) specific ribonuclease subunit homolog (S. cerevisiae)	Hs.645015		0	0	0	0	0	0	0	0	0	0	1.27051	0	0	0	0	0	0	0	0	0	0
	Retina MD2 Up	12	A_32_P215556				0	0	0	0	0	0	0	0	0	0	1.26916	0	0	0	0	0	0	0	0	0	0
	Retina MD2 Up	12	FAM59A	family with sequence similarity 59, member A			0	0	0	0	0	0	0	0	0	0	1.26267	0	0	0	0	0	0	0	0	0	0
	Retina MD2 Up	12	ZNF251	zinc finger protein 251	Hs.534516		0	0	0	0	0	0	0	0	0	0	1.26086	0	0	0	0	0	0	0	0	0	0
	Retina MD2 Up	12	KLRAQ1	KLRAQ motif containing 1	Hs.654619		0	0	0	0	0	0	0	0	0	0	1.24496	0	0	0	0	0	0	0	0	0	0
	Retina MD2 Up	12	LOC729680	hypothetical protein LOC729680	Hs.130652		0	0	0	0	0	0	0	0	0	0	1.21121	0	0	0	0	0	0	0	0	0	0
	Retina MD2 Up	12	MFAP2	microfibrillar-associated protein 2	Hs.389137	x	0	0	0	0	0	0	0	0	0	0	1.20795	0	0	0	0	0	0	0	0	0	0
	Retina MD2 Up	12	CTDSP2	CTD (carboxy-terminal domain, RNA polymerase II, polypeptide A) small phosphatase 2	Hs.524530		0	0	0	0	0	0	0	0	0	0	1.20682	0	0	0	0	0	0	0	0	0	0
	Retina MD2 Up	12	A_32_P76255		Hs.596703		0	0	0	0	0	0	0	0	0	0	1.20468	0	0	0	0	0	0	0	0	0	0
	Retina MD2 Up	12	ZNF146	zinc finger protein 146	Hs.643436		0	0	0	0	0	0	0	0	0	0	1.19258	0	0	0	0	0	0	0	0	0	0
	Retina MD2 Up	12	STAG2	stromal antigen 2	Hs.496710		0	0	0	0	0	0	0	0	0	0	1.14694	0	0	0	0	0	0	0	0	0	0
	Retina MD2 Up	12	PIH1D2	PIH1 domain containing 2	Hs.420662		0	0	0	0	0	0	0	0	0	0	1.12307	0	0	0	0	0	0	0	0	0	0
	Retina MD2 Up	12	FLJ22536	hypothetical locus LOC401237	Hs.719939		0	0	0	0	0	0	0	0	0	0	1.12142	0	0	0	0	0	0	0	0	0	0
	Retina MD2 Up	12	A_32_P34404				0	0	0	0	0	0	0	0	0	0	1.09374	0	0	0	0	0	0	0	0	0	0
	Retina MD2 Up	12	IFT74	intraflagellar transport 74 homolog (Chlamydomonas)	Hs.145402		0	0	0	0	0	0	0	0	0	0	1.09367	0	0	0	0	0	0	0	0	0	0
	Retina MD2 Up	12	FLJ31306	hypothetical LOC379025	Hs.531089		0	0	0	0	0	0	0	0	0	0	1.08865	0	0	0	0	0	0	0	0	0	0
	Retina MD2 Up	12	C15orf41	chromosome 15 open reading frame 41	Hs.48348		0	0	0	0	0	0	0	0	0	0	1.07841	0	0	0	0	0	0	0	0	0	0
	Retina MD2 Up	12	LRRC40	leucine rich repeat containing 40	Hs.147836		0	0	0	0	0	0	0	0	0	0	1.0776	0	0	0	0	0	0	0	0	0	0
	Retina MD2 Up	12	CPOX	coproporphyrinogen oxidase	Hs.476982		0	0	0	0	0	0	0	0	0	0	1.05515	0	0	0	0	0	0	0	0	0	0
	Retina MD2 Up	12	A_24_P918714				0	0	0	0	0	0	0	0	0	0	0.96409	0	0	0	0	0	0	0	0	0	0
	Retina MD2 Up	12	TMEM194A	transmembrane protein 194A	Hs.591040		0	0	0	0	0	0	0	0	0	0	0.959313	0	0	0	0	0	0	0	0	0	0
	Retina MD2 Up	12	CRLF3	cytokine receptor-like factor 3	Hs.370168		0	0	0	0	0	0	0	0	0	0	0.955064	0	0	0	0	0	0	0	0	0	0
	Retina MD2 Up	12	SRF	serum response factor (c-fos serum response element-binding transcription factor)	Hs.520140		0	0	0	0	0	0	0	0	0	0	0.847554	0	0	0	0	0	0	0	0	0	0
	Retina MD2 Up	12	XKR6	XK, Kell blood group complex subunit-related family, member 6	Hs.666146		0	0	0	0	0	0	0	0	0	0	0.841011	0	0	0	0	0	0	0	0	0	0
	Retina MD2 Up	12	A_32_P31206				0	0	0	0	0	0	0	0	0	0	0.813804	0	0	0	0	0	0	0	0	0	0
	Retina MD2 Up	5	KIAA1715	KIAA1715	Hs.209561		0	0	0	0	0	0	0	0	0	0	0	7.52887	0	0	0	0	0	0	0	0	0
	Retina MD2 Up	5	A_24_P161914				0	0	0	0	0	0	0	0	0	1.34279	0	7.24571	0	0	0	0	0	0	0	0	0
	Retina MD2 Up	5	PIP5K1B	phosphatidylinositol-4-phosphate 5-kinase, type I, beta	Hs.534371		0	0	0	0	0	0	0	0	0	0	0	6.35848	0	0	0	0	0	0	0	0	0
	Retina MD2 Up	5	SKAP2	src kinase associated phosphoprotein 2	Hs.200770		0	0	0	0	0	0	0	0	0	0	0	6.2435	0	0	0	0	0	0	0	0	0
	Retina MD2 Up	5	A_24_P143843				0	0	0	0	0	0	0	0	0	0	0	6.21491	0	0	0	0	0	0	0	0	0
	Retina MD2 Up	5	A_32_P40476				0	0	0	0	0	0	0	0	0	0	0	6.00827	0	0	0	0	0	0	0	0	0
	Retina MD2 Up	5	ZMYM1	zinc finger, MYM-type 1	Hs.471243		0	0	0	0	0	0	0	0	0	0	0	5.7136	0	0	0	0	0	0	0	0	0
	Retina MD2 Up	5	A_24_P152385				0	0	0	0	0	0	0	0	0	0	0	5.50774	0	0	0	0	0	0	0	0	0
	Retina MD2 Up	5	TAF9B	TAF9B RNA polymerase II, TATA box binding protein (TBP)-associated factor, 31kDa	Hs.714006		0	0	0	0	0	0	0	0	0	0	0	5.28932	0	0	0	0	0	0	0	0	1.39766
	Retina MD2 Up	5	IGF1R	insulin-like growth factor 1 receptor	Hs.643120		0	0	0	0	0	0	0	0	0	0	0	5.17527	0	0	0	0	0	0	0	0	0
	Retina MD2 Up	5	ANP32C	acidic (leucine-rich) nuclear phosphoprotein 32 family, member C	Hs.661161		0	0	0	0	0	0	0	0	0	0	0	5.09667	0	0	0	0	0	0	0	0	0
	Retina MD2 Up	5	A_24_P324284				0	0	0	0	0	0	0	0	0	0	0	5.09354	0	0	0	0	0	0	0	0	0
	Retina MD2 Up	5	FAM105B	family with sequence similarity 105, member B	Hs.406335		0	0	0	0	0	0	0	0	0	1.85601	0	4.71485	0	0	0	0	0	0	0	0	0
	Retina MD2 Up	5	A_24_P109703				0	0	0	0	0	0	0	0	0	0	0	4.9743	0	0	0	0	0	0	0	0	0
	Retina MD2 Up	5	TXNRD1	thioredoxin reductase 1	Hs.654922		0	0	0	0	0	0	0	0	0	0	0	4.97325	0	0	0	0	0	0	0	0	0
	Retina MD2 Up	5	PHF20	PHD finger protein 20	Hs.517044		0	0	0	0	0	0	0	0	0	0	0	4.7978	0	0	0	0	0	0	0	0	0
	Retina MD2 Up	5	A_24_P213144				0	0	0	0	0	0	0	0	0	0	0	4.69042	0	0	0	0	0	0	0	0	0
	Retina MD2 Up	5	RAB7L1	RAB7, member RAS oncogene family-like 1	Hs.115325		0	0	0	0	0	0	0	0	0	0	0	5.11781	0	0	0	0	0	0	0	0	0
	Retina MD2 Up	5	A_32_P229365		Hs.698131		0	0	0	0	0	0	0	0	0	0	0	4.66457	0	0	0	0	0	0	0	0	0
	Retina MD2 Up	5	A_32_P62137				0	0	0	0	0	0	0	0	0	0	0	4.56588	0	0	0	0	0	0	0	0	0
	Retina MD2 Up	5	ZNF785	zinc finger protein 785	Hs.513509		0	0	0	0	0	0	0	0	0	2.16388	0	4.0587	0	0	0	0	0	0	0	0	0
	Retina MD2 Up	5	CCDC69	coiled-coil domain containing 69	Hs.655336		0	0	0	0	0	0	0	0	0	0	0	4.3	0	0	0	0	0	0	0	0	0
	Retina MD2 Up	5	DPYSL4	dihydropyrimidinase-like 4	Hs.100058		0	0	0	0	0	0	0	0	0	0	0	4.12043	0	0	0	0	0	0	0	0	0
	Retina MD2 Up	5	ASPH	aspartate beta-hydroxylase	Hs.591874		0	0	0	0	0	0	0	0	0	0	0	3.93673	0	0	0	0	0	0	0	-1.01214	0
	Retina MD2 Up	5	MVP	major vault protein	Hs.632177		0	0	0	0	0	0	0	0	0	0	0	3.96904	0	0	0	0	0	0	0	0	0
	Retina MD2 Up	5	FAM133B	family with sequence similarity 133, member B	Hs.489105		0	0	0	0	0	0	0	0	0	0	0	3.94529	0	0	0	0	0	0	0	0	0
	Retina MD2 Up	5	C15orf42	chromosome 15 open reading frame 42	Hs.441708		0	0	0	0	0	0	0	0	0	0	0	3.85464	0	0	0	0	0	0	0	0	0
	Retina MD2 Up	5	HCN2	hyperpolarization activated cyclic nucleotide-gated potassium channel 2	Hs.124161		0	0	0	0	0	0	0	0	0	0	0	3.85463	0	0	0	0	0	0	0	0	0
	Retina MD2 Up	5	C8orf38	chromosome 8 open reading frame 38	Hs.435500		0	0	0	0	0	0	0	0	0	0	0	3.79074	0	0	0	0	0	0	0	0	0
	Retina MD2 Up	5	CDKN2C	cyclin-dependent kinase inhibitor 2C (p18, inhibits CDK4)	Hs.525324		0	0	0	0	0	0	0	0	0	0	0	3.78304	0	0	0	0	0	0	0	0	0
	Retina MD2 Up	5	BNIP3L	BCL2/adenovirus E1B 19kDa interacting protein 3-like	Hs.131226		0	0	0	0	0	0	0	0	0	0	0	3.70877	0	0	0	0	0	0	0	0	0
	Retina MD2 Up	5	ZNF761	zinc finger protein 761	Hs.433293		0	0	0	0	0	1.29973	0	0	0	1.99695	0	2.91085	0	0	0	0	0	0	0	0	0
	Retina MD2 Up	5	MAP2K6	mitogen-activated protein kinase kinase 6	Hs.463978		0	0	0	0	0	0	0	0	0	0	0	3.67802	0	0	0	0	0	0	0	0	0
	Retina MD2 Up	5	MAFA	v-maf musculoaponeurotic fibrosarcoma oncogene homolog A (avian)	Hs.670866		0	0	0	0	0	0	0	0	0	0	0	3.64661	0	0	0	0	0	0	0	0	0
	Retina MD2 Up	5	STAC2	SH3 and cysteine rich domain 2	Hs.145068		0	0	0	0	0	0	0	0	0	0	0	3.6311	0	0	0	0	0	0	0	0	0
	Retina MD2 Up	5	SMG1	SMG1 homolog, phosphatidylinositol 3-kinase-related kinase (C. elegans)	Hs.460179		0	0	0	0	0	0	0	0	0	0	0	3.61004	0	0	0	0	0	0	0	0	0
	Retina MD2 Up	5	HLA-DOB	major histocompatibility complex, class II, DO beta	Hs.1802		0	0	0	0	0	0	0	0	0	0	0	3.57631	0	0	0	0	0	0	0	0	0
	Retina MD2 Up	5	C3orf21	chromosome 3 open reading frame 21	Hs.478741		0	0	0	0	0	0	0	0	0	0	0	3.52043	0	0	0	0	0	0	0	0	0
	Retina MD2 Up	5	A_24_P878992				0	0	0	0	0	0	0	0	0	0	0	3.47447	0	0	0	0	0	0	0	0	0
	Retina MD2 Up	5	P2RX4	purinergic receptor P2X, ligand-gated ion channel, 4	Hs.321709		0	0	0	0	0	0	0	0	0	0	0	3.45082	0	0	0	0	0	0	0	0	0
	Retina MD2 Up	5	MEF2D	myocyte enhancer factor 2D	Hs.314327		0	0	0	0	0	0	0	0	0	0	0	3.40861	0	0	0	0	0	0	0	0	0
	Retina MD2 Up	5	A_23_P259892				0	0	0	0	0	0	0	0	0	0	0	3.40039	0	0	0	0	0	0	0	0	0
	Retina MD2 Up	5	DUOXA2	dual oxidase maturation factor 2	Hs.497987		0	0	0	0	0	0	0	0	0	0	0	3.35753	0	0	0	0	0	0	0	0	0
	Retina MD2 Up	5	RPS26	ribosomal protein S26	Hs.567235		0	0	0	0	0	0	0	0	0	0	0	3.35238	0	0	0	0	0	0	0	0	0
	Retina MD2 Up	5	ZP1	zona pellucida glycoprotein 1 (sperm receptor)	Hs.172130	x	0	0	0	0	0	0	0	0	0	0	0	3.29408	0	0	0	0	0	0	0	0	0
	Retina MD2 Up	5	HUS1B	HUS1 checkpoint homolog b (S. pombe)	Hs.669039		0	0	0	0	0	0	0	0	0	0	0	3.27565	0	0	0	0	0	0	0	0	0
	Retina MD2 Up	5	A_24_P409410				0	0	0	0	0	0	0	0	0	0	0	3.2129	0	0	0	0	0	0	0	0	0
	Retina MD2 Up	5	ZNF300	zinc finger protein 300	Hs.134885		0	0	0	0	0	0	0	0	0	0	0	3.16758	0	0	0	0	0	0	0	0	0
	Retina MD2 Up	5	ZNF395	zinc finger protein 395	Hs.435535		0	0	0	0	0	0	0	0	0	0	0	3.1669	0	0	0	0	0	0	0	0	0
	Retina MD2 Up	5	SHMT2	serine hydroxymethyltransferase 2 (mitochondrial)	Hs.75069		0	0	0	0	0	0	0	0	0	0	0	3.04854	0	0	0	0	0	0	0	0	0
	Retina MD2 Up	5	A_24_P161494				0	0	0	0	0	0	0	0	0	0	0	3.04746	0	0	0	0	0	0	0	0	0
	Retina MD2 Up	5	DDX10	DEAD (Asp-Glu-Ala-Asp) box polypeptide 10	Hs.591931		0	0	0	0	0	0	0	0	0	0	0	3.01641	0	0	0	0	0	0	0	0	0
	Retina MD2 Up	5	ZDHHC23	zinc finger, DHHC-type containing 23	Hs.21902		0	0	0	0	0	0	0	0	0	0	0	3.00708	0	0	0	0	0	0	0	0	0
	Retina MD2 Up	5	ERI2	ERI1 exoribonuclease family member 2	Hs.248437		0	0	0	0	0	0	0	0	0	0	0	2.98581	0	0	0	0	0	0	0	0	0
	Retina MD2 Up	5	OPTC	opticin	Hs.632468	x	0	0	0	0	0	0	0	0	0	0	0	2.93102	0	0	0	0	0	0	0	0	0
	Retina MD2 Up	5	A_24_P578641				0	0	0	0	0	0	0	0	0	0	0	2.8426	0	0	0	0	0	0	0	0	0
	Retina MD2 Up	5	RBM23	RNA binding motif protein 23	Hs.4997		0	0	0	0	0	0	0	0	0	0	0	2.81908	0	0	0	0	0	0	0	0	0
	Retina MD2 Up	5	ASF1A	ASF1 anti-silencing function 1 homolog A (S. cerevisiae)	Hs.292316		0	0	0	0	0	0	0	0	0	0	0	2.75429	0	0	0	0	0	0	0	0	0
	Retina MD2 Up	5	DUOX2	dual oxidase 2	Hs.71377		0	0	0	0	0	0	0	0	0	0	0	2.72853	0	0	0	0	0	0	0	0	0
	Retina MD2 Up	5	GMEB2	glucocorticoid modulatory element binding protein 2	Hs.473286		0	0	0	0	0	0	0	0	0	0	0	2.70537	0	0	0	0	0	0	0	0	0
	Retina MD2 Up	5	ATG2B	ATG2 autophagy related 2 homolog B (S. cerevisiae)	Hs.168241		0	0	0	0	0	0	0	0	0	0	0	2.57791	0	0	0	0	0	0	0	0	0
	Retina MD2 Up	5	A_24_P247273				0	0	0	0	0	0	0	0	0	0	0	2.53612	0	0	0	0	0	0	0	0	0
	Retina MD2 Up	5	DAO	D-amino-acid oxidase	Hs.113227		0	0	0	0	0	0	0	0	0	1.08381	0	2.2976	0	0	0	0	0	0	0	0	0
	Retina MD2 Up	5	A_24_P307306				0	0	0	0	0	0	0	0	0	1.33509	0	2.12719	0	0	0	0	0	0	0	0	0
	Retina MD2 Up	5	JMJD6	jumonji domain containing 6	Hs.514505		0	0	0	0	0	0	0	0	0	0	0	2.44388	0	0	0	0	0	0	0	0	0
	Retina MD2 Up	5	A_24_P758323		Hs.626895		0	0	0	0	0	0	0	0	0	0	0	2.42186	0	0	0	0	0	0	0	0	0
	Retina MD2 Up	5	EIF4E3	eukaryotic translation initiation factor 4E family member 3	Hs.581355		0	0	0	0	0	0	0	0	0	0	0	2.41083	0	0	0	0	0	0	0	0	0
	Retina MD2 Up	5	RIMKLB	ribosomal modification protein rimK-like family member B	Hs.504670		0	0	0	0	0	0	0	0	0	0	0	2.39437	0	0	0	0	0	0	0	0	0
	Retina MD2 Up	5	A_23_P319970				0	0	0	0	0	0	0	0	0	0	0	2.35312	0	0	0	0	0	0	0	0	0
	Retina MD2 Up	5	ADSSL1	adenylosuccinate synthase like 1	Hs.592327		0	0	0	0	0	0	0	0	0	0	0	2.29608	0	0	0	0	0	0	0	0	0
	Retina MD2 Up	5	AGRP	agouti related protein homolog (mouse)	Hs.104633	x	0	0	0	0	0	0	0	0	0	0	0	2.29125	0	0	0	0	0	0	0	0	0
	Retina MD2 Up	5	C8orf58	chromosome 8 open reading frame 58	Hs.553539		0	0	0	0	0	0	0	0	0	0	0	2.21873	0	0	0	0	0	0	0	0	0
	Retina MD2 Up	5	A_23_P43649				0	0	0	0	0	0	0	0	0	0	0	2.19	0	0	0	0	0	0	0	0	0
	Retina MD2 Up	5	SCARNA17	small Cajal body-specific RNA 17	Hs.668351		0	0	0	0	0	0	0	0	0	0	0	2.17715	0	0	0	0	0	0	0	0	0
	Retina MD2 Up	5	AATF	apoptosis antagonizing transcription factor	Hs.195740		0	0	0	0	0	0	0	0	0	0	0	2.1519	0	0	0	0	0	0	0	0	0
	Retina MD2 Up	5	MGC42105	serine/threonine-protein kinase NIM1	Hs.25845		0	0	0	0	0	0	0	0	0	0	0	2.14653	0	0	0	0	0	0	0	0	0
	Retina MD2 Up	5	A_32_P187975		Hs.606341		0	0	0	0	0	0	0	0	0	0	0	2.10199	0	0	0	0	0	0	0	0	0
	Retina MD2 Up	5	BRAP	BRCA1 associated protein	Hs.530940		0	0	0	0	0	0	0	0	0	0	0	2.09994	0	0	0	0	0	0	0	0	0
	Retina MD2 Up	5	NKX2-8	NK2 homeobox 8	Hs.234763		0	0	0	0	0	0	0	0	0	0	0	2.06162	0	0	0	0	0	0	0	0	0
	Retina MD2 Up	5	A_32_P29130				0	0	0	0	0	0	0	0	0	0	0	1.90911	0	0	0	0	0	0	0	0	0
	Retina MD2 Up	5	MTRF1	mitochondrial translational release factor 1	Hs.382176		0	0	0	0	0	0	0	0	0	0	0	1.72586	0	0	0	0	0	0	0	0	0
	Retina MD2 Up	5	A_32_P111254				0	0	0	0	0	0	0	0	0	0	0	1.62935	0	0	0	0	0	0	0	0	0
	Retina MD2 Up	5	C2orf84	chromosome 2 open reading frame 84	Hs.467868		0	0	0	0	0	0	0	0	0	0	0	1.53598	0	0	0	0	0	0	0	0	0
	Retina MD2 Up	5	A_24_P929558		Hs.659397		0	0	0	0	0	0	0	0	0	0	0	1.42088	0	0	0	0	0	0	0	0	0
	Retina MD2 Up	5	C5orf22	chromosome 5 open reading frame 22	Hs.519246		0	0	0	0	0	0	0	0	0	0	0	1.38361	0	0	0	0	0	0	0	0	0
	Retina MD2 Up	5	A_24_P50381				0	0	0	0	0	0	0	0	0	0	0	1.33063	0	0	0	0	0	0	0	0	0
	Retina MD2 Up	5	NBR2	neighbor of BRCA1 gene 2 (non-protein coding)			0	0	0	0	0	0	0	0	0	0	0	1.25843	0	0	0	0	0	0	0	0	0
	Retina MD2 Up	5	FAM7A1	family with sequence similarity 7, member A1	Hs.574255		0	0	0	0	0	0	0	0	0	0	0	1.2325	0	0	0	0	0	0	0	0	0
	Retina MD2 Up	5	ANKDD1A	ankyrin repeat and death domain containing 1A	Hs.207157		0	0	0	0	0	0	0	0	0	0	0	1.15161	0	0	0	0	0	0	0	0	0
	Retina MD2 Up	5	A_32_P197340		Hs.443729		0	0	0	0	0	0	0	0	0	0	0	1.03473	0	0	0	0	0	0	0	0	0
	Retina MD2 Up	5	BTRC	beta-transducin repeat containing	Hs.643802		0	0	0	0	0	0	0	0	0	0	0	1.02669	0	0	0	0	0	0	0	0	0
	Retina MD2 Up	5	A_24_P365129				0	0	0	0	0	0	0	0	0	0	0	0.998491	0	0	0	0	0	0	0	0	0
	Retina MD2 Up	5	RRAGC	Ras-related GTP binding C	Hs.532461		0	0	0	0	0	0	0	0	0	0	0	0.906947	0	0	0	0	0	0	0	0	0
	Retina Dry AMD Up	67	A_23_P250516				0	0	0.989082	0.976027	0	0	0	0	0	7.48747	4.12387	2.02083	1.46229	0	1.05879	0	0	0	0	0	0
	Retina Dry AMD Up	67	C18orf1	chromosome 18 open reading frame 1	Hs.149363		0	0	0	0	0	0	0	0	0	1.30155	0	1.72122	1.68767	0	1.26592	-3.54365	-3.74731	-1.37281	-4.07157	-3.18283	-1.595
	Retina Dry AMD Up	67	AK3L1	adenylate kinase 3-like 1	Hs.596190		0	0	0	0	0	0	0	0	0	1.62547	0	4.90883	2.01445	0	0	0	0	0	-2.67691	0	-1.19341
	Retina Dry AMD Up	67	LGALS3	lectin, galactoside-binding, soluble, 3	Hs.531081		0	0	0	0	0	0	0	-2.46396	0	0	0	0	1.67546	0	1.04543	0	1.79213	0	0	2.67383	0
	Retina Dry AMD Up	67	ADM	adrenomedullin	Hs.441047	x	0	0	0	1.32802	0	1.33028	0	0	0	0	0	0	2.0444	1.07956	1.22133	0	0	0	0	0	0
	Retina Dry AMD Up	67	OFD1	oral-facial-digital syndrome 1	Hs.6483		0	0	0	0	0	0	0	0	0	0	0	0	3.2076	0	1.90482	0	0	0	0	0	0
	Retina Dry AMD Up	67	DDB2	damage-specific DNA binding protein 2, 48kDa	Hs.700338		0	0	0	0	0	0	0	0	0	0	0	0	2.52219	0	2.03529	0	0	0	0	0	0
	Retina Dry AMD Up	67	GADD45B	growth arrest and DNA-damage-inducible, beta	Hs.110571		0	0	0	0	0	0	0	0	0	0	0	0	1.21473	0	0	0	0	0	0	0	0
	Retina Dry AMD Up	67	C7orf68	chromosome 7 open reading frame 68	Hs.710088		0	0	0	0	0	0	0	0	0	0	0	0	1.622	0	0	0	0	0	-1.04999	0	0
	Retina Dry AMD Up	67	DYRK2	dual-specificity tyrosine-(Y)-phosphorylation regulated kinase 2	Hs.173135		0	0	0	0	0	0	0	0	0	0	0	0	2.3537	0	1.50185	0	0	0	0	0	0
	Retina Dry AMD Up	67	PPP1R3B	protein phosphatase 1, regulatory (inhibitor) subunit 3B	Hs.458513		0	0	0	0	0	0	0	0	0	1.20188	0	0	1.37744	0	0	0	0	0	-1.28088	0	0
	Retina Dry AMD Up	67	FUT11	fucosyltransferase 11 (alpha (1,3) fucosyltransferase)	Hs.588854		0	0	0	0	0	0	0	0	0	0	0	0	1.69059	0	1.04653	0	0	0	0	0	0
	Retina Dry AMD Up	67	IGFBP5	insulin-like growth factor binding protein 5	Hs.607212	x	0	0	0	0	0	0	0	0	0	1.31272	0	0	1.2938	0	0	0	0	0	0	0	0
	Retina Dry AMD Up	43	RNF122	ring finger protein 122	Hs.151237		0	0	0	0	0	0	0	0	0	0	0	0	2.80061	1.92791	0	-1.36021	0	-0.999783	0	0	0
	Retina Dry AMD Up	43	VEGFA	vascular endothelial growth factor A	Hs.73793	x	0	0	0	0	0	0	0	0	0	1.3335	0	0	1.98873	1.23532	1.02252	0	0	0	-1.32768	0	0
	Retina Dry AMD Up	43	NGLY1	N-glycanase 1			0	0	0	0	0	0	0	0	0	0	0	0	2.14716	1.82398	0	0	0	0	0	0	0
	Retina Dry AMD Up	43	A_32_P849423		Hs.527194		0	0	0	0	0	0	0	0	0	0	0	0	1.79232	1.60113	0	0	0	0	0	0	0
	Retina Dry AMD Up	62	A_32_P211386				0	0	0	0	0	0	0	0	0	0	0	0	0	3.95149	0	0	0	0	0	0	0
	Retina Dry AMD Up	62	KIAA0319	KIAA0319	Hs.26441		0	0	0	0	0	0	0	0	0	0	0	-4.28635	0	1.36325	0	0	1.59669	0	0	0	0
	Retina Dry AMD Up	62	NXPH3	neurexophilin 3	Hs.55069	x	0	0	0	0	0	0	0	0	0	0	0	0	0	1.73569	0	0	0	2.08236	2.7921	2.08849	1.38731
	Retina Dry AMD Up	62	COL9A1	collagen, type IX, alpha 1	Hs.590892	x	0	0	0	0	0	0	0	0	0	1.83615	2.05732	0	0	1.50639	0	0	0	0	0	1.9495	0
	Retina Dry AMD Up	62	COL27A1	collagen, type XXVII, alpha 1	Hs.494892	x	0	0	0	0	0	0	0	0	0	2.41351	2.07371	0	0	1.75809	0	0	0	0	0	0	0
	Retina Dry AMD Up	62	A_24_P725611				0	0	0	0	0	0	0	1.63906	0	0	0	0	0	3.08557	0	0	0	0	0	0	0
	Retina Dry AMD Up	62	A_24_P312325		Hs.661517		0	0	0	0	0	0	0	0	0	0	0	0	0	2.39458	0	0	2.51957	0	0	0	0
	Retina Dry AMD Up	62	CADM1	cell adhesion molecule 1	Hs.370510		0	0	0	0	0	0	0	0	0	0	0	0	0	2.2501	0	0	0	0	0	0	0
	Retina Dry AMD Up	62	PLOD2	procollagen-lysine, 2-oxoglutarate 5-dioxygenase 2	Hs.477866		0	0	0	0	0	0	0	0	0	1.0238	0	0	0	0.957842	0	0	0	0	-1.85962	-1.11641	-1.02236
	Retina Dry AMD Up	62	LOC157627	hypothetical LOC157627			0	0	0	0	1.42597	0	0	0	0	0	0	0	0	2.40584	0	0	0	0	0	0	0
	Retina Dry AMD Up	62	RIBC2	RIB43A domain with coiled-coils 2	Hs.475110		0	0	0	0	0	0	0	0	0	0	0	0	0	2.02889	0	0	1.67969	0	0	0	0
	Retina Dry AMD Up	62	HLA-F	major histocompatibility complex, class I, F	Hs.519972		0	0	0	0	0	0	0	0	0	0	0	0	0	1.69969	0	0	0	0	0	1.97746	0
	Retina Dry AMD Up	62	PRKAG1	protein kinase, AMP-activated, gamma 1 non-catalytic subunit	Hs.530862		0	0	0	0	0	0	0	1.02775	0	0	0	0	0	1.43808	0	0	0	0	1.43811	0	1.30094
	Retina Dry AMD Up	62	STK19	serine/threonine kinase 19	Hs.654371		0	0	0	0	0	0	0	0	0	0	0	0	0	1.03605	0	-1.16467	0	0	0	0	0
	Retina Dry AMD Up	62	PMFBP1	polyamine modulated factor 1 binding protein 1	Hs.714939		0	0	0	0	0	0	0	0	0	0	0	0	0	2.17139	0	0	0	0	0	0	0
	Retina Dry AMD Up	62	A_32_P126976				0	0	0	0	0	0	0	0	0	0	0	0	0	2.36618	0	0	0	0	0	0	0
	Retina Dry AMD Up	62	DSC1	desmocollin 1	Hs.567260		0	0	0	0	0	0	0	0	0	0	0	0	0	1.33532	0	0	0	0	0	1.81007	0
	Retina Dry AMD Up	62	A_24_P557355		Hs.656675		0	0	0	0	0	0	0	0	-0.972279	0	0	0	0	1.20674	0	0	0	0	0	0	-1.13301
	Retina Dry AMD Up	62	A_24_P119774				0	0	0	0	0	0	0	0	0	0	0	0	0	1.84422	0	0	0	0	0	0	0
	Retina Dry AMD Up	62	A_32_P122579				0	0	0	0	0	0	0	0	0	0	0	0	0	1.81285	0	0	0	0	0	0	0
	Retina Dry AMD Up	62	STK3	serine/threonine kinase 3 (STE20 homolog, yeast)	Hs.492333		0	0	0	0	0	0	0	0	0	0	0	0	0	1.68939	0	0	0	0	0	0	0
	Retina Dry AMD Up	55	NETO1	neuropilin (NRP) and tolloid (TLL)-like 1	Hs.465407	x	0	0	0	0	0	0	0	0	0	0	0	0	0	0	1.48861	1.67536	0	2.18687	3.57093	1.40342	2.8932
	Retina Dry AMD Up	55	SLC7A5	solute carrier family 7 (cationic amino acid transporter, y+ system), member 5	Hs.513797		0	0	0	0	0	0	0	0	0	0	0	2.31976	0	0	1.39284	0	-1.64856	0	0	-2.69872	0
	Retina Dry AMD Up	55	PDE4D	phosphodiesterase 4D, cAMP-specific (phosphodiesterase E3 dunce homolog, Drosophila)	Hs.117545		0	0	0	0	0	0	0	0	1.04604	0	0	0	0	0	2.49339	0	0	0	0	0	0
	Retina Dry AMD Up	55	ZNF569	zinc finger protein 569	Hs.511848		0	0	0	0	0	0	0	0	0	0	0	0	0	0	2.58014	0	0	2.55338	0	0	0
	Retina Dry AMD Up	55	SEC62	SEC62 homolog (S. cerevisiae)	Hs.592561		0	0	0	0	0	0	0	3.11301	0	0	0	0	0	0	1.67762	0	0	0	0	0	0
	Retina Dry AMD Up	55	PDK1	pyruvate dehydrogenase kinase, isozyme 1	Hs.470633		0	0	0	0	0	0	0	0	0	0	0	0	0	0	1.67299	0	0	0	-2.46738	-1.73446	0
	Retina Dry AMD Up	55	RYR3	ryanodine receptor 3	Hs.709373		0	0	0	0	0	0	0	0	0	0	0	0	0	0	3.28129	0	0	0	0	0	0
	Retina Dry AMD Up	55	DST	dystonin			0	0	0	0	0	0	0	0	0	0	0	0	0	0	1.21168	0	0	0	0	0	0
	Retina Dry AMD Up	55	STAT1	signal transducer and activator of transcription 1, 91kDa	Hs.642990		0	0	0	0	0	0	0	0	0	0	0	0	0	0	1.30511	0	1.66124	0	0	0	0
	Retina Dry AMD Up	55	PCOLCE2	procollagen C-endopeptidase enhancer 2	Hs.8944	x	0	0	0	0	0	1.23779	0	0	0	1.73278	0	0	0	0	2.29176	0	0	0	0	0	0
	Retina Dry AMD Up	55	NCRNA00120	non-protein coding RNA 120	Hs.662132		0	0	0	0	0	0	0	0	0	0	0	0	0	0	2.87055	0	0	0	0	0	0
	Retina Dry AMD Up	55	A_24_P825969		Hs.661289		0	0	0	0	0	0	0	0	1.48473	0	0	0	0	0	2.45151	0	0	0	0	0	0
	Retina Dry AMD Up	55	A_23_P211468		Hs.677704		0	0	0	0	0	0	0	0	0	0	0	0	0	0	1.50525	0	0	0	0	0	0
	Retina Dry AMD Up	55	IDH1	isocitrate dehydrogenase 1 (NADP+), soluble	Hs.593422		0	0	0	0	0	0	0	0	0	0	0	0	0	0	2.33839	0	0	0	0	0	0
	Retina Dry AMD Up	55	VCX	variable charge, X-linked	Hs.567503		0	0	0	0	0	0	0	0	0	0	0	0	0	0	2.21371	0	0	0	0	0	0
	Retina Dry AMD Up	55	A_32_P125163				0	0	0	0	0	0	0	0	0	0	0	0	0	0	2.09516	0	0	0	0	0	0
	Retina Dry AMD Up	55	A_32_P79178				0	0	0	0	0	0	0	0	0	0	0	0	0	0	2.07767	0	0	0	0	0	0
	Retina Dry AMD Up	55	VCX3A	variable charge, X-linked 3A	Hs.721285		0	0	0	0	0	0	0	0	0	0	0	0	0	0	2.03639	0	0	0	0	0	0
	Retina Dry AMD Up	55	RPL31	ribosomal protein L31	Hs.469473		0	0	0	0	0	0	0	0	0	0	0	0	0	0	1.97884	0	0	0	0	0	0
	Retina Dry AMD Up	55	C7orf33	chromosome 7 open reading frame 33	Hs.352212		0	0	0	0	0	0	0	0	0	0	0	0	0	0	1.97628	0	0	0	0	0	0
	Retina Dry AMD Up	55	AP1S2	adaptor-related protein complex 1, sigma 2 subunit	Hs.653504		0	0	0	0	0	0	0	0	0	0	0	0	0	0	1.94652	0	0	0	0	0	0
	Retina Dry AMD Up	55	LOC654433	hypothetical LOC654433	Hs.656660		0	0	0	0	0	0	0	0	0	0	0	0	0	0	1.38281	0	0	0	0	0	0
	Retina Dry AMD Up	55	AQP10	aquaporin 10	Hs.259048		0	0	0	0	0	1.03807	0	0	0	0	0	0	0	0	1.3764	0	0	0	0	0	0
	Retina Dry AMD Up	55	TAS2R19	taste receptor, type 2, member 19	Hs.688196		0	0	0	0	0	0	0	0	0	0	0	0	0	0	1.5778	0	0	0	0	0	0
	Retina Dry AMD Up	55	VCX2	variable charge, X-linked 2	Hs.279737		0	0	0	0	0	0	0	0	0	0	0	0	0	0	1.54726	0	0	0	0	0	0
	Retina Dry AMD Up	55	A_32_P82845				0	0	0	0	0	0	0	0	0	0	0	0	0	0	1.42511	0	0	0	0	0	0
	Retina Dry AMD Up	55	ERO1L	ERO1-like (S. cerevisiae)	Hs.592304		0	0	0	0	0	0	0	0	0	0	0	0	0	0	1.38857	0	0	0	0	0	0
	Retina Dry AMD Up	55	EFNA1	ephrin-A1	Hs.516664	x	0	0	0	0	0	0	0	0	0	0	0	0	0	0	1.20276	0	0	0	0	0	0
	Retina Dry AMD Up	55	A_32_P47754		Hs.655169		0	0	0	0	0	0	0	0	0	0	0	0	0	0	1.14359	0	0	0	0	0	0
	Retina Dry AMD Up	55	RP11-327P2.4	hypothetical LOC283521	Hs.649896		0	0	0	0	0	0	0	0	0	0	0	0	0	0	1.12764	0	0	0	0	0	0
	Retina GA Up	27	FAM135B	family with sequence similarity 135, member B	Hs.126024		0	0	0	0	0	0	0	0	0	0	0	0	0	0	0	4.46803	0	3.34033	0	0	0
	Retina GA Up	27	C6orf64	chromosome 6 open reading frame 64	Hs.58382		0	0	0	0	0	0	0	0	0	0	0	0	0	0	0	2.90611	0	1.82936	0	0	0
	Retina GA Up	27	CILP	cartilage intermediate layer protein, nucleotide pyrophosphohydrolase	Hs.720636	x	0	0	0	0	0	0	0	0	0	0	0	0	0	0	0	3.47298	1.68023	1.86533	0	0	0
	Retina GA Up	27	SEMA3D	sema domain, immunoglobulin domain (Ig), short basic domain, secreted, (semaphorin) 3D	Hs.201340	x	0	0	0	0	0	0	0	-1.39646	0	0	0	2.50528	0	0	0	1.98519	1.96791	0	0	0	0
	Retina GA Up	27	CCDC71	coiled-coil domain containing 71	Hs.211472		0	0	0	0	0	0	0	0	0	0	0	0	0	0	0	2.42238	0	1.67248	0	0	0
	Retina GA Up	27	LOC100292168	similar to hCG2030094	Hs.642734		0	0	0	0	0	0	0	0	0	0	0	0	0	0	0	2.3351	2.95348	0	0	0	0
	Retina GA Up	27	EPCAM	epithelial cell adhesion molecule	Hs.542050		0	0	0	0	0	0	0	0	1.49647	0	0	0	0	0	0	2.12067	2.18234	0	0	0	0
	Retina GA Up	27	C21orf94	chromosome 21 open reading frame 94			0	0	0	0	0	0	0	0	0	0	0	0	0	0	0	2.32903	1.20121	1.25839	0	0	0
	Retina GA Up	27	A_24_P213370		Hs.720324		0	0	0	0	0	0	0	0	0	0	0	0	0	0	0	1.8842	0	1.49515	0	0	0
	Retina GA Up	27	POT1	POT1 protection of telomeres 1 homolog (S. pombe)	Hs.31968		0	0	0	0	0	0	0	0	0	0	0	0	0	0	0	2.63281	1.24876	0	0	0	0
	Retina GA Up	27	ST18	suppression of tumorigenicity 18 (breast carcinoma) (zinc finger protein)	Hs.655499		0	0	0	0	0	0	0	0	0	0	0	0	0	0	0	2.18354	0	1.68923	0	0	0
	Retina GA Up	27	MKRN2	makorin ring finger protein 2	Hs.591666		0	0	0	0	0	0	0	0	0	0	0	0	0	0	0	2.29705	1.39405	0	0	0	0
	Retina GA Up	27	ZNF687	zinc finger protein 687	Hs.186756		0	0	0	0	0	0	0	0	0	0	0	0	0	0	0	1.64355	0	1.91537	0	0	0
	Retina GA Up	27	AIF1	allograft inflammatory factor 1	Hs.76364		0	0	0	0	0	0	0	0	0	0	0	0	0	0	0	1.90359	1.44593	0	0	0	0
	Retina GA Up	27	LYZL4	lysozyme-like 4	Hs.234895	x	0	0	0	0	0	0	0	0	0	0	0	0	0	0	0	1.99939	0	1.29357	0	0	0
	Retina GA Up	27	TNRC4	trinucleotide repeat containing 4	Hs.26047		0	0	0	0	0	0	0	0	0	0	0	0	0	0	0	1.90311	0	1.12057	0	0	0
	Retina GA Up	27	A_24_P127411		Hs.220558		0	0	0	0	0	0	0	0	1.08146	0	0	0	0	0	0	1.69551	0	0	0	0	0
	Retina GA Up	27	CHI3L1	chitinase 3-like 1 (cartilage glycoprotein-39)	Hs.382202	x	0	0	0	0	0	0	0	-1.16545	0	0	0	0	0	0	0	1.10779	0	0	0	0	0
	Retina GA Up	27	MTRF1L	mitochondrial translational release factor 1-like	Hs.225836		0	0	0	0	0	0	0	0	0	0	0	0	0	0	0	1.50114	0	1.22862	0	0	0
	Retina GA Up	27	PIGC	phosphatidylinositol glycan anchor biosynthesis, class C			0	0	0	0	0	0	0	0	0	0	0	0	0	0	0	1.2867	1.41593	0	0	0	0
	Retina GA Up	27	C2orf83	chromosome 2 open reading frame 83	Hs.283092		0	0	0	0	0	0	0	0	0	0	0	0	0	0	0	1.36399	0	1.09829	0	0	0
	Retina GA Up	27	PRKRIR	protein-kinase, interferon-inducible double stranded RNA dependent inhibitor, repressor of (P58 repressor)	Hs.503315		0	0	0	0	0	0	0	0	0	0	0	0	0	0	0	1.67137	0	0	0	0	0
	Retina GA Up	10	GDF1	growth differentiation factor 1	Hs.412355	x	0	0	0	0	0	0	0	0	0	0	0	3.54443	0	0	0	0	5.35233	0	0	0	0
	Retina GA Up	10	C1orf54	chromosome 1 open reading frame 54	Hs.91283	x	0	0	0	0	0	0	0	0	0	0	0	0	0	0	0	0	5.24345	0	0	0	0
	Retina GA Up	10	A_24_P715719		Hs.660870		0	0	0	0	0	0	0	0	0	0	0	0	0	0	0	0	4.49589	0	0	0	0
	Retina GA Up	10	CDON	Cdon homolog (mouse)	Hs.38034		0	0	0	0	0	0	0	0	0	0	0	0	0	0	0	0	4.69616	0	0	0	0
	Retina GA Up	10	NDUFA4L2	NADH dehydrogenase (ubiquinone) 1 alpha subcomplex, 4-like 2	Hs.720062		0	0	0	0	0	0	0	0	0	1.48016	1.2888	3.55582	0	0	0	0	2.5408	0	0	0	0
	Retina GA Up	10	DHX33	DEAH (Asp-Glu-Ala-His) box polypeptide 33	Hs.250456		0	0	0	0	0	0	0	0	0	0	0	0	0	0	0	0	4.4966	0	0	0	0
	Retina GA Up	10	A_23_P252125				0	0	0	0	0	0	0	0	0	2.0107	0	1.93945	0	0	0	0	2.74747	0	0	0	0
	Retina GA Up	10	IL13RA1	interleukin 13 receptor, alpha 1	Hs.496646		0	0	0	0	0	0	0	0	0	2.07455	0	0	0	0	0	0	3.08687	0	0	0	0
	Retina GA Up	10	KIAA1486	KIAA1486	Hs.224409		0	0	0	0	0	0	0	0	0	0	0	3.07747	0	0	0	0	1.57135	0	0	0	0
	Retina GA Up	10	A_24_P902313		Hs.369728		0	0	0	0	0	0	0	0	0	0	0	0	0	0	0	0	3.28409	0	0	0	0
	Retina GA Up	10	STAM2	signal transducing adaptor molecule (SH3 domain and ITAM motif) 2	Hs.17200		0	0	0	0	0	0	0	0	0	0	0	0	0	0	0	0	2.68249	0	0	0	0
	Retina GA Up	10	ASCC3	activating signal cointegrator 1 complex subunit 3	Hs.486031		0	0	0	0	0	0	0	0	0	1.98735	1.44219	0	0	0	0	0	1.7835	0	0	0	0
	Retina GA Up	10	CUL5	cullin 5	Hs.701122		0	0	0	0	0	0	0	0	0	0	0	0	0	0	0	0	2.93117	0	0	0	0
	Retina GA Up	10	DCLK1	doublecortin-like kinase 1	Hs.507755		0	0	0	0	0	0	0	0	0	0	0	0	0	0	0	0	2.82049	0	0	0	0
	Retina GA Up	10	C3orf70	chromosome 3 open reading frame 70	Hs.380048		0	0	0	0	0	0	0	0	0	0	0	0	0	0	0	0	2.7793	0	0	0	0
	Retina GA Up	10	A_24_P926935		Hs.511739		0	0	0	0	0	0	0	0	0	0	0	0	0	0	0	0	2.64686	0	0	0	0
	Retina GA Up	10	COQ2	coenzyme Q2 homolog, prenyltransferase (yeast)	Hs.144304		0	0	0	0	0	0	0	0	1.1533	0	0	0	0	0	0	0	2.3616	0	0	0	0
	Retina GA Up	10	SLC30A1	solute carrier family 30 (zinc transporter), member 1	Hs.519469		0	0	0	0	0	0	0	0	0	0	0	0	0	0	0	0	2.41275	0	0	0	0
	Retina GA Up	10	A_32_P37875				0	0	0	0	0	0	0	0	0	0	0	0	0	0	0	0	1.99372	0	0	0	0
	Retina GA Up	10	MED23	mediator complex subunit 23	Hs.29679		0	0	0	0	0	0	0	0	0	0	0	0	0	0	0	0	2.36884	0	0	0	0
	Retina GA Up	10	CXADR	coxsackie virus and adenovirus receptor	Hs.634837	x	0	0	0	0	0	0	0	0	0	0	-1.42378	0	0	0	0	0	1.63106	0	0	0	0
	Retina GA Up	10	ZNF606	zinc finger protein 606	Hs.654967		0	0	0	0	0	0	0	0	0	0	0	0	0	0	0	0	2.18936	0	0	0	0
	Retina GA Up	10	GSG1	germ cell associated 1	Hs.240053		0	0	0	0	0	0	0	0	0	0	0	0	0	0	0	0	2.12826	0	0	0	0
	Retina GA Up	10	A_32_P121704		Hs.639300		0	0	0	0	0	0	0	0	0	0	0	0	0	0	0	0	2.09561	0	0	0	0
	Retina GA Up	10	LRRC58	leucine rich repeat containing 58	Hs.518084		0	0	0	0	0	0	0	0	0	0	0	0	0	0	0	0	1.51211	0	0	0	0
	Retina GA Up	10	LRRC50	leucine rich repeat containing 50	Hs.310164		0	0	0	0	0	0	0	0	0	0	0	0	0	0	0	0	1.84204	0	0	0	0
	Retina GA Up	10	CCDC109B	coiled-coil domain containing 109B	Hs.234149		0	0	0	0	0	0	0	0	0	0	0	0	0	0	0	0	1.8107	0	0	0	0
	Retina GA Up	10	C10orf32	chromosome 10 open reading frame 32	Hs.34492		0	0	0	0	0	0	0	0	0	0	0	0	0	0	0	0	1.78511	0	0	0	0
	Retina GA Up	10	PDZRN3	PDZ domain containing ring finger 3	Hs.719126		0	0	0	0	0	0	0	0	0	0	0	0	0	0	0	0	1.75991	0	0	0	0
	Retina GA Up	10	GRIK2	glutamate receptor, ionotropic, kainate 2	Hs.98262		0	0	0	0	0	0	0	0	0	0	0	0	0	0	0	0	1.75598	0	0	0	0
	Retina GA Up	10	SCGB1C1	secretoglobin, family 1C, member 1	Hs.127059	x	0	0	0	0	0	0	0	0	0	0	0	0	0	0	0	0	1.74398	0	0	0	0
	Retina GA Up	10	TRAM1	translocation associated membrane protein 1	Hs.491988		0	0	0	0	0	0	0	0	0	0	0	0	0	0	0	0	1.72305	0	0	0	0
	Retina GA Up	10	MED12L	mediator complex subunit 12-like			0	0	0	0	0	0	0	0	0	0	0	0	0	0	0	0	1.72281	0	0	0	0
	Retina GA Up	10	A_24_P842962		Hs.550094		0	0	0	0	0	0	0	0	0	0	0	0	0	0	0	0	1.72226	0	0	0	0
	Retina GA Up	10	SSTR2	somatostatin receptor 2	Hs.514451		0	0	0	0	0	0	0	0	0	0	0	0	0	0	0	0	1.65065	0	0	0	0
	Retina GA Up	10	CEP170	centrosomal protein 170kDa	Hs.533635		0	0	0	0	0	0	0	0	0	0	0	0	0	0	0	0	1.60898	0	0	0	0
	Retina GA Up	10	A_24_P509948		Hs.657012		0	0	0	0	0	0	0	0	0	0	0	0	0	0	0	0	1.58371	0	0	0	0
	Retina GA Up	10	BBOX1	butyrobetaine (gamma), 2-oxoglutarate dioxygenase (gamma-butyrobetaine hydroxylase) 1	Hs.591996		0	0	0	0	0	0	0	0	0	0	0	0	0	0	0	0	1.58325	0	0	0	0
	Retina GA Up	10	A_32_P179351		Hs.93780		0	0	0	0	0	0	0	0	1.0582	0	0	0	0	0	0	0	1.1967	0	0	0	0
	Retina GA Up	10	SHQ1	SHQ1 homolog (S. cerevisiae)	Hs.606584		0	0	0	0	0	0	0	0	0	0	0	0	0	0	0	0	1.56651	0	0	0	0
	Retina GA Up	10	ZHX2	zinc fingers and homeoboxes 2	Hs.719079		0	0	0	0	0	0	0	0	0	0	0	0	0	0	0	0	1.4854	0	0	0	0
	Retina GA Up	10	A_23_P150963				0	0	0	0	0	0	0	0	0	0	0	0	0	0	0	0	1.48437	0	0	0	0
	Retina GA Up	10	RAB28	RAB28, member RAS oncogene family	Hs.656060		0	0	0	0	0	0	0	0	0	0	0	0	0	0	0	0	1.4364	0	0	0	0
	Retina GA Up	10	FAM178A	family with sequence similarity 178, member A	Hs.447458		0	0	0	0	0	0	0	0	0	0	0	0	0	0	0	0	1.41861	0	0	0	0
	Retina GA Up	10	KIAA1217	KIAA1217	Hs.445885		0	0	0	0	0	0	0	0	0	0	0	0	0	0	0	0	1.38924	0	0	0	0
	Retina GA Up	10	NXT2	nuclear transport factor 2-like export factor 2	Hs.25010		0	0	0	0	0	0	0	0	0	0	0	0	0	0	0	0	1.38242	0	0	0	0
	Retina GA Up	10	A_32_P135790				0	0	0	0	0	0	0	0	0	0	0	0	0	0	0	0	1.36591	0	0	0	0
	Retina GA Up	10	A_32_P79041		Hs.69297		0	0	0	0	0	0	0	0	0	0	0	0	0	0	0	0	1.29627	0	0	0	0
	Retina GA Up	10	NUDT15	nudix (nucleoside diphosphate linked moiety X)-type motif 15	Hs.144407		0	0	0	0	0	0	0	0	0	0	0	0	0	0	0	0	1.29065	0	0	0	0
	Retina GA Up	10	A_32_P122468				0	0	0	0	0	0	0	0	0	0	0	0	0	0	0	0	1.27577	0	0	0	0
	Retina GA Up	10	SPTLC1	serine palmitoyltransferase, long chain base subunit 1	Hs.90458		0	0	0	0	0	0	0	0	0	0	0	0	0	0	0	0	1.25694	0	0	0	0
	Retina GA Up	10	SBNO1	strawberry notch homolog 1 (Drosophila)	Hs.577403		0	0	0	0	0	0	0	0	0	0	0	0	0	0	0	0	1.24224	0	0	0	0
	Retina GA Up	10	GARNL3	GTPase activating Rap/RanGAP domain-like 3	Hs.29304		0	0	0	0	0	0	0	0	0	0	0	0	0	0	0	0	1.23344	0	0	0	0
	Retina GA Up	10	FUT10	fucosyltransferase 10 (alpha (1,3) fucosyltransferase)	Hs.458713		0	0	0	0	0	0	0	0	0	0	0	0	0	0	0	0	1.20092	0	0	0	0
	Retina GA Up	10	A_32_P73151		Hs.254117		0	0	0	0	0	0	0	0	0	0	0	0	0	0	0	0	1.19194	0	0	0	0
	Retina GA Up	10	SURF6	surfeit 6	Hs.274430		0	0	0	0	0	0	0	0	0	0	0	0	0	0	0	0	1.08715	0	0	0	0
	Retina GA Up	10	A_24_P212990		Hs.406135		0	0	0	0	0	0	0	0	0	0	0	0	0	0	0	0	1.06291	0	0	0	0
	Retina GA Up	10	USP25	ubiquitin specific peptidase 25	Hs.719972		0	0	0	0	0	0	0	0	0	0	0	0	0	0	0	0	1.04083	0	0	0	0
	Retina GA Up	10	A_32_P145443		Hs.596306		0	0	0	0	0	0	0	0	0	0	0	0	0	0	0	0	1.03532	0	0	0	0
	Retina GA Up	10	FOXG1	forkhead box G1	Hs.695962		0	0	0	0	0	0	0	0	0	0	0	0	0	0	0	0	1.00461	0	0	0	0
	Retina GA Up	28	RPL37	ribosomal protein L37	Hs.80545		0	0	0	0	0	0	0	0	0	0	0	0	0	0	0	1.89623	0	4.5034	0	0	0
	Retina GA Up	28	TPR	translocated promoter region (to activated MET oncogene)	Hs.279640		0	0	0	0	0	0	0	0	1.64604	0	0	0	0	0	0	0	0	3.9532	0	0	0
	Retina GA Up	28	HAPLN2	hyaluronan and proteoglycan link protein 2	Hs.410719	x	0	0	0	0	0	0	0	0	2.49528	0	0	0	0	0	0	0	0	2.31496	0	0	0
	Retina GA Up	28	ZFAND3	zinc finger, AN1-type domain 3	Hs.36959		0	0	0	0	0	0	0	0	0	-1.16027	0	0	0	0	0	0	0	2.94551	0	0	0
	Retina GA Up	28	SLC4A8	solute carrier family 4, sodium bicarbonate cotransporter, member 8	Hs.370636		0	0	0	0	0	1.1187	0	0	1.84998	0	0	0	0	0	0	0	0	2.41737	0	0	0
	Retina GA Up	28	ZNF595	zinc finger protein 595	Hs.709469		0	0	0	0	0	0	0	0	0	1.26514	0	1.94782	0	0	0	0	0	2.21357	0	0	0
	Retina GA Up	28	SDK2	sidekick homolog 2 (chicken)	Hs.435719		0	0	0	0	0	0	0	0	0	0	0	2.03101	0	0	0	0	0	2.11859	0	0	0
	Retina GA Up	28	PPP4R4	protein phosphatase 4, regulatory subunit 4	Hs.259599		0	0	0	0	0	0	0	0	0	0	0	0	0	0	0	0	0	2.85896	0	0	0
	Retina GA Up	28	PDAP1	PDGFA associated protein 1	Hs.632296		0	0	0	0	0	0	0	0	0	0	0	0	0	0	0	0	0	1.30759	0	-1.81989	0
	Retina GA Up	28	CDC40	cell division cycle 40 homolog (S. cerevisiae)	Hs.428147		0	0	0	0	0	0	0	1.44788	0	0	0	0	0	0	0	0	0	2.26167	0	0	0
	Retina GA Up	28	LOC100287016	similar to destrin			0	0	0	0	0	0	0	0	0	0	0	1.92943	0	0	0	0	0	1.29111	0	0	0
	Retina GA Up	28	LRRC37A3	leucine rich repeat containing 37, member A3	Hs.551962		0	0	0	0	0	0	0	1.38929	0	0	0	0	0	0	0	0	0	2.22931	0	0	0
	Retina GA Up	28	RNF20	ring finger protein 20	Hs.656088		0	0	0	0	0	0	0	0	0	0	0	0	0	0	0	0	0	2.58716	0	0	0
	Retina GA Up	28	A_32_P68566				0	0	0	0	0	0	0	0	0	0	0	0	0	0	0	0	0	2.5384	0	0	0
	Retina GA Up	28	NEK1	NIMA (never in mitosis gene a)-related kinase 1	Hs.481181		0	0	0	0	0	0	0	0	0	0	0	0	0	0	0	0	0	2.40638	0	0	0
	Retina GA Up	28	REV1	REV1 homolog (S. cerevisiae)	Hs.443077		0	0	0	0	0	0	0	0	0	0	0	0	0	0	0	0	0	2.34586	0	0	0
	Retina GA Up	28	FAM90A7	family with sequence similarity 90, member A7	Hs.715411		0	0	0	0	0	0	0	0	0	0	0	0	0	0	0	0	0	2.34436	0	0	0
	Retina GA Up	28	A_24_P170753		Hs.122115		0	0	0	0	0	0	0	0	0	0	0	0	0	0	0	0	0	2.33639	0	0	0
	Retina GA Up	28	IGF1	insulin-like growth factor 1 (somatomedin C)	Hs.160562	x	0	0	0	0	0	0	0	0	0	0	0	0	0	0	0	0	0	2.31804	0	0	0
	Retina GA Up	28	EML6	echinoderm microtubule associated protein like 6	Hs.656692		0	0	0	0	0	0	0	0	0	0	1.85817	0	0	0	0	0	0	1.34193	0	0	0
	Retina GA Up	28	ELP2	elongation protein 2 homolog (S. cerevisiae)	Hs.8739		0	0	0	0	0	0	0	0	1.39938	0	0	0	0	0	0	0	0	1.76325	0	0	0
	Retina GA Up	28	UPF3A	UPF3 regulator of nonsense transcripts homolog A (yeast)	Hs.533855		0	0	0	0	0	0	0	0	0	0	0	0	0	0	0	0	0	2.20005	0	0	0
	Retina GA Up	28	DCLRE1B	DNA cross-link repair 1B (PSO2 homolog, S. cerevisiae)	Hs.591412		0	0	0	0	0	0	0	0	0	0	0	0	0	0	0	0	0	2.18923	0	0	0
	Retina GA Up	28	ZNF99	zinc finger protein 99	Hs.653115		0	0	0	0	0	0	0	0	0	0	-1.40418	0	0	0	0	0	0	1.54228	0	0	0
	Retina GA Up	28	SLC20A1	solute carrier family 20 (phosphate transporter), member 1	Hs.187946		0	0	0	0	0	0	0	0	0	0	0	0	0	0	0	0	0	2.07851	0	0	0
	Retina GA Up	28	ZNF407	zinc finger protein 407	Hs.536490		0	0	0	0	0	0	0	0	0	0	0	0	0	0	0	0	0	2.06853	0	0	0
	Retina GA Up	28	A_32_P100707		Hs.477444		0	0	0	0	0	0	0	0	0	0	0	0	0	0	0	0	0	1.70409	0	0	0
	Retina GA Up	28	ETV4	ets variant 4	Hs.434059		0	0	0	0	0	0	0	-1.26015	0	0	0	0	0	0	0	0	0	1.5776	0	0	0
	Retina GA Up	28	CD200	CD200 molecule	Hs.79015		0	0	0	0	0	0	0	0	0	0	0	0	0	0	0	0	0	2.03784	0	0	0
	Retina GA Up	28	C9orf38	chromosome 9 open reading frame 38	Hs.676462		0	0	0	0	0	0	0	0	0	0	0	0	0	0	0	0	0	1.98075	0	0	0
	Retina GA Up	28	A_23_P213126		Hs.146551		0	0	0	0	0	0	0	0	0	0	0	0	0	0	0	0	0	1.97368	0	0	0
	Retina GA Up	28	ZC3H7A	zinc finger CCCH-type containing 7A	Hs.371856		0	0	0	0	0	0	0	0	0	0	0	0	0	0	0	0	0	1.52763	0	0	0
	Retina GA Up	28	EPHA7	EPH receptor A7	Hs.73962		0	0	0	0	0	0	0	0	0	0	0	0	0	0	0	0	0	1.93203	0	0	0
	Retina GA Up	28	SOX6	SRY (sex determining region Y)-box 6	Hs.368226		0	0	0	0	0	0	0	0	0	0	0	0	0	0	0	0	0	1.874	0	0	0
	Retina GA Up	28	SETD1B	SET domain containing 1B	Hs.507122		0	0	0	0	0	0	0	0	0	0	0	0	0	0	0	0	0	1.87273	0	0	0
	Retina GA Up	28	A_24_P643601		Hs.568999		0	0	0	0	0	0	0	0	0	0	0	0	0	0	0	0	0	1.82284	0	0	0
	Retina GA Up	28	SPDEF	SAM pointed domain containing ets transcription factor	Hs.485158		0	0	0	0	0	0	0	0	0	0	0	0	0	0	0	0	0	1.82136	0	0	0
	Retina GA Up	28	ZNF467	zinc finger protein 467	Hs.112158		0	0	0	0	0	0	0	0	0	0	0	0	0	0	0	0	0	1.80607	0	0	0
	Retina GA Up	28	TSHB	thyroid stimulating hormone, beta	Hs.406687	x	0	0	0	0	0	0	0	0	0	0	0	0	0	0	0	0	0	1.7748	0	0	0
	Retina GA Up	28	DYNC2LI1	dynein, cytoplasmic 2, light intermediate chain 1	Hs.371597		0	0	0	0	0	0	0	0	0	0	0	0	0	0	0	0	0	1.74706	0	0	0
	Retina GA Up	28	AP1S1	adaptor-related protein complex 1, sigma 1 subunit	Hs.608391		0	0	0	0	0	0	0	0	0	0	0	0	0	0	0	0	0	1.73402	0	0	0
	Retina GA Up	28	ZNF737	zinc finger protein 737	Hs.515696		0	0	0	0	0	0	0	0	0	0	0	0	0	0	0	0	0	1.13378	0	-1.22964	0
	Retina GA Up	28	NOTUM	notum pectinacetylesterase homolog (Drosophila)	Hs.106137	x	0	0	0	0	0	0	0	0	0	0.987982	0	0	0	0	0	0	0	1.36526	0	0	0
	Retina GA Up	28	ZNF160	zinc finger protein 160	Hs.655967		0	0	0	0	0	0	0	0	0	0	0	0	0	0	0	0	0	1.6268	0	0	0
	Retina GA Up	28	TIGD7	tigger transposable element derived 7	Hs.161287		0	0	0	0	0	0	0	0	0	0	0	0	0	0	0	0	0	1.57897	0	0	0
	Retina GA Up	28	A_24_P333077				0	0	0	0	0	0	0	0	0	0	0	0	0	0	0	0	0	1.5606	0	0	0
	Retina GA Up	28	DLST	dihydrolipoamide S-succinyltransferase (E2 component of 2-oxo-glutarate complex)	Hs.525459		0	0	0	0	0	1.15501	0	0	0	0	0	0	0	0	0	0	0	1.05661	0	0	0
	Retina GA Up	28	TSTD2	thiosulfate sulfurtransferase (rhodanese)-like domain containing 2	Hs.404289		0	0	0	0	0	0	0	0	0	0	0	0	0	0	0	0	0	1.52453	0	0	0
	Retina GA Up	28	WDR52	WD repeat domain 52	Hs.584936		0	0	0	0	0	0	0	0	0	0	0	0	0	0	0	0	0	1.50062	0	0	0
	Retina GA Up	28	SPEN	spen homolog, transcriptional regulator (Drosophila)	Hs.558463		0	0	0	0	0	0	0	0	0	0	0	0	0	0	0	0	0	1.4989	0	0	0
	Retina GA Up	28	FSIP1	fibrous sheath interacting protein 1	Hs.129598		0	0	0	0	0	0	0	0	0	0	0	0	0	0	0	0	0	1.487	0	0	0
	Retina GA Up	28	MAP1LC3A	microtubule-associated protein 1 light chain 3 alpha	Hs.632273		0	0	0	0	0	0	0	0	0	0	0	0	0	0	0	0	0	1.4795	0	0	0
	Retina GA Up	28	DHFRL1	dihydrofolate reductase-like 1	Hs.718516		0	0	0	0	0	0	0	0	0	0	0	0	0	0	0	0	0	1.45607	0	0	0
	Retina GA Up	28	ZNF493	zinc finger protein 493	Hs.656558		0	0	0	0	0	0	0	0	0	0	0	0	0	0	0	0	0	1.45314	0	0	0
	Retina GA Up	28	A_32_P29016				0	0	0	0	0	0	0	0	0	0	0	0	0	0	0	0	0	1.42872	0	0	0
	Retina GA Up	28	CCDC88A	coiled-coil domain containing 88A	Hs.292925		0	0	0	0	0	0	0	0	0	0	0	0	0	0	0	0	0	1.42763	0	0	0
	Retina GA Up	28	KSR2	kinase suppressor of ras 2	Hs.375836		0	0	0	0	0	0	0	0	0	0	0	0	0	0	0	0	0	1.42195	0	0	0
	Retina GA Up	28	A_24_P492885				0	0	0	0	0	0	0	0	0	0	0	0	0	0	0	0	0	1.41175	0	0	0
	Retina GA Up	28	A_24_P332711				0	0	0	0	0	0	0	0	0	0	0	0	0	0	0	0	0	1.37547	0	0	0
	Retina GA Up	28	C21orf57	chromosome 21 open reading frame 57	Hs.474066		0	0	0	0	0	0	0	0	0	0	0	0	0	0	0	0	0	1.35861	0	0	0
	Retina GA Up	28	DRD1	dopamine receptor D1	Hs.2624		0	0	0	0	0	0	0	0	0	0	0	0	0	0	0	0	0	1.3581	0	0	0
	Retina GA Up	28	RAB5C	RAB5C, member RAS oncogene family	Hs.650382		0	0	0	0	0	0	0	0	0	0	0	0	0	0	0	0	0	1.35793	0	0	0
	Retina GA Up	28	A_23_P84475				0	0	0	0	0	0	0	0	0	0	0	0	0	0	0	0	0	1.32437	0	0	0
	Retina GA Up	28	A_32_P217543		Hs.211561		0	0	0	0	0	0	0	0	0	0	0	0	0	0	0	0	0	1.29755	0	0	0
	Retina GA Up	28	HNRNPA1	heterogeneous nuclear ribonucleoprotein A1	Hs.546261		0	0	0	0	0	0	0	0	0	0	0	0	0	0	0	0	0	1.29602	0	0	0
	Retina GA Up	28	LCE3D	late cornified envelope 3D	Hs.244349		0	0	0	0	0	0	0	0	0	0	0	0	0	0	0	0	0	1.27099	0	0	0
	Retina GA Up	28	RSF1	remodeling and spacing factor 1	Hs.420229		0	0	0	0	0	0	0	0	0	0	0	0	0	0	0	0	0	1.26002	0	0	0
	Retina GA Up	28	C1orf194	chromosome 1 open reading frame 194	Hs.446962		0	0	0	0	0	0	0	0	0	0	0	0	0	0	0	0	0	1.24639	0	0	0
	Retina GA Up	28	EEF2	eukaryotic translation elongation factor 2	Hs.515070		0	0	0	0	0	0	0	0	0	0	0	0	0	0	0	0	0	1.23335	0	0	0
	Retina GA Up	28	A_24_P385024		Hs.552202		0	0	0	0	0	0	0	0	0	0	0	0	0	0	0	0	0	1.22578	0	0	0
	Retina GA Up	28	GNAQ	guanine nucleotide binding protein (G protein), q polypeptide	Hs.269782		0	0	0	0	0	0	0	0	0	0	0	0	0	0	0	0	0	1.18353	0	0	0
	Retina GA Up	28	A_24_P383492				0	0	0	0	0	0	0	0	0	0	0	0	0	0	0	0	0	1.17886	0	0	0
	Retina GA Up	28	LOC146336	hypothetical LOC146336	Hs.250557		0	0	0	0	0	0	0	0	0	0	0	0	0	0	0	0	0	1.17858	0	0	0
	Retina GA Up	28	EPB41L5	erythrocyte membrane protein band 4.1 like 5	Hs.654802		0	0	0	0	0	0	0	0	0	0	0	0	0	0	0	0	0	1.17811	0	0	0
	Retina GA Up	28	ALDH4A1	aldehyde dehydrogenase 4 family, member A1	Hs.77448		0	0	0	0	0	0	0	0	0	0	0	0	0	0	0	0	0	1.13551	0	0	0
	Retina GA Up	28	NECAB2	N-terminal EF-hand calcium binding protein 2	Hs.140950		0	0	0	0	0	0	0	0	0	0	0	0	0	0	0	0	0	1.12215	0	0	0
	Retina GA Up	28	KCNS2	potassium voltage-gated channel, delayed-rectifier, subfamily S, member 2	Hs.388045		0	0	0	0	0	0	0	0	0	0	0	0	0	0	0	0	0	1.11776	0	0	0
	Retina GA Up	28	HLA-E	major histocompatibility complex, class I, E	Hs.650174		0	0	0	0	0	0	0	0	0	0	0	0	0	0	0	0	0	1.10656	0	0	0
	Retina GA Up	28	CHAT	choline acetyltransferase	Hs.302002		0	0	0	0	0	0	0	0	0	0	0	0	0	0	0	0	0	1.1002	0	0	0
	Retina GA Up	28	ZNF616	zinc finger protein 616	Hs.645225		0	0	0	0	0	0	0	0	0	0	0	0	0	0	0	0	0	1.09486	0	0	0
	Retina GA Up	28	ZNF501	zinc finger protein 501	Hs.401045		0	0	0	0	0	0	0	0	0	0	0	0	0	0	0	0	0	1.09411	0	0	0
	Retina GA Up	28	PDE12	phosphodiesterase 12	Hs.572993		0	0	0	0	0	0	0	0	0	0	0	0	0	0	0	0	0	1.06434	0	0	0
	Retina GA Up	28	CHMP5	chromatin modifying protein 5	Hs.635313		0	0	0	0	0	0	0	0	0	0	0	0	0	0	0	0	0	1.0518	0	0	0
	Retina GA Up	28	A_32_P30630				0	0	0	0	0	0	0	0	0	0	0	0	0	0	0	0	0	1.03316	0	0	0
	Retina GA Up	28	A_24_P256404		Hs.722379		0	0	0	0	0	0	0	0	0	0	0	0	0	0	0	0	0	1.0124	0	0	0
	Retina GA Up	28	CEP68	centrosomal protein 68kDa	Hs.709257		0	0	0	0	0	0	0	0	0	0	0	0	0	0	0	0	0	1.00952	0	0	0
	Retina GA Up	28	CDC2L1	cell division cycle 2-like 1 (PITSLRE proteins)	Hs.709182		0	0	0	0	0	0	0	0	0	0	0	0	0	0	0	0	0	0.968037	0	0	0
	Retina GA Up	28	FCRLB	Fc receptor-like B	Hs.517422		0	0	0	0	0	0	0	0	0	0	0	0	0	0	0	0	0	0.965255	0	0	0
	Retina GA&CNV Up	27	HPR	haptoglobin-related protein	Hs.655361	x	0	0	0	0	0	0	0	0	0	0	3.00297	0	0	0	0	2.7972	1.86693	1.41108	5.94481	3.21923	3.2994
	Retina GA&CNV Up	27	C7orf29	chromosome 7 open reading frame 29	Hs.655915		0	0	0	0	0	0	0	0	0	0	0	0	0	0	0	2.96463	2.03721	0	5.32491	2.80411	2.73966
	Retina GA&CNV Up	27	LOC389831	hypothetical gene supported by AL713796	Hs.389638		0	0	0	0	1.0763	0	0	0	0	0	0	0	0	0	0	2.44873	1.74033	2.10226	4.62977	3.46067	1.50658
	Retina GA&CNV Up	27	ETV5	ets variant 5	Hs.43697		0	0	0	0	0	0	0	0	0	0	0	0	0	0	0	3.89785	2.69772	2.64127	4.29845	2.55518	2.47046
	Retina GA&CNV Up	27	GFAP	glial fibrillary acidic protein	Hs.514227		0	0	0	0	0	0	0	0	-1.22624	0	0.863107	0	0	0	0	3.78339	1.47168	2.32316	4.3223	2.41475	2.57253
	Retina GA&CNV Up	27	APOE	apolipoprotein E	Hs.654439		0	0	0	0	0	0	0	0	0	0	0	0	0	0	0	4.11338	2.90703	0	5.68899	3.43185	0
	Retina GA&CNV Up	27	PRKCB	protein kinase C, beta	Hs.460355		0	0	0	0	0	0	0	0	0	0	0	0	0	0	0	4.49467	2.58478	2.05038	4.104	1.99213	2.8707
	Retina GA&CNV Up	27	C8orf84	chromosome 8 open reading frame 84	Hs.439040	x	0	0	0	0	0	0	0	0	0	0	0	0	0	0	0	2.04674	2.79452	0	3.37549	4.95302	0
	Retina GA&CNV Up	27	CPA6	carboxypeptidase A6	Hs.658850	x	0	0	0	0	0	0	0	0	0	0	0	0	0	0	0	2.94359	1.72716	1.17555	4.91182	1.482	1.89528
	Retina GA&CNV Up	27	LOC283143	hypothetical protein LOC283143	Hs.130499		0	0	0	0	0	0	0	0	0	0	0	0	0	0	0	2.61853	1.4416	1.72593	3.47593	1.51444	2.49582
	Retina GA&CNV Up	27	EGF	epidermal growth factor (beta-urogastrone)	Hs.419815		0	0	0	0	0	0	0	0	0	0	0	0	0	0	0	2.56139	3.76759	0	3.3813	2.69497	1.31835
	Retina GA&CNV Up	27	TF	transferrin		x	0	0	0	0	0	0	0	0	0	0	0	0	0	0	0	3.44941	2.28526	0	3.94809	3.40327	0
	Retina GA&CNV Up	27	FZD5	frizzled homolog 5 (Drosophila)	Hs.17631		0	0	0	0	0	0	0	0	0	0	0	0	0	0	0	3.99477	4.03135	0	3.09023	1.95731	2.09981
	Retina GA&CNV Up	27	FOLH1B	folate hydrolase 1B	Hs.645352		0	0	0	0	0	0	0	0	0	0	0	0	0	0	0	2.14275	0	1.57349	3.39847	2.14712	1.52393
	Retina GA&CNV Up	27	KIRREL2	kin of IRRE like 2 (Drosophila)	Hs.145729		0	0	0	0	0	0	0	0	0	0	0	0	0	0	0	5.26208	3.43801	3.34404	3.76301	2.81369	0
	Retina GA&CNV Up	27	PRSS35	protease, serine, 35	Hs.98381	x	0	0	0	0	0	0	0	0	0	0	0	0	0	0	0	2.58186	2.0641	0	3.67871	2.78569	0
	Retina GA&CNV Up	27	RRH	retinal pigment epithelium-derived rhodopsin homolog	Hs.658310		0	0	0	0	0	0	0	0	0	0	0	0	0	0	0	4.70922	5.14108	0	2.99734	2.9455	0
	Retina GA&CNV Up	27	LOC100287628	hypothetical protein LOC100287628	Hs.720980		0	0	0	0	0	0	0	0	0	0	0	0	0	0	0	2.6837	2.35322	0	2.80064	1.59787	1.429
	Retina GA&CNV Up	27	SPON1	spondin 1, extracellular matrix protein	Hs.643864	x	0	0	0	0	0	0	0	0	0	0	0	0	0	0	0	1.94263	1.18246	0	3.50297	2.27837	0
	Retina GA&CNV Up	27	CMTM5	CKLF-like MARVEL transmembrane domain containing 5	Hs.99272		0	0	0	0	0	0	0	0	0	0	0	0	0	0	0	3.2106	1.60855	1.66921	3.18853	2.41824	0
	Retina GA&CNV Up	27	PON2	paraoxonase 2	Hs.530077		0	0	0	0	0	0	0	0	0	0	0	0	0	0	0	3.24653	2.15953	0	2.96048	2.6054	0
	Retina GA&CNV Up	27	C13orf36	chromosome 13 open reading frame 36	Hs.422375		0	0	0	0	0	0	0	0	0	0	0	0	0	0	0	3.42454	1.23115	2.7228	2.5815	2.8683	0
	Retina GA&CNV Up	27	SULF1	sulfatase 1	Hs.409602		0	0	0	0	0	0	0	0	0	1.49401	2.17975	0	0	0	0	3.68345	2.55722	0	2.60698	2.69923	0
	Retina GA&CNV Up	27	NIN	ninein (GSK3B interacting protein)	Hs.310429		0	0	0	0	0	0	0	0	0	0	1.15218	0	0	0	0	4.32762	2.56315	1.91464	2.59303	2.59981	0
	Retina GA&CNV Up	27	AGXT2L1	alanine-glyoxylate aminotransferase 2-like 1	Hs.106576		0	0	0	1.44713	0	1.75181	0	0	1.21967	0	0	0	0	0	0	1.92292	2.07729	0	2.5036	2.62897	0
	Retina GA&CNV Up	27	GPT	glutamic-pyruvate transaminase (alanine aminotransferase)	Hs.103502		0	0	0	0	0	0	0	0	0	0	0	0	0	0	0	1.91458	1.18569	0	2.83481	2.29466	0
	Retina GA&CNV Up	27	FRZB	frizzled-related protein	Hs.720164	x	0	0	0	0	0	0	0	0	0	1.34735	0	0	0	0	0	2.47349	2.47379	0	3.13698	1.90133	0
	Retina GA&CNV Up	27	LRRC14	leucine rich repeat containing 14	Hs.459391		0	0	0	0	0	0	0	0	1.16553	0	0	0	0	0	0	3.27662	2.00084	0	2.93616	1.92269	0
	Retina GA&CNV Up	27	C1QTNF3	C1q and tumor necrosis factor related protein 3	Hs.171929		0	0	0	0	0	0	0	0	0	0	0.941648	0	0	0	0	2.25715	1.86269	0	2.30524	2.38663	0
	Retina GA&CNV Up	27	LIX1	Lix1 homolog (chicken)	Hs.656702		0	0	0	0	0	0	0	0	0	0	1.48969	0	0	0	0	2.0233	2.45933	0	3.32476	1.34091	0
	Retina GA&CNV Up	27	SAMSN1	SAM domain, SH3 domain and nuclear localization signals 1	Hs.473341		0	0	0	0	0	0	0	0	0	0	0	0	0	0	0	5.74449	5.70728	2.09799	3.17853	1.46732	0
	Retina GA&CNV Up	27	PAPLN	papilin, proteoglycan-like sulfated glycoprotein	Hs.655583	x	0	0	0	0	2.55754	0	0	0	0	0	0	0	0	0	0	2.19774	0	1.13274	2.81542	1.82981	0
	Retina GA&CNV Up	27	FRMD4A	FERM domain containing 4A	Hs.330463		0	0	0	0	0	0	0	0	0	0	-3.5642	0	0	0	0	5.132	2.49849	2.84944	3.01319	1.61737	0
	Retina GA&CNV Up	27	FTSJD2	FtsJ methyltransferase domain containing 2	Hs.520102		0	0	0	0	0	0	0	0	0	0	0	0	0	0	0	1.33859	1.44237	0	2.15453	1.19472	1.25109
	Retina GA&CNV Up	27	RGS10	regulator of G-protein signaling 10	Hs.501200		0	0	0	0	0	0	0	0	0	0	3.34098	0	0	0	0	4.02143	3.39696	0	2.15817	2.4085	0
	Retina GA&CNV Up	27	VIM	vimentin	Hs.628678		0	0	0	0	0	0	0	0	0	0	0	0	0	0	0	2.13998	3.08379	0	2.65383	1.81526	0
	Retina GA&CNV Up	27	HLA-B	major histocompatibility complex, class I, B	Hs.77961		0	0	0	0	0	0	0	0	0	2.52183	0	0	0	0	0	2.4378	3.25722	1.0068	2.25588	2.19872	0
	Retina GA&CNV Up	27	A_32_P81514		Hs.304253		0	0	0	0	0	0	0	0	0	0	0	0	0	0	0	2.20549	1.57683	0	2.49125	1.88981	0
	Retina GA&CNV Up	27	ANGPTL1	angiopoietin-like 1	Hs.591474	x	0	0	0	0	0	0	0	0	0	0	0	0	0	0	0	1.83059	1.36384	0	2.1036	2.15418	0
	Retina GA&CNV Up	27	CCBL2	cysteine conjugate-beta lyase 2	Hs.481898		0	0	0	0	0	1.16833	3.11871	0	3.09822	0	0	0	0	0	0	2.56725	1.17064	1.57653	2.97022	1.24547	0
	Retina GA&CNV Up	27	A_32_P193166				0	0	0	0	0	0	0	0	0	0	0	0	0	0	0	1.9299	1.01132	2.45743	2.17047	2.02623	0
	Retina GA&CNV Up	27	FOLH1	folate hydrolase (prostate-specific membrane antigen) 1	Hs.654487		0	0	0	0	0	0	0	0	0	0	0	0	0	0	0	1.63101	1.02857	0	2.21333	1.92101	0
	Retina GA&CNV Up	27	WNK1	WNK lysine deficient protein kinase 1	Hs.356604		0	0	0	0	0	0	0	0	0	0	0	0	0	0	0	2.07524	0	1.85693	1.8988	0	2.21004
	Retina GA&CNV Up	27	METRN	meteorin, glial cell differentiation regulator	Hs.533772	x	0	0	0	0	0	0	0	0	0	0	0	0	0	0	0	2.26547	1.52918	1.01857	2.33721	1.67543	0
	Retina GA&CNV Up	27	CMTM3	CKLF-like MARVEL transmembrane domain containing 3	Hs.298198		0	0	0	0	0	0	0	0	0	0	0	0	0	0	0	2.36766	2.84474	0	1.75474	2.2453	0
	Retina GA&CNV Up	27	CCK	cholecystokinin	Hs.458426	x	0	0	0	0	0	0	-1.43303	0	-1.20562	0	1.01833	0	0	0	0	1.16761	1.10608	0	1.56505	2.20419	0
	Retina GA&CNV Up	27	A_32_P149404				0	0	0	0	0	0	0	0	0	0	0	0	0	0	0	1.92268	0	1.38914	2.1083	1.59875	0
	Retina GA&CNV Up	27	B3GALTL	beta 1,3-galactosyltransferase-like	Hs.13205		0	0	0	0	0	0	0	0	0	3.19263	1.75482	0	0	0	0	2.11188	0	0	2.21954	1.45665	0
	Retina GA&CNV Up	27	A_32_P57184				0	0	0	0	0	0	0	0	0	0	0	3.43346	0	0	0	1.26823	0	0	1.82272	0	1.53002
	Retina GA&CNV Up	27	HLA-C	major histocompatibility complex, class I, C	Hs.654404		0	0	0	0	0	0	0	0	0	2.02768	0	0	0	0	0	2.19895	4.75743	0	0	3.33842	0
	Retina GA&CNV Up	27	A_24_P101771				0	0	0	0	0	0	0	0	0	2.89178	1.56807	0	0	0	0	2.51883	2.02751	1.11399	2.1728	1.16372	0
	Retina GA&CNV Up	27	ZNF525	zinc finger protein 525	Hs.352638		0	0	0	0	0	1.11886	0	0	0	0	0	0	0	0	0	1.61672	0	1.75872	1.83728	0	1.45367
	Retina GA&CNV Up	27	HPS3	Hermansky-Pudlak syndrome 3	Hs.591311		0	0	0	0	0	0	0	0	0	0	0	0	0	0	0	2.24171	4.37153	0	0	3.23481	0
	Retina GA&CNV Up	27	PTPRZ1	protein tyrosine phosphatase, receptor-type, Z polypeptide 1	Hs.489824		0	0	0	0	0	0	0	0	0	0	0	0	0	0	0	2.05162	1.76079	0	0	3.16566	0
	Retina GA&CNV Up	27	C5orf4	chromosome 5 open reading frame 4	Hs.519694		0	0	0	0	0	0	0	0	0	0	0	0	0	0	0	2.27933	2.87461	0	1.3778	1.7124	0
	Retina GA&CNV Up	27	SQRDL	sulfide quinone reductase-like (yeast)	Hs.511251		0	0	0	0	0	0	0	0	0	2.03222	0	4.1608	0	0	0	1.97542	1.91954	0	0	3.08954	0
	Retina GA&CNV Up	27	GPATCH2	G patch domain containing 2	Hs.420757		0	0	0	0	0	0	0	0	0	0	0	0	0	0	0	2.42405	3.03689	0	0	3.07609	0
	Retina GA&CNV Up	27	SLC27A6	solute carrier family 27 (fatty acid transporter), member 6	Hs.49765		0	0	0	0	0	0	0	0	0	0	0	0	0	0	0	2.18498	1.14394	1.61382	1.45017	1.6002	0
	Retina GA&CNV Up	27	HCLS1	hematopoietic cell-specific Lyn substrate 1	Hs.14601		0	0	0	0	0	0	0	0	0	0	0	0	0	0	0	2.90172	1.66189	0	1.53797	1.40012	0
	Retina GA&CNV Up	27	C9orf69	chromosome 9 open reading frame 69	Hs.287411		0	0	0	0	0	0	0	0	0	0	0	0	0	0	0	1.55368	0	1.29014	1.58437	1.29238	0
	Retina GA&CNV Up	27	LOC100294102	similar to major histocompatibility complex, class I, B	Hs.181244		0	0	0	0	0	0	0	0	0	0	0	0	0	0	0	2.44243	0	1.22022	0	2.68906	0
	Retina GA&CNV Up	27	CLRN1	clarin 1	Hs.380222		0	0	0	0	0	0	0	0	0	0	1.51461	0	0	0	0	3.89005	4.01694	0	0	2.54391	0
	Retina GA&CNV Up	27	ENKUR	enkurin, TRPC channel interacting protein	Hs.534486		0	0	0	0	0	0	0	0	1.11923	0	0	0	0	0	0	2.2353	1.09902	1.11624	0	2.51372	0
	Retina GA&CNV Up	27	GPR56	G protein-coupled receptor 56	Hs.513633		0	0	0	0	0	0	0	0	0	0	0	0	0	0	0	1.22774	1.30058	0	0	2.42391	0
	Retina GA&CNV Up	27	HLA-DRA	major histocompatibility complex, class II, DR alpha	Hs.520048		0	0	0	0	0	0	0	0	0	0	0	0	0	0	0	1.87513	1.37653	0	0	2.29472	0
	Retina GA&CNV Up	27	SLC1A3	solute carrier family 1 (glial high affinity glutamate transporter), member 3	Hs.481918		0	0	0	0	0	0	0	0	0	0	0	0	0	0	0	2.14463	2.92688	0	0	2.2739	0
	Retina GA&CNV Up	27	RFTN1	raftlin, lipid raft linker 1	Hs.98910		0	0	0	0	0	0	0	0	0	0	0	0	0	0	0	2.85371	4.46441	0	0	2.18682	0
	Retina GA&CNV Up	27	GPC3	glypican 3	Hs.644108	x	0	0	0	0	0	0	1.89327	0	2.0009	0	0	0	0	0	0	2.13189	1.07183	1.30059	0	2.17497	0
	Retina GA&CNV Up	27	LAP3	leucine aminopeptidase 3	Hs.570791		0	0	0	0	0	0	0	0	0	0	0	0	0	0	0	2.64369	1.48017	0	0	2.13138	0
	Retina GA&CNV Up	27	BMP7	bone morphogenetic protein 7	Hs.473163	x	0	0	0	0	0	0	0	0	0	0	0	0	0	0	0	3.08511	2.05041	1.18267	0	2.11873	0
	Retina GA&CNV Up	27	AKAP7	A kinase (PRKA) anchor protein 7	Hs.486483		0	0	0	0	0	0	0	0	0	0	0	0	0	0	0	2.80417	1.45773	1.38627	0	2.0707	0
	Retina GA&CNV Up	27	CDCA7	cell division cycle associated 7	Hs.470654		0	0	0	0	0	1.16822	0	0	1.17885	0	0	0	0	0	0	1.41608	1.34624	0	0	1.91917	0
	Retina GA&CNV Up	27	A_23_P66347				0	0	0	0	0	0	0	0	0	0	0	0	0	0	0	2.21368	1.84348	0	0	1.86257	0
	Retina GA&CNV Up	27	ALDH7A1	aldehyde dehydrogenase 7 family, member A1	Hs.483239		0	0	0	0	0	0	0	1.48203	3.34779	0	0	0	0	0	0	3.15466	2.33008	0	0	1.86226	0
	Retina GA&CNV Up	27	HLA-J	major histocompatibility complex, class I, J (pseudogene)	Hs.720762		0	0	0	0	0	0	0	0	0	1.71937	0	0	0	0	0	1.85327	4.6227	0	0	1.85593	0
	Retina GA&CNV Up	27	PLCH1	phospholipase C, eta 1	Hs.567423		0	0	0	0	0	0	0	0	0	0	0	0	0	0	0	2.1576	0	1.66035	0	0	1.84278
	Retina GA&CNV Up	27	A_23_P127805		Hs.720542		0	0	0	0	0	0	0	0	0	1.60734	0	0	0	0	0	2.3495	1.3006	1.19568	0	1.72539	0
	Retina GA&CNV Up	27	HLA-H	major histocompatibility complex, class I, H (pseudogene)	Hs.655226		0	0	0	0	0	0	0	0	0	0	0	0	0	0	0	2.94374	0	1.47999	0	1.6147	0
	Retina GA&CNV Up	27	ATP6V0E1	ATPase, H+ transporting, lysosomal 9kDa, V0 subunit e1	Hs.484188		0	0	0	0	0	0	0	0	0	0	0	0	0	0	0	2.22231	1.95739	0	0	1.59849	0
	Retina GA&CNV Up	27	CX3CR1	chemokine (C-X3-C motif) receptor 1	Hs.78913		0	0	0	0	0	0	0	0	0	0	2.72426	0	0	0	0	2.73805	1.73711	1.1021	1.46306	0	0
	Retina GA&CNV Up	27	GPX3	glutathione peroxidase 3 (plasma)	Hs.386793	x	0	0	0	0	0	0	0	0	0	1.51737	1.31033	0	0	0	0	1.32856	1.63241	0	0	1.42901	0
	Retina GA&CNV Up	27	A_24_P677712				0	0	0	0	0	0	0	0	0	0	0	0	0	0	0	1.35805	0	0	0	1.41922	0
	Retina GA&CNV Up	27	PODNL1	podocan-like 1	Hs.448497	x	0	0	0	0	0	0	0	0	0	0	0	0	0	0	0	2.39184	1.49025	0	0	1.32376	0
	Retina GA&CNV Up	27	A_32_P232682				0	0	0	0	0	0	0	0	0	1.43933	0	0	0	0	0	1.38361	1.25962	0	0	1.29102	0
	Retina GA&CNV Up	27	TAGLN2	transgelin 2	Hs.517168		0	0	0	0	0	0	0	0	0	0	0	0	0	0	0	2.4065	0	1.59299	0	1.28612	0
	Retina GA&CNV Up	27	SFRS16	splicing factor, arginine/serine-rich 16	Hs.466917		0	0	0	0	0	0	0	0	0	0	0	0	0	0	0	1.8017	0	1.53673	1.20697	0	0
	Retina GA&CNV Up	27	PAK3	p21 protein (Cdc42/Rac)-activated kinase 3	Hs.656789		0	0	0	0	0	0	0	0	0	0	0	0	0	0	0	1.55551	0	1.63914	0	0	1.15638
	Retina GA&CNV Up	35	DNAH9	dynein, axonemal, heavy chain 9	Hs.567259		0	0	0	0	0	-1.15415	0	0	0	0	0	-2.58511	0	0	0	0	2.89864	0	2.89161	2.50304	0
	Retina GA&CNV Up	35	A_24_P788772				0	0	0	0	0	0	0	0	0	0	0	0	0	0	0	0	2.81492	0	4.31843	3.45864	0
	Retina GA&CNV Up	35	LOC100287482	similar to hCG2038584	Hs.178144		0	0	0	0	0	0	0	0	0	0	0	0	0	0	0	0	2.46675	0	3.0165	2.19562	0
	Retina GA&CNV Up	35	GDPD2	glycerophosphodiester phosphodiesterase domain containing 2	Hs.438712		0	0	0	0	0	0	0	0	0	0	0	0	0	0	0	0	2.44219	0	4.25097	3.50244	0
	Retina GA&CNV Up	35	FAP	fibroblast activation protein, alpha	Hs.654370		0	0	0	0	0	0	0	0	1.61543	0	1.10781	0	0	0	0	0	2.35927	0	3.96623	2.49693	0
	Retina GA&CNV Up	35	CHADL	chondroadherin-like	Hs.344488	x	0	0	0	0	0	0	0	0	0	0	0	0	0	0	0	0	2.28058	0	3.68832	2.15027	0
	Retina GA&CNV Up	35	OAF	OAF homolog (Drosophila)	Hs.445081		0	0	0	0	0	0	0	0	0	0	0	0	0	0	0	0	2.21316	0	5.34869	5.02902	1.37724
	Retina GA&CNV Up	35	AMACR	alpha-methylacyl-CoA racemase	Hs.508343		0	0	0	0	0	0	0	0	0	0	0	0	0	0	0	0	2.15233	0	4.58751	1.98076	2.90631
	Retina GA&CNV Up	35	LOXL4	lysyl oxidase-like 4	Hs.306814	x	0	0	0	0	0	0	0	0	0	0	0	0	0	0	0	0	2.09354	0	1.77034	2.83262	0
	Retina GA&CNV Up	35	SOX2	SRY (sex determining region Y)-box 2	Hs.518438		0	0	0	0	0	0	0	0	0	0	1.31572	0	0	0	0	0	1.86291	0	4.98428	3.50636	0
	Retina GA&CNV Up	35	SOX8	SRY (sex determining region Y)-box 8	Hs.243678		0	0	0	0	0	0	0	0	4.18417	0	0	0	0	0	0	0	1.85224	0	3.07144	3.55045	0
	Retina GA&CNV Up	35	SLC13A5	solute carrier family 13 (sodium-dependent citrate transporter), member 5	Hs.399496		0	0	0	0	0	0	0	0	0	0	0	0	0	0	0	0	1.80069	0	4.95157	4.12258	0
	Retina GA&CNV Up	35	A_32_P90346				0	0	0	0	0	0	0	0	0	0	0	0	0	0	0	0	1.78871	0	1.97449	2.02208	0
	Retina GA&CNV Up	35	MXRA8	matrix-remodelling associated 8	Hs.515687		0	0	0	0	0	0	0	0	0	0	0	0	0	0	0	0	1.77662	0	2.56795	2.35771	0
	Retina GA&CNV Up	35	RGS4	regulator of G-protein signaling 4	Hs.386726		0	0	0	0	0	0	0	0	0	0	1.51273	0	0	0	0	0	1.72613	0	2.02844	2.9506	0
	Retina GA&CNV Up	35	GPR37	G protein-coupled receptor 37 (endothelin receptor type B-like)	Hs.719904		0	0	0	0	0	0	0	0	0	0	0	0	0	0	0	0	1.69973	0	3.45252	3.2033	0
	Retina GA&CNV Up	35	ZPLD1	zona pellucida-like domain containing 1	Hs.352213		0	0	0	0	0	0	0	0	0	0	1.03005	0	0	0	0	0	1.62511	0	2.95597	3.19654	0
	Retina GA&CNV Up	35	SOX9	SRY (sex determining region Y)-box 9	Hs.647409		0	0	0	0	0	0	0	0	0	0	0	0	0	0	0	0	1.43157	0	2.33501	2.32906	0
	Retina GA&CNV Up	35	KLHL14	kelch-like 14 (Drosophila)	Hs.446164		0	0	0	0	0	0	0	0	0	0	1.3926	0	0	0	0	0	1.42169	0	2.69355	2.07337	1.29761
	Retina GA&CNV Up	35	ATP1A2	ATPase, Na+/K+ transporting, alpha 2 (+) polypeptide	Hs.34114		0	0	0	0	0	0	0	0	0	0	0	0	0	0	0	0	1.41146	0	1.65141	2.97504	0
	Retina GA&CNV Up	35	PCYT1B	phosphate cytidylyltransferase 1, choline, beta	Hs.660708		0	0	0	0	0	0	0	0	0	0	0	0	0	0	0	0	1.38771	0	4.87035	2.64388	0
	Retina GA&CNV Up	35	METTL7A	methyltransferase like 7A	Hs.655369		0	0	0	0	0	0	0	0	0	0	1.33487	0	0	0	0	0	1.37771	0	2.5437	1.82316	0
	Retina GA&CNV Up	35	TMEM2	transmembrane protein 2	Hs.494146		0	0	0	0	0	0	0	0	0	0	0	0	0	0	0	0	1.37185	0	5.39876	3.02239	0
	Retina GA&CNV Up	35	MEGF10	multiple EGF-like-domains 10	Hs.438709		0	0	0	0	0	0	0	0	0	0	0	0	0	0	0	0	1.32293	0	2.7223	2.33003	0
	Retina GA&CNV Up	35	SPARC	secreted protein, acidic, cysteine-rich (osteonectin)	Hs.111779	x	0	0	0	0	0	0	0	0	0	1.81956	1.75316	0	0	0	0	0	1.29177	0	1.83462	1.84645	0
	Retina GA&CNV Up	35	STAC	SH3 and cysteine rich domain	Hs.56045		0	0	0	0	0	0	0	0	0	0	0	0	0	0	0	0	0	1.27972	5.90283	2.39314	1.44815
	Retina GA&CNV Up	35	NHLRC4	NHL repeat containing 4	Hs.664267		0	0	0	0	0	0	0	0	0	0	0	0	0	0	0	0	0	1.25472	2.63052	0	2.23581
	Retina GA&CNV Up	35	SLC47A2	solute carrier family 47, member 2	Hs.126830		0	0	0	0	0	0	0	0	0	0	0	2.49836	0	0	0	0	1.23923	0	1.41354	1.86304	0
	Retina GA&CNV Up	35	RLBP1	retinaldehyde binding protein 1	Hs.1933		0	0	0	0	0	0	0	0	0	0	0	0	0	0	0	0	1.2375	0	2.88949	2.17239	0
	Retina GA&CNV Up	35	FAM189A2	family with sequence similarity 189, member A2	Hs.118003		0	0	0	0	0	0	0	0	0	0	0	0	0	0	0	0	1.20307	0	3.02217	2.15142	2.28526
	Retina GA&CNV Up	35	ZFP36L2	zinc finger protein 36, C3H type-like 2	Hs.503093		0	0	0	0	0	1.24754	0	0	1.34416	0	0	0	0	0	0	0	1.06435	0	2.23264	1.73332	0
	Retina GA&CNV Up	13	C13orf18	chromosome 13 open reading frame 18			0	0	0	0	0	0	0	0	0	0	0	0	0	0	0	0	1.29708	0	0	3.77916	0
	Retina GA&CNV Up	13	SEPT2	septin 2	Hs.335057		0	0	0	0	0	0	0	0	0	0	0	0	0	0	0	0	0	1.21204	0	3.31331	0
	Retina GA&CNV Up	13	SLAIN1	SLAIN motif family, member 1	Hs.349955		0	0	0	0	0	0	0	0	0	0	0	0	0	0	0	0	1.13967	0	0	4.25582	0
	Retina GA&CNV Up	10	BAALC	brain and acute leukemia, cytoplasmic	Hs.533446		0	0	0	0	0	0	0	0	0	0	0	0	0	0	0	1.39152	3.98681	0	0	6.52652	0
	Retina GA&CNV Up	10	RDH10	retinol dehydrogenase 10 (all-trans)	Hs.244940		0	0	0	0	0	0	0	0	0	0	0	-1.20267	0	0	0	0	2.77568	0	2.13582	3.41255	0
	Retina GA&CNV Up	10	PPAP2B	phosphatidic acid phosphatase type 2B	Hs.405156		0	0	0	0	0	0	0	0	0	0	0.979542	0	0	0	0	0	3.48099	0	2.35484	2.7388	0
	Retina GA&CNV Up	10	SAT1	spermidine/spermine N1-acetyltransferase 1	Hs.28491		0	0	0	0	0	0	0	0	0	0	0	0	0	0	0	0	4.25566	0	2.59371	2.19813	0
	Retina GA&CNV Up	10	PTCHD1	patched domain containing 1	Hs.319503		0	0	0	0	0	0	0	0	-1.09284	0	0	0	0	0	0	0	3.89859	0	0	4.66496	0
	Retina GA&CNV Up	10	C1orf61	chromosome 1 open reading frame 61			0	0	0	0	0	0	0	0	0	0	0	0	0	0	0	0	3.84661	1.93109	1.90753	1.22761	1.19148
	Retina GA&CNV Up	10	A_32_P220183				0	0	0	0	0	0	0	0	0	0	0	0	0	0	0	0	1.57614	0	0	4.02198	0
	Retina GA&CNV Up	10	FGF13	fibroblast growth factor 13	Hs.6540		0	0	0	0	0	0	0	0	0	0	0	0	0	0	0	0	2.20111	0	0	3.99355	0
	Retina GA&CNV Up	10	BCHE	butyrylcholinesterase	Hs.420483	x	0	0	0	0	0	0	0	0	0	0	1.2674	0	0	0	0	0	1.43341	0	0	3.8938	0
	Retina GA&CNV Up	10	DDR1	discoidin domain receptor tyrosine kinase 1	Hs.631988	x	0	0	0	0	0	0	0	0	0	2.20821	1.35512	0	0	0	0	0	3.31032	0	1.65638	2.07218	0
	Retina GA&CNV Up	10	TSC22D4	TSC22 domain family, member 4	Hs.719125		0	0	0	0	0	0	0	0	0	0	0	0	0	0	0	0	3.31223	0	0	3.71799	0
	Retina GA&CNV Up	10	PREX1	phosphatidylinositol-3,4,5-trisphosphate-dependent Rac exchange factor 1	Hs.153310		0	0	0	0	0	0	0	0	0	0	0	0	0	0	0	0	3.12027	0	0	3.65466	0
	Retina GA&CNV Up	10	CALN1	calneuron 1	Hs.592750		0	0	0	0	0	0	0	0	0	0	0	0	0	0	0	0	2.21565	0	0	3.58434	0
	Retina GA&CNV Up	10	IL20RA	interleukin 20 receptor, alpha	Hs.445868		0	0	0	0	0	0	0	0	0	0	1.55657	0	0	0	0	0	1.83235	0	0	3.56214	0
	Retina GA&CNV Up	10	NANOS1	nanos homolog 1 (Drosophila)	Hs.591918		0	0	0	0	0	0	0	0	0	0	0	0	0	0	0	0	3.18664	0	0	3.50064	0
	Retina GA&CNV Up	10	NKAIN2	Na+/K+ transporting ATPase interacting 2	Hs.656604		0	0	0	0	0	0	0	0	0	0	0	0	0	0	0	0	2.24175	0	0	3.47515	0
	Retina GA&CNV Up	10	P2RY2	purinergic receptor P2Y, G-protein coupled, 2	Hs.339		0	0	0	0	0	0	0	0	0	0	0	0	0	0	0	0	2.15452	0	0	3.38843	0
	Retina GA&CNV Up	10	FNDC3A	fibronectin type III domain containing 3A	Hs.508010		0	0	0	0	0	0	0	0	0	0	0	0	0	0	0	0	1.69759	0	0	3.33202	0
	Retina GA&CNV Up	10	CDK2AP1	cyclin-dependent kinase 2 associated protein 1	Hs.433201		0	0	0	0	0	0	0	0	0	0	0	0	0	0	0	0	1.78477	0	0	3.20698	0
	Retina GA&CNV Up	10	FGF1	fibroblast growth factor 1 (acidic)	Hs.483635		0	0	0	0	0	0	0	0	0	0	0	0	0	0	0	0	3.64214	0	0	3.16361	0
	Retina GA&CNV Up	10	MYO1B	myosin IB	Hs.439620		0	0	0	0	0	0	0	0	0	0	0	0	0	0	0	0	2.49854	0	0	3.15754	0
	Retina GA&CNV Up	10	LOC100129500	hypothetical LOC100129500	Hs.714236		0	0	0	0	0	0	0	0	0	0	0	4.55273	0	0	0	0	2.57575	0	0	3.12872	0
	Retina GA&CNV Up	10	SPTLC3	serine palmitoyltransferase, long chain base subunit 3	Hs.425023		0	0	0	0	0	0	0	0	0	0	0	0	0	0	0	0	3.11316	0	0	3.118	0
	Retina GA&CNV Up	10	UST	uronyl-2-sulfotransferase	Hs.657370		0	0	0	0	0	0	0	0	0	0	0	0	0	0	0	0	3.17361	0	0	3.04057	0
	Retina GA&CNV Up	10	TRIP6	thyroid hormone receptor interactor 6	Hs.534360		0	0	0	0	0	0	0	0	0	0	0	0	0	0	0	0	2.25366	0	0	3.01838	0
	Retina GA&CNV Up	10	MNDA	myeloid cell nuclear differentiation antigen	Hs.153837		0	0	0	0	0	0	0	0	0	0	1.35193	0	0	0	0	0	2.13616	0	0	3.0121	0
	Retina GA&CNV Up	10	MET	met proto-oncogene (hepatocyte growth factor receptor)	Hs.132966		0	0	0	0	0	0	0	0	0	1.49135	0.981597	0	0	0	0	0	4.05372	0	0	2.9935	0
	Retina GA&CNV Up	10	CNN3	calponin 3, acidic	Hs.483454		0	0	0	0	0	0	0	0	0	0	0	0	0	0	0	0	1.96171	0	0	2.94014	0
	Retina GA&CNV Up	10	MYCN	v-myc myelocytomatosis viral related oncogene, neuroblastoma derived (avian)	Hs.25960		0	0	0	0	0	0	0	0	0	0	0	0	0	0	0	0	4.21659	0	0	2.88067	0
	Retina GA&CNV Up	10	LEMD1	LEM domain containing 1	Hs.655520		0	0	0	0	0	0	0	0	0	0	0	0	0	0	0	0	2.79681	0	0	2.83361	0
	Retina GA&CNV Up	10	PYGL	phosphorylase, glycogen, liver	Hs.282417		0	0	0	0	0	0	0	0	0	0	0	0.729187	0	0	0	0	3.7356	0	0	2.82807	0
	Retina GA&CNV Up	10	CRB1	crumbs homolog 1 (Drosophila)	Hs.126135	x	0	0	0	0	0	0	0	0	0	0	1.60855	0	0	0	0	0	1.37966	0	0	2.71041	0
	Retina GA&CNV Up	10	FABP7	fatty acid binding protein 7, brain	Hs.26770		0	0	0	0	0	0	0	0	0	0	0	0	0	0	0	0	1.75754	0	0	2.57179	0
	Retina GA&CNV Up	10	AQP4	aquaporin 4	Hs.315369		0	0	0	0	0	0	0	0	0	0	0	0	0	0	0	0	1.69909	0	0	2.56953	0
	Retina GA&CNV Up	10	TAS1R1	taste receptor, type 1, member 1	Hs.124574		0	0	0	0	0	0	0	0	0	0	0	0	0	0	0	0	2.68208	0	0	2.55863	0
	Retina GA&CNV Up	10	CHST7	carbohydrate (N-acetylglucosamine 6-O) sulfotransferase 7	Hs.129955		0	0	0	0	0	0	0	0	0	0	0	0	0	0	0	0	1.18847	0	0	2.53797	0
	Retina GA&CNV Up	10	TMEM168	transmembrane protein 168	Hs.709689		0	0	0	0	0	0	0	0	0	0	0	0	0	0	0	0	2.66718	0	0	2.53524	0
	Retina GA&CNV Up	10	RNF182	ring finger protein 182	Hs.111164		0	0	0	0	0	0	0	0	0	1.65464	0	4.15061	0	0	0	0	1.58505	0	0	2.49055	0
	Retina GA&CNV Up	10	SCD5	stearoyl-CoA desaturase 5	Hs.379191		0	0	0	0	0	0	0	0	0	0	0	0	0	0	0	0	2.4407	0	0	2.47033	0
	Retina GA&CNV Up	10	MTM1	myotubularin 1	Hs.655056		0	0	0	0	0	0	0	0	0	0	0	0	0	0	0	0	1.55102	0	0	2.45728	0
	Retina GA&CNV Up	10	CHRDL1	chordin-like 1	Hs.496587	x	0	0	0	0	0	0	0	0	0	0	0	0	0	0	0	0	1.39951	0	0	2.45473	0
	Retina GA&CNV Up	10	MAPK4				0	0	0	0	0	0	0	0	0	0	0	0	0	0	0	0	1.16732	0	0	2.45387	0
	Retina GA&CNV Up	10	SPOCK1	sparc/osteonectin, cwcv and kazal-like domains proteoglycan (testican) 1	Hs.596136	x	0	0	0	0	0	0	0	0	0	0	0	0	0	0	0	0	4.70484	0	0	2.44973	0
	Retina GA&CNV Up	10	A_24_P50666				0	0	0	0	0	0	0	0	0	0	0	0	0	0	0	0	2.52457	0	0	2.4207	0
	Retina GA&CNV Up	10	GLIPR2	GLI pathogenesis-related 2	Hs.493819		0	0	0	0	0	0	0	0	0	0	0	0	0	0	0	0	3.65116	0	0	2.41292	0
	Retina GA&CNV Up	10	TIMP1	TIMP metallopeptidase inhibitor 1	Hs.522632	x	0	0	0	0	0	0	0	0	0	0	0	0	0	0	0	0	2.29052	0	0	2.40809	0
	Retina GA&CNV Up	10	RARRES3	retinoic acid receptor responder (tazarotene induced) 3	Hs.17466		0	0	0	0	0	0	0	0	0	2.22016	1.89115	0	0	0	0	0	2.05186	0	0	2.39846	0
	Retina GA&CNV Up	10	A_32_P187009		Hs.288232		0	0	0	0	0	0	0	0	0	0	0	0	0	0	0	0	1.37099	0	0	2.35536	0
	Retina GA&CNV Up	10	C1orf198	chromosome 1 open reading frame 198	Hs.520494		0	0	0	0	0	0	0	0	0	0	0	0	0	0	0	0	2.00558	0	0	2.33929	0
	Retina GA&CNV Up	10	CLU	clusterin	Hs.436657	x	0	0	0	0	0	0	0	0	0	0	0	0	0	0	0	0	2.82204	0	0	2.32147	0
	Retina GA&CNV Up	10	CLK1	CDC-like kinase 1	Hs.433732		0	0	0	0	0	0	0	0	0	0	2.93436	0	0	0	0	0	1.97237	0	0	2.31297	0
	Retina GA&CNV Up	10	ZSCAN16	zinc finger and SCAN domain containing 16	Hs.656641		0	0	0	0	0	0	0	0	0	0	0	0	0	0	0	0	2.87641	1.231	0	0	2.28784
	Retina GA&CNV Up	10	A_32_P30330				0	0	0	0	0	0	0	0	0	0	0	0	0	0	0	0	2.02013	0	0	2.284	0
	Retina GA&CNV Up	10	SLITRK2	SLIT and NTRK-like family, member 2	Hs.320368		0	0	0	0	0	-1.65491	0	0	0	0	0	0	0	0	0	0	5.94258	0	0	2.2831	0
	Retina GA&CNV Up	10	LEPREL1	leprecan-like 1	Hs.374191		0	0	0	0	0	0	0	0	0	0	1.60541	0	0	0	0	0	1.84519	0	0	2.25903	0
	Retina GA&CNV Up	10	THSD7A	thrombospondin, type I, domain containing 7A	Hs.120855		0	0	0	0	0	0	0	0	0	0	0	0	0	0	0	0	1.19236	0	0	2.25477	0
	Retina GA&CNV Up	10	TRIM69	tripartite motif-containing 69	Hs.489254		0	0	0	0	0	0	0	0	0	0	0	0	0	0	0	0	1.98215	0	0	2.24406	0
	Retina GA&CNV Up	10	MT1E	metallothionein 1E	Hs.534330		0	0	0	0	0	0	0	0	0	0	0	0	0	0	0	0	2.17291	0	0	2.22016	0
	Retina GA&CNV Up	10	BMPR1B	bone morphogenetic protein receptor, type IB	Hs.598475		0	0	0	0	0	0	0	0	0	1.14576	0	4.94584	0	0	0	0	1.38315	0	0	2.21289	0
	Retina GA&CNV Up	10	FABP5	fatty acid binding protein 5 (psoriasis-associated)	Hs.408061		0	0	0	0	0	0	0	0	0	0	0	0	0	0	0	0	1.03087	0	0	2.19917	0
	Retina GA&CNV Up	10	ZNF185	zinc finger protein 185 (LIM domain)	Hs.16622		0	0	0	0	0	0	0	0	0	0	0	0	0	0	0	0	2.41094	0	0	2.1798	0
	Retina GA&CNV Up	10	ID4	inhibitor of DNA binding 4, dominant negative helix-loop-helix protein	Hs.519601		0	0	0	0	0	0	0	0	0	0	0	0	0	0	0	0	2.09469	0	0	2.17979	0
	Retina GA&CNV Up	10	SOX2OT	SOX2 overlapping transcript (non-protein coding)	Hs.654932		0	0	0	0	0	0	0	0	0	0	0	0	0	0	0	0	1.55052	0	0	2.17472	0
	Retina GA&CNV Up	10	VWA1	von Willebrand factor A domain containing 1	Hs.449009	x	0	0	0	0	0	0	0	0	0	0	0	0	0	0	0	0	2.41674	0	0	2.15006	0
	Retina GA&CNV Up	10	TPM3	tropomyosin 3	Hs.644306		0	0	0	0	0	0	0	0	0	0	0	0	0	0	0	0	3.25242	0	0	2.14934	0
	Retina GA&CNV Up	10	PFN2	profilin 2	Hs.91747		0	0	0	0	0	0	0	0	0	0	0	0	0	0	0	0	1.78544	0	0	2.14613	0
	Retina GA&CNV Up	10	FGFRL1	fibroblast growth factor receptor-like 1	Hs.193326		0	0	0	0	0	0	0	0	0	0	2.97249	0	0	0	0	0	1.3902	0	0	2.09733	0
	Retina GA&CNV Up	10	HLA-G	major histocompatibility complex, class I, G	Hs.512152		0	0	0	0	0	0	0	0	0	0	0	0	0	0	0	0	4.16243	0	0	2.08307	0
	Retina GA&CNV Up	10	TMEM159	transmembrane protein 159	Hs.258212		0	0	0	0	0	1.39717	0	0	0	0	0	0	0	0	0	0	1.55066	0	0	2.07512	0
	Retina GA&CNV Up	10	GPM6B	glycoprotein M6B	Hs.495710		0	0	0	0	0	0	0	0	0	0	0	0	0	0	0	0	1.62173	0	0	2.06594	0
	Retina GA&CNV Up	10	FLJ37644	hypothetical gene supported by AK094963	Hs.657374		0	0	0	0	0	0	0	0	0	0	0	0	0	0	0	0	1.5562	0	0	2.0646	0
	Retina GA&CNV Up	10	GPM6A	glycoprotein M6A	Hs.75819		0	0	0	0	0	0	0	0	0	0	0	0	0	0	0	0	1.40213	0	0	2.06447	0
	Retina GA&CNV Up	10	SERINC5	serine incorporator 5	Hs.655558		0	0	0	0	0	0	0	0	0	0	0	0	0	0	0	0	1.90856	0	0	2.05912	0
	Retina GA&CNV Up	10	MAEL	maelstrom homolog (Drosophila)	Hs.651245		0	0	0	0	0	0	0	0	0	0	0	0	0	0	0	0	1.50857	0	0	2.0337	0
	Retina GA&CNV Up	10	SAR1B	SAR1 homolog B (S. cerevisiae)			0	0	0	0	0	0	0	0	0	0	0	0	0	0	0	0	1.06327	0	0	2.00121	0
	Retina GA&CNV Up	10	RASGRP1	RAS guanyl releasing protein 1 (calcium and DAG-regulated)	Hs.591127		0	0	0	0	0	-1.07592	0	0	0	0	2.0087	0	0	0	0	0	1.63885	0	0	1.97359	0
	Retina GA&CNV Up	10	RARRES2	retinoic acid receptor responder (tazarotene induced) 2	Hs.647064	x	0	0	0	0	0	0	0	0	0	0	0	3.05391	0	0	0	0	2.19443	0	0	1.96639	0
	Retina GA&CNV Up	10	A_32_P224498				0	0	0	0	0	0	0	0	0	0	0	0	0	0	0	0	4.50173	0	0	1.95229	0
	Retina GA&CNV Up	10	LOC645323	hypothetical LOC645323	Hs.12827		0	0	0	0	0	0	0	0	0	0	0	0	0	0	0	0	1.91541	0	0	1.92882	0
	Retina GA&CNV Up	10	SEL1L3	sel-1 suppressor of lin-12-like 3 (C. elegans)	Hs.479384		0	0	0	0	0	0	0	0	0	0	0	0	0	0	0	0	2.96727	0	0	1.92671	0
	Retina GA&CNV Up	10	CLEC18B	C-type lectin domain family 18, member B	Hs.556045	x	0	0	0	0	0	0	0	0	0	0	0	0	0	0	0	0	1.68279	0	0	1.90759	0
	Retina GA&CNV Up	10	CCND2	cyclin D2	Hs.376071		0	0	0	0	0	0	0	0	0	0	3.41523	0	0	0	0	0	2.30353	0	0	1.90693	0
	Retina GA&CNV Up	10	NFIB	nuclear factor I/B	Hs.644095		0	0	0	0	0	0	0	0	0	0	0	0	0	0	0	0	2.21651	0	0	1.88932	0
	Retina GA&CNV Up	10	PRTFDC1	phosphoribosyl transferase domain containing 1	Hs.405619		0	0	0	0	0	0	0	0	0	0	0	0	0	0	0	0	1.73939	0	0	1.85783	0
	Retina GA&CNV Up	10	FSTL1	follistatin-like 1	Hs.269512	x	0	0	0	0	0	0	0	0	0	0	0	0	0	0	0	0	2.01649	0	0	1.85487	0
	Retina GA&CNV Up	10	DHX32	DEAH (Asp-Glu-Ala-His) box polypeptide 32	Hs.370292		0	0	0	0	0	0	0	0	0	0	0	0	0	0	0	0	3.8575	0	0	1.85227	0
	Retina GA&CNV Up	10	SLC47A1	solute carrier family 47, member 1	Hs.232054		0	0	0	0	0	0	0	0	0	0	0	0	0	0	0	0	2.46835	0	0	1.84575	0
	Retina GA&CNV Up	10	PCSK5	proprotein convertase subtilisin/kexin type 5		x	0	0	0	0	0	0	0	0	0	0	0	0	0	0	0	0	1.2825	0	0	1.82475	0
	Retina GA&CNV Up	10	CAPG	capping protein (actin filament), gelsolin-like	Hs.516155		0	0	0	0	0	0	0	0	0	0	0	0	0	0	0	0	3.48695	0	0	1.79033	0
	Retina GA&CNV Up	10	SPC25	SPC25, NDC80 kinetochore complex component, homolog (S. cerevisiae)	Hs.421956		0	0	0	0	0	0	0	0	0	0	0	0	0	0	0	0	3.34813	0	0	1.78501	0
	Retina GA&CNV Up	10	TREM2	triggering receptor expressed on myeloid cells 2	Hs.435295	x	0	0	0	0	0	0	0	0	0	0	0	0	0	0	0	0	2.71992	0	0	1.77412	0
	Retina GA&CNV Up	10	ERBB2IP	erbb2 interacting protein	Hs.591774		0	0	0	0	0	0	0	0	0	0	0	0	0	0	0	0	1.90441	0	0	1.74623	0
	Retina GA&CNV Up	10	DKK1	dickkopf homolog 1 (Xenopus laevis)	Hs.40499	x	0	0	0	0	0	0	0	0	0	0	0	0	0	0	0	0	1.239	0	0	1.73588	0
	Retina GA&CNV Up	10	A_32_P162958				0	0	0	0	0	0	0	0	0	1.31787	0	0	0	0	0	0	1.43448	0	0	1.72047	0
	Retina GA&CNV Up	10	ATP2B4	ATPase, Ca++ transporting, plasma membrane 4	Hs.343522		0	0	0	0	0	0	0	0	0	0	0	0	0	0	0	0	1.91555	0	0	1.68596	0
	Retina GA&CNV Up	10	TMEM176B	transmembrane protein 176B	Hs.647090		0	0	0	0	0	0	0	0	0	0	0	0	0	0	0	0	1.32115	0	0	1.66759	0
	Retina GA&CNV Up	10	A_24_P896978				0	0	0	0	0	0	0	0	0	0	0	0	0	0	0	0	1.92214	0	0	1.62367	0
	Retina GA&CNV Up	10	MT1F	metallothionein 1F	Hs.513626		0	0	0	0	0	0	0	0	0	0	0	0	0	0	0	0	2.32594	0	0	1.59922	0
	Retina GA&CNV Up	10	OMG	oligodendrocyte myelin glycoprotein	Hs.113874		0	0	0	0	0	0	0	0	0	0	0	0	0	0	0	0	1.33402	0	0	1.58178	0
	Retina GA&CNV Up	10	NR2E1	nuclear receptor subfamily 2, group E, member 1	Hs.157688		0	0	0	0	0	0	0	0	0	0	0	0	0	0	0	0	3.0468	0	0	1.54908	0
	Retina GA&CNV Up	10	CREB5	cAMP responsive element binding protein 5	Hs.437075		0	0	0	0	0	0	0	0	0	0	0	3.27818	0	0	0	0	1.15781	0	0	1.54432	0
	Retina GA&CNV Up	10	A_32_P160294		Hs.170953		0	0	0	0	0	0	0	0	0	0	1.84779	0	0	0	0	0	1.17871	0	0	1.54169	0
	Retina GA&CNV Up	10	SYNM	synemin, intermediate filament protein	Hs.207106		0	0	0	0	0	0	0	0	0	0	0	0	0	0	0	0	1.69912	0	0	1.50602	0
	Retina GA&CNV Up	10	CA3	carbonic anhydrase III, muscle specific	Hs.82129		0	0	0	0	0	0	0	0	0	0	1.11777	0	0	0	0	0	2.33594	0	0	1.5048	0
	Retina GA&CNV Up	10	PCDH8	protocadherin 8	Hs.19492		0	0	0	0	0	0	0	0	0	0	0	0	0	0	0	0	1.69248	0	0	1.4962	0
	Retina GA&CNV Up	10	SPON2	spondin 2, extracellular matrix protein	Hs.720064	x	0	0	0	0	0	0	0	0	0	0	0	0	0	0	0	0	2.57438	0	0	1.4953	0
	Retina GA&CNV Up	10	LECT1	leukocyte cell derived chemotaxin 1	Hs.421391	x	0	0	0	0	0	0	0	0	0	0	0	0	0	0	0	0	1.53435	0	0	1.48548	0
	Retina GA&CNV Up	10	ITM2A	integral membrane protein 2A	Hs.17109		0	0	0	0	0	0	0	0	0	0	0	0	0	0	0	0	1.64597	0	0	1.47428	0
	Retina GA&CNV Up	10	C8orf22	chromosome 8 open reading frame 22	Hs.49890		0	0	0	0	0	0	0	0	0	0	0	0	0	0	0	0	1.23537	0	0	1.44476	0
	Retina GA&CNV Up	10	A_23_P314024				0	0	0	0	0	0	0	0	0	0	0	0	0	0	0	0	1.61133	0	0	1.43228	0
	Retina GA&CNV Up	10	CRYGD	crystallin, gamma D	Hs.546247		0	0	0	0	0	0	0	0	0	0	0	0	0	0	0	0	1.28517	0	0	1.40702	0
	Retina GA&CNV Up	10	C21orf62	chromosome 21 open reading frame 62	Hs.721407		0	0	0	0	0	0	0	0	0	0	0	0	0	0	0	0	1.58008	0	0	1.30016	0
	Retina GA&CNV Up	10	C5orf46	chromosome 5 open reading frame 46	Hs.660038	x	0	0	0	0	0	0	0	0	0	0	0	0	0	0	0	0	1.44007	0	0	1.27399	0
	Retina GA&CNV Up	10	DAPL1	death associated protein-like 1	Hs.59761		0	0	0	0	0	0	0	0	0	0	0	0	0	0	0	0	4.88127	0	0	1.26557	0
	Retina GA&CNV Up	10	EFEMP1	EGF-containing fibulin-like extracellular matrix protein 1	Hs.76224	x	0	0	0	0	0	0	0	0	0	1.30619	1.38738	0	0	0	0	0	1.37464	0	0	1.0994	0
	Retina GA&CNV Up	10	FAM71F1	family with sequence similarity 71, member F1	Hs.131098		0	0	0	0	0	0	0	0	0	0	0	0	0	0	0	0	0.960246	0	0	1.08322	0
	Retina GA&CNV Up	10	TNFRSF12A	tumor necrosis factor receptor superfamily, member 12A	Hs.355899		0	0	0	0	0	0	0	0	0	0	0	0	0	0	0	0	1.20803	0	0	0.995941	0
	Retina GA&CNV Up	10	PLXNA4	plexin A4	Hs.511454		0	0	0	0	0	0	0	0	0	0	0	0	0	0	0	0	1.6572	0	0	1.87638	-1.10002
	Retina GA&CNV Up	28	IL34	interleukin 34	Hs.461214	x	0	0	0	0	0	0	0	0	0	0	0	0	0	0	0	0	0	3.11991	0	0	2.77025
	Retina GA&CNV Up	28	ANKRD20A2	ankyrin repeat domain 20 family, member A2	Hs.632663		0	0	0	0	0	0	0	1.28891	0	0	0	0	0	0	0	0	0	3.01314	0	0	2.37675
	Retina GA&CNV Up	28	MAGI1	membrane associated guanylate kinase, WW and PDZ domain containing 1	Hs.651939		0	0	0	0	0	0	0	0	0	0	0	0	0	0	0	0	0	2.0477	0	0	1.96796
	Retina GA&CNV Up	28	CROT	carnitine O-octanoyltransferase	Hs.125039		0	0	0	0	0	0	0	0	0	0	0	0	0	0	0	0	0	2.07176	0	0	1.93524
	Retina GA&CNV Up	28	FEM1C	fem-1 homolog c (C. elegans)	Hs.47367		0	0	0	0	0	0	0	0	0	0	0	0	0	0	0	0	0	2.42873	0	0	1.62369
	Retina GA&CNV Up	28	AIDA	axin interactor, dorsalization associated	Hs.534965		0	0	0	0	0	0	0	0	0	0	0	0	0	0	0	0	0	1.64628	0	0	1.5334
	Retina GA&CNV Up	28	A_24_P161933		Hs.77961		0	0	0	0	0	0	0	0	0	0	0	0	0	0	0	0	0	1.06306	0	1.43756	0
	Retina GA&CNV Up	28	HRH3	histamine receptor H3	Hs.251399		0	0	0	0	0	0	0	0	0	0	0	0	0	0	0	0	0	1.32384	0	0	1.28881
	Retina GA&CNV Up	28	A_32_P193952				0	0	0	0	0	0	0	0	0	0	0	0	0	0	0	0	0	2.35801	0	0	1.2723
	Retina GA&CNV Up	28	KCNJ4	potassium inwardly-rectifying channel, subfamily J, member 4	Hs.32505		0	0	0	0	0	0	0	0	0	0	0	2.99215	0	0	0	0	0	1.53224	0	0	1.26916
	Retina GA&CNV Up	28	LOC389895	hypothetical LOC389895			0	0	0	0	0	0	0	0	0	0	0	0	0	0	0	0	0	1.22927	0	0	1.07895
	Retina GA&CNV Up	4	HEATR3	HEAT repeat containing 3			0	0	0	0	0	0	0	0	0	0	0	0	0	0	0	0	0	3.44931	0	0	4.64858
	Retina GA&CNV Up	4	A_24_P823768				0	0	0	0	0	0	0	0	0	0	0	0	0	0	0	0	0	2.18511	0	0	3.22374
	Retina GA&CNV Up	4	ZNF333	zinc finger protein 333	Hs.515215		0	0	0	0	0	0	0	0	0	0	0	0	0	0	0	0	0	2.16532	0	0	2.41543
	Retina GA&CNV Up	4	SLC35B4	solute carrier family 35, member B4	Hs.490181		0	0	0	0	0	0	0	0	0	-1.28982	-1.31353	0	0	0	0	0	0	1.9298	0	0	3.28376
	Retina GA&CNV Up	4	TMEM18	transmembrane protein 18	Hs.43899		0	0	0	0	0	0	0	0	0	0	0	0	0	0	0	0	0	1.92337	2.50603	0	3.72618
	Retina GA&CNV Up	4	APEX1	APEX nuclease (multifunctional DNA repair enzyme) 1	Hs.73722		0	0	0	0	0	0	0	0	0	0	0	0	0	0	0	0	0	1.71174	2.55598	0	3.91592
	Retina GA&CNV Up	4	MTUS1	microtubule associated tumor suppressor 1	Hs.7946		0	0	0	0	0	0	0	0	0	0	0	0	0	0	0	0	0	1.71062	0	0	3.02547
	Retina GA&CNV Up	4	A_24_P153763		Hs.617072		0	0	0	0	0	0	0	0	0	0	-1.83397	0	0	0	0	0	0	1.6752	0	0	2.30978
	Retina GA&CNV Up	4	A_24_P178643				0	0	0	0	0	0	0	0	0	0	0	0	0	0	0	0	0	1.65998	0	0	2.72941
	Retina GA&CNV Up	4	TTPAL	tocopherol (alpha) transfer protein-like	Hs.283869		0	0	0	0	0	0	0	0	0	0	0	0	0	0	0	0	0	1.49551	0	0	1.70294
	Retina GA&CNV Up	4	KIAA1432	KIAA1432	Hs.211520		0	0	0	0	0	0	0	0	0	0	0	0	0	0	0	0	0	1.45825	0	0	2.31098
	Retina GA&CNV Up	4	UBQLN1	ubiquilin 1	Hs.9589		0	0	0	0	0	0	0	0	0	0	0	0	0	0	0	0	0	1.40322	0	0	2.63342
	Retina GA&CNV Up	4	SENP2	SUMO1/sentrin/SMT3 specific peptidase 2	Hs.401388		0	0	0	0	0	0	0	0	0	0	0	0	0	0	0	0	0	1.37356	0	0	2.02715
	Retina GA&CNV Up	4	MGC16142	hypothetical protein MGC16142	Hs.711103		0	0	0	0	0	0	0	0	0	0	0	0	0	0	0	0	0	1.36511	0	0	2.35833
	Retina GA&CNV Up	4	ZNF599	zinc finger protein 599	Hs.590961		0	0	0	0	0	0	0	0	0	0	0	0	0	0	0	0	0	1.36469	0	0	1.77782
	Retina GA&CNV Up	4	A_24_P229658				0	0	0	0	0	0	0	0	0	0	0	0	0	0	0	0	0	1.34453	0	0	1.58718
	Retina GA&CNV Up	4	ZFP161	zinc finger protein 161 homolog (mouse)	Hs.592340		0	0	0	0	0	0	0	0	0	0	0	0	0	0	0	0	1.33245	0	0	0	2.13754
	Retina GA&CNV Up	4	MED1	mediator complex subunit 1	Hs.643754		0	0	0	0	0	0	0	0	0	0	0	0	0	0	0	0	0	1.2874	0	0	2.23343
	Retina GA&CNV Up	4	CLK2	CDC-like kinase 2	Hs.73986		0	0	0	0	0	0	0	0	0	0	0	0	0	0	0	0	0	1.26891	0	0	2.61296
	Retina GA&CNV Up	4	PCSK6	proprotein convertase subtilisin/kexin type 6	Hs.498494	x	0	0	0	0	0	0	0	0	0	0	0	0	0	0	0	0	0	1.22216	0	0	1.81579
	Retina GA&CNV Up	4	GABRB3	gamma-aminobutyric acid (GABA) A receptor, beta 3	Hs.302352		0	0	0	0	0	0	0	0	0	0	0	0	0	0	0	0	0	1.18847	0	0	1.88438
	Retina GA&CNV Up	4	GFM2	G elongation factor, mitochondrial 2	Hs.277154		0	0	0	0	0	0	0	0	0	0	0	0	0	0	0	0	0	1.17917	0	0	1.79
	Retina GA&CNV Up	4	A_32_P94818				0	0	0	0	0	0	0	0	0	0	0	0	0	0	0	0	0	1.14386	0	0	1.79292
	Retina GA&CNV Up	4	TRIM32	tripartite motif-containing 32	Hs.591910		0	0	0	0	0	0	0	0	0	0	0	0	0	0	0	0	0	1.13112	0	0	3.79579
	Retina GA&CNV Up	4	C16orf62	chromosome 16 open reading frame 62	Hs.654964		0	0	0	0	0	0	0	0	0	0	0	0	0	0	0	0	0	1.11862	0	0	2.963
	Retina GA&CNV Up	4	SCG3	secretogranin III	Hs.232618	x	0	0	0	0	0	0	0	0	0	0	0	0	0	0	0	0	0	1.11265	0	0	2.01218
	Retina GA&CNV Up	4	CHM	choroideremia (Rab escort protein 1)	Hs.496449		0	0	0	0	0	0	0	0	0	0	0	0	0	0	0	0	0	1.09745	0	0	1.2546
	Retina GA&CNV Up	4	A_24_P341593				0	0	0	0	0	0	0	0	0	0	0	0	0	0	0	0	0	1.08384	0	0	1.72999
	Retina GA&CNV Up	4	PROX1	prospero homeobox 1	Hs.585369		0	0	0	0	0	0	0	0	0.985035	0	0	0	0	0	0	0	0	1.04838	0	0	4.5479
	Retina GA&CNV Up	4	PPEF1	protein phosphatase, EF-hand calcium binding domain 1	Hs.211589		0	0	0	0	0	0	0	0	0	0	0	0	0	0	0	0	0	1.0422	0	0	1.40663
	Retina GA&CNV Up	4	C17orf53	chromosome 17 open reading frame 53	Hs.437059		0	0	0	0	0	0	0	0	0	0	0	0	0	0	0	0	0	1.03588	0	0	1.08404
	Retina GA&CNV Up	4	C10orf46	chromosome 10 open reading frame 46	Hs.420024		0	0	0	0	0	0	0	0	0	0	0	0	0	0	0	0	0	1.0089	0	0	1.84518
	Retina CNV Up	35	PLEKHO2	pleckstrin homology domain containing, family O member 2	Hs.709337		0	0	0	0	0	0	0	0	0	0	0	0	0	0	0	0	0	0	5.80561	6.07241	0
	Retina CNV Up	35	NEK2	NIMA (never in mitosis gene a)-related kinase 2	Hs.153704		0	0	0	0	0	0	0	0	0	0	0	0	0	0	0	0	0	0	5.6434	2.08756	5.44714
	Retina CNV Up	35	NPHS1	nephrosis 1, congenital, Finnish type (nephrin)	Hs.122186		0	0	0	0	0	-1.00259	0	0	0	-1.90584	-3.71479	0	0	0	0	0	0	0	4.6337	2.05919	2.7953
	Retina CNV Up	35	DUSP27	dual specificity phosphatase 27 (putative)	Hs.632462		0	0	0	0	0	0	0	0	0	0	0	-3.59044	0	0	0	0	0	0	4.19406	3.82388	1.43474
	Retina CNV Up	35	MYCBPAP	MYCBP associated protein	Hs.398196		0	0	0	0	0	0	0	0	0	0	0	0	0	0	0	0	0	0	4.44813	3.45919	0
	Retina CNV Up	35	HEPACAM	hepatocyte cell adhesion molecule	Hs.159863		0	0	0	0	0	0	0	0	0	0	0	-3.97364	0	0	0	0	0	0	3.12909	1.5138	2.12191
[truncated: 2,265 more rows]
