# Supplementary material for: Systems-level analysis of age-related macular degeneration reveals global biomarkers and phenotype-specific functional networks
Source: Genome Med. 2012 Feb 24;4(2):16. doi: 10.1186/gm315 (PMC3372225; doi:10.1186/gm315)
Supplement: Additional file 6 — Table S4. Disease module functional enrichments. [file gm315-S6.XLS]

## Sheet: Table S4
	Table S4. Disease Module functional enrichments.
	Representative functional categories are shown for each Disease Module (Supplemental Table 2).
	All P-values are adjusted for multiple hypothesis testing (MHT). An MHT-adjusted P<0.05 was considered significant.
	Genes in GA&CNV Up/Down modules (see Figure 2) were not analyzed independently, but were included in GA and CNV Up/Down modules.
	Abbreviations: Not Significant (NS)
	Disease Modules				DAVID[52]		ToppFun[51]
	Tissue Complex	AMD Subtype	Direction	No. Genes/Probes	Functional Category	Benjamini P-value	Functional Category	Bonferroni P-value
	RPE-Choroid	Global	Up	96	Chemokine activity Chemotaxis	8.5E-9 6.5E-6	Chemokine activity Immune response Leukocyte chemotaxis	3.0E-11 9.1E-11 1.8E-3
	RPE-Choroid	MD	Up	83	Extracellular space	1.6E-2	Flavin-containing monooxygenase activity Nitric oxide transport	2.1E-2 3.1E-2
	RPE-Choroid	MD1	Up	281	IgG binding Cytokine-cytokine receptor interaction	3.3E-2 4.1E-2	IgG binding Inflammatory response	1.7E-3 1.6E-2
	RPE-Choroid	MD2	Up	318	NS		NS
	RPE-Choroid	Dry AMD	Up	98	Chemokine signaling pathway	0.011	Chemokine activity IL8 (Pfam)	3.7E-3 5.5E-3
	RPE-Choroid	GA	Up	349	Response to wounding Apoptosis	5.4E-7 3.2E-4	Response to wounding Apoptosis	6.8E-9 9.6E-9
	RPE-Choroid	CNV	Up	282	Extracellular matrix ECM-receptor interaction Response to wounding	4.6E-7 3.0E-3 2.9E-2	Circulatory system development Angiogenesis	2.5E-5 3.6E-4
	RPE-Choroid	Global	Down	89	NS		NS
	RPE-Choroid	MD	Down	160	NS		Skeletal system development	0.035
	RPE-Choroid	MD1	Down	259	NS		NS
	RPE-Choroid	MD2	Down	465	T cytotoxic cell surface molecules	3.4E-3	Cell surface Cell adhesion T cell receptor complex	1.5E-8 2.7E-2 2.3E-2
	RPE-Choroid	Dry AMD	Down	174	Vision	6.0E-3	Rhodopsin_pathway	4.4e-05	Retinal Contamination
	RPE-Choroid	GA	Down	340	NS		NS
	RPE-Choroid	CNV	Down	170	NS		NS
	Retina	Global	Up	57	Complement and coagulation cascades	1.3E-4	Complement activation, classical pathway	0.0086
	Retina	MD	Up	54	Flavoprotein	0.037	Cytochrome-b5 reductase activity	0.0072
	Retina	MD1	Up	271	NS		NS
	Retina	MD2	Up	296	NS		Muscle contraction	0.027
	Retina	Dry AMD	Up	68	NS		NS
	Retina	GA	Up	452	Class I histocompatibility antigen Extracellular region	2.0E-3 8.6E-3	Cell development MHC class I receptor activity Neurogenesis	7.4E-4 5.9E-3 4.3E-2
	Retina	CNV	Up	673	Extracellular region part	8.1E-3	Transmission of nerve impulse Neurogenesis MHC protein complex	1.6E-3 2.3E-3 3.2E-3
	Retina	Global	Down	19	Intermediate filament, DNA-binding region	1.3E-4	Neurofilament Intermediate filament cytoskeleton organization	2.1E-7 6.4E-5
	Retina	MD	Down	312	Synapse Axon	2.8E-2 3.1E-2	Transmission of nerve impulse Axon	2.0E-8 5.3E-5
	Retina	MD1	Down	290	NS		NS
	Retina	MD2	Down	621	Gap junction	2.5E-3	Neuron projection Transmission of nerve impulse	6.0E-3 9.3E-3
	Retina	Dry AMD	Down	28	DNA binding	0.036	NS
	Retina	GA	Down	300	Visual perception Phototransduction	8.8E-4 4.8E-3	Visual perception	0.00015
	Retina	CNV	Down	407	Vision	7.3E-9	Sensory perception of light stimulus Photoreceptor outer segment	9.4E-9 3.5E-8
